# Supplementary material for: Allele-specific gene expression in F1 hybrid mice reveals structural variants affecting macrophage characteristics
Source: Sci Rep. 2025 Oct 29;15:37846. doi: 10.1038/s41598-025-21643-w (PMC12572132; doi:10.1038/s41598-025-21643-w)
Supplement: Supplementary file 2 — Supplementary Information 2. [file 41598_2025_21643_MOESM2_ESM.xlsx]

## Sheet: NT
Name	B6_1	B6_2	B6_3	B6_4	JF1_1	JF1_2	JF1_3	JF1_4	BxJ_1	BxJ_2	BxJ_3	BxJ_4	JxB_1	JxB_2	JxB_3	JxB_4
0610005C13Rik	0	0.336444	0.35277	0	0.324265	0	0.367453	0	0	0	0.35364	0.312229	0	0	1.15413	0
0610006L08Rik	0	0	0	0	0	0	0	0	0	0	0	0	0	0	0	0
0610009B22Rik	16.2279	16.1228	16.9049	15.022	21.3883	23.5322	21.1691	22.7746	13.8322	13.9721	17.8332	19.8712	15.3074	15.995	16.8518	24.7673
0610009E02Rik	0.508801	0	0.502613	0.822357	0.466529	0	0.264333	0.537597	0.567656	0.422546	0.251926	0.222426	0	0	0	0
0610009L18Rik	0.647303	1.21968	3.83658	1.56932	0.593525	2.99063	0.672576	3.41969	1.44436	2.68784	3.84604	1.69784	5.59411	3.45002	3.48663	2.36167
0610010F05Rik	28.0303	34.1382	24.6174	28.7889	21.97	21.6372	22.7336	23.2249	28.2705	25.7192	27.5655	28.8095	21.7883	22.3699	23.3547	21.5884
0610010K14Rik	51.2802	38.486	42.9292	44.2508	55.9337	51.1969	47.4192	62.1222	54.1717	55.4996	44.568	53.9036	49.1414	38.7598	51.265	49.8368
0610012G03Rik	65.4959	72.5943	68.5052	68.7192	45.861	48.8828	42.8318	42.1035	62.6041	54.1393	62.0944	66.134	58.7463	57.665	67.5557	60.8739
0610025J13Rik	0	0	0	0	0	0	0	0	0	0	0	0	0	0	0	0
0610030E20Rik	26.9437	27.6544	28.9171	28.7119	42.0734	39.8186	42.0388	36.5938	33.915	34.0231	35.7058	32.7988	40.6729	41.5686	37.2263	39.0058
0610031O16Rik	0	0	0	0	0	0	0	0	0	0	0	0	0	0	0	0
0610038B21Rik	0	0	0	0	0	0	0	0	0	0	0	0	0	0	0	0
0610039H22Rik	1.09776	0.51711	0.542202	2.21783	1.50983	1.26794	5.70308	1.15988	3.06184	0.911657	1.63062	0.479892	2.03293	1.95029	0	0.667523
0610039K10Rik	0	0	0	0	0	0	0	0	0	0	0	0	0	0	0	0
0610040B10Rik	0.910638	0.857933	1.79913	0	0	0	0.946193	0	0	0	0	1.59237	1.12427	0	0.981011	1.10748
0610040F04Rik	0	0	0	0	0	0	0	0	0	0	0	0	0	0	0	0
0610040J01Rik	5.8903	5.54939	4.01765	3.96679	6.04601	7.94019	6.41397	6.81879	6.41623	5.70777	6.66742	7.35835	8.13903	8.97108	8.0091	8.69956
0610043K17Rik	0	0	0	0	0	0	0	0	0	0	0	0	0	1.15094	0	0
1100001I12Rik	0	0	0	0	0	0	0	0	0	0	0	0	0	0	0	0
1110002E22Rik	0	0	0	0	0	0	0	0	0	0	0	0	0.0500941	0	0	0
1110002J07Rik	1.09262	0.147977	0	0.378422	0.864112	1.45135	0.326401	1.1617	1.92542	1.04353	1.08394	1.23509	1.15866	0.417704	0.338412	1.71918
1110002L01Rik	0.364255	1.48708	2.15895	2.25681	3.8954	5.32759	5.54931	3.07803	1.21917	0.907238	2.88482	0.955421	2.99715	4.85355	5.36215	3.10091
1110002O04Rik	0	0	0	0	0	0	0	0	0	0	0	0	0	0	0	0
1110004F10Rik	78.4413	72.2637	68.6868	80.2484	79.4953	85.3318	80.1493	75.534	81.2119	74.527	77.248	73.3318	66.7977	70.259	61.3291	70.0284
1110006O24Rik	0	0	0	0	0	0	0	0	0	0	0	0	0	0	0	0
1110008P14Rik	45.7398	37.9214	40.9664	45.8351	32.4334	20.428	23.446	25.7752	29.938	26.3368	31.4045	35.7253	35.388	34.13	36.1346	34.1179
1110015O18Rik	0	0	0	0	0	0	0	0	0	0	0	0	0	0	0	0
1110017D15Rik	0.176589	0.166295	0	0.142645	0.48554	0.203876	0.55029	0.559504	0.197016	0.293305	0.349743	0.462979	0.435936	0.156796	0.380388	0.644093
1110018N20Rik	2.40852	1.7257	1.85579	1.2457	0.317147	0.570723	0.562172	0.155313	0.701421	2.37365	1.83111	1.14147	4.60685	5.13392	5.88663	5.76981
1110019D14Rik	2.94225	2.77196	5.02026	5.18777	0.49051	1.53856	1.10725	1.97042	2.38734	3.32845	1.85413	2.10473	2.9694	3.80163	3.73902	3.25295
1110020A21Rik	0.328427	0.377113	0.648865	0	0	0	1.24773	0.422935	0	0	0.396387	0.349971	0.494185	0.355572	0	0.79884
1110025L11Rik	0	0	0	0	0	0	0	0	0	0	0	0	0	0	0	0
1110028F11Rik	0	0	0	0	0.133113	0	0	0	0	0.123015	0	0	0	0.263162	0	0
1110028F18Rik	0	0	0	0	0	0	0	0	0	0	0	0	0	0	0	0
1110032A03Rik	2.58971	2.53742	2.86521	1.84169	6.0101	3.4191	3.51514	3.90964	5.01475	3.83656	4.43632	5.86538	4.66195	4.83988	6.77371	5.32747
1110032F04Rik	0	0	0	0	0	0	0	0	0	0	0	0	0.192183	0	0	0
1110036E04Rik	0	0	0	0	0	0	0	0	0	0	0	0	0	0	0	0
1110038B12Rik	31.9186	26.2324	30.8596	33.478	25.574	23.5721	25.446	26.5946	15.9279	31.618	39.7138	21.9874	28.5297	33.8116	49.0508	33.0634
1110038F14Rik	17.5885	22.6994	21.1827	20.834	32.2545	34.7865	38.5532	37.9316	36.8268	28.6133	33.4033	30.9664	28.2589	29.9638	30.3683	29.009
1110046J04Rik	3.11007	0.971662	1.02408	5.00082	0.475281	0.598706	1.61575	0.547682	0.578304	1.28477	1.53991	3.17238	1.91984	0.920899	2.79201	0.630391
1110051M20Rik	8.96407	10.1219	5.72974	6.44517	5.73955	6.08852	6.57247	6.3354	5.80852	5.9655	7.04804	6.33799	8.2177	7.84524	8.02217	7.61448
1110057P08Rik	0	0	0	0	0	0	0	0	0	0	0	0	0	0	0	0
1110058D11Rik	3.0036	4.52762	4.1539	5.34008	2.17071	2.05081	0.614955	2.50138	2.66103	1.98816	2.95682	3.63774	4.44988	2.63659	3.88286	4.38344
1110059E24Rik	34.5124	40.4454	27.9948	35.1467	34.4751	35.0016	38.7753	33.2045	26.6089	35.6523	26.9524	39.497	33.9485	40.3783	36.2727	39.2427
1110059G10Rik	12.6361	12.6916	12.3653	13.5841	15.9356	16.0866	12.4922	12.4517	15.0207	14.8385	12.0388	15.8328	11.4697	11.9605	13.3492	12.7522
1110065P20Rik	22.3345	18.096	20.2978	26.3519	11.4682	16.5101	10.675	22.1826	18.9377	19.2901	16.3668	14.8408	23.1622	19.0463	12.0302	17.9271
1190005I06Rik	0	0	1.06687	0	0	0	0	0	0	0.896913	0.534749	0	0	1.43906	1.74519	0
1190007I07Rik	8.03647	4.03733	5.8207	6.4957	9.34464	11.7713	10.0319	9.06791	10.1654	6.23518	7.95973	10.3123	7.94222	6.19227	10.9696	6.52071
1190028D05Rik	0	0	0	0	0	0	0	0	0	0	0	0	0	0	0	0
1300002E11Rik	3.64255	4.28967	4.39786	3.92489	9.08857	9.05674	11.1105	8.59557	5.64409	5.13876	5.70481	4.84878	8.08428	7.57776	7.22096	7.38683
1300017J02Rik	0	0	0	0	0	0	0	0	0.195209	0.145817	0	0	0	0	0	0
1500002C15Rik	14.0008	14.8825	12.6061	11.1141	12.4168	13.3458	14.3939	14.0463	9.68753	12.5155	12.5306	11.3341	16.2366	14.7167	16.8393	17.2033
1500002F19Rik	2.60009	2.51694	2.22115	1.87531	2.79101	2.47657	2.22787	2.04749	2.09895	2.08367	2.37502	1.98957	2.92399	2.71979	2.59611	2.63358
1500004A13Rik	4.62281	5.40472	5.77701	4.23096	3.9834	2.89491	4.16672	3.88402	4.16332	4.44043	3.25413	4.38266	5.29473	6.03602	4.56005	6.57038
1500009C09Rik	0	0	0	0	0	0	0	0	0	0	0	0	0	0	0	0
1500009L16Rik	0	0	0	0	0	0	0	0	0	0	0	0	0	0	0	0
1500011B03Rik	5.2994	6.94635	9.10426	8.75144	15.1415	17.749	17.3965	24.2334	13.5701	18.4846	16.828	19.063	22.1229	14.0747	17.8135	15.633
1500012K07Rik	0	0	0	0	0	0	0	0	0	0	0	0	0	0	0	0
1500015A07Rik	0	0	0	0	0	0	0	0	0	0	0	0	0	0	0	0
1500015L24Rik	0	0	0	0	0	0	0	0	0	0	0	0	0	0	0	0
1500026H17Rik	0.13202	0	0	0	0	0	0	0	0.147291	0	0	0	0	0	0	0
1500035N22Rik	5.09536	7.8553	8.23646	4.49207	10.5938	9.60829	6.72266	12.6959	5.67642	4.99917	11.4529	5.66059	10.282	13.1511	8.47398	19.6897
1520401A03Rik	0	0	0	0.172373	0.195577	0	0.110813	0	0.118954	0	0	0	0	0.0947119	0	0.129668
1600002D24Rik	0	0	0	0	0	0	0	0	0	0	0	0	0	0	0	0
1600010M07Rik	9.10638	6.7409	8.99563	6.83351	14.9104	14.2747	10.8136	19.2435	12.3368	14.0448	9.66194	14.2176	11.2427	8.66706	9.81011	15.0301
1600012H06Rik	48.4132	52.5967	48.9733	48.9934	43.2532	45.4594	41.4848	38.4325	43.9094	40.5604	39.2883	44.8942	47.0561	44.4679	60.5413	45.188
1600012P17Rik	0	0	0	0	0	0	0	0	0	0	0	0	0	0	0	0
1600014C10Rik	48.7361	37.9349	56.8551	50.8257	57.1357	66.0759	52.2064	62.1612	33.9188	54.9291	54.6971	46.3645	81.8018	70.9175	64.878	65.4803
1600014C23Rik	0	0	0	0	0	0	0	0	0	0	0	0	0	0	0	0
1600015H23Rik	0	0.606898	0.634307	0	0	0	0	0	0	0	0	0	0	0	0	0
1600019K03Rik	0	0	0	0	0	0	0	0	0	0	0	0	0	0	0	0
1600020E01Rik	2.35348	4.98886	4.06851	3.32837	9.76817	4.78522	11.0692	9.38016	4.60665	4.90359	8.76038	6.71179	9.49042	13.1127	12.0542	8.62047
1600023N17Rik	0	0	0	0	0	0	0	0	0	0	0	0	0	0	0	0
1600025M17Rik	0	0	0	0	0	0	0	0	0	0	0	0	0	0	0	0
1600027J07Rik	0	0	0	0	0	0	0	0	0	0	0	0	0	0	0	0
1600029I14Rik	0	2.18455	0.458111	0.749544	0	0.536268	1.44725	0	0	1.54098	0.45924	1.21639	0	0	1.00034	0
1600029O15Rik	0	0.417347	0.218799	0.357991	0	0	0	0	0	0	0	0	0	0.196754	0	0
1700001C19Rik	0	0	0	0	0	0	0	0	0	0	0	0.17693	0	0	0	0
1700001D01Rik	0	0.668125	0.700544	0	1.3005	0.819114	0	0.749306	0.791202	0	0.702272	0	0	0.62996	1.52795	0
1700001F09Rik	0	0	0	0	0	0	0	0	0	0	0	0	0	0	0	0
1700001G01Rik	0	0	0	0	0	0	0	0	0	0	0	0	0	0	0	0
1700001G11Rik	0.51969	0	0.513369	0.419978	0.954264	0.601038	0.540681	2.19784	0	0	1.03061	0	0.641607	0.462243	0	1.26487
1700001G17Rik	0	0	0	0	0	0	0	0	0	0	0	0	0	0	0	0
1700001J03Rik	3.46358	4.03015	1.40857	1.31694	0.939861	1.06554	0.852033	0.64982	1.47795	1.8614	2.22021	1.0703	2.13846	2.44687	3.07992	2.10574
1700001J04Rik	0	0	0	0	0	0	0	0	0	0	0	0	0	0	0	0
1700001J11Rik	0	0	0	0	0	0	0	0	0	0	0	0	0	0	0	0
1700001K19Rik	2.64274	4.02197	3.61468	4.43566	3.49022	2.7768	3.95508	1.27007	1.79798	2.8431	3.80447	2.4806	3.7574	1.79011	3.03739	2.21791
1700001K23Rik	0.821067	0.773546	0	0	3.74126	0	0	1.72447	0.916043	2.04146	0	1.43136	2.02118	2.17916	0.884518	2.99565
1700001L05Rik	6.3418	4.34013	5.20886	3.72188	4.65939	5.86995	4.72465	3.60296	4.54471	4.27107	4.49597	4.38068	8.00027	5.51858	6.18896	5.92725
1700001L19Rik	0	0.208789	0.21892	0	0	0	0	0	0	0	0	0.581285	0	0	0	0
1700001O22Rik	0	0	0	0	0.110096	0	0.125173	0	0	0	0.118904	0	0.148731	0	0	0
1700001P01Rik	1.28423	0	0	0	0	0	0	0.678458	0	0	0	0	0	0	0.691738	0
1700003C15Rik	0	0	0	0	0	0	0	0	0	0	0	0	0	0	0	0
1700003D09Rik	0	0	0	0	0	0	0	0	0	0	0	0	0	0	0	0
1700003E16Rik	0	0	0.193077	0.315906	0	0	0	0.206516	0	0.486958	0.387106	0	0.241307	0.347246	0	0
1700003E24Rik	0	0	0	0	0	0	0	0	0	0	0	0	0	0	0	0
1700003F12Rik	0.517675	1.46314	0.511379	1.6734	1.424	0.597932	0	0	1.15511	0.859832	0	0.452611	0.63912	0.459854	1.11536	1.88873
1700003G18Rik	0	0	0	0	0	0	0	0	0	0	0	0	0	0	0	0
1700003H04Rik	0	0	0	0	0	0	0	0	0	0	0	0	0	0	0	0
1700003I22Rik	0	0	0	0	0	0	0	0	0	0	0	0	0	0	0	0
1700003L19Rik	0	0	0	0	0	0	0	0	0	0	0	0	0	0	0	0
1700003M07Rik	0	0	0	0	0.158701	0	0	0	0	0	0	0	0	0	0	0.210493
1700003P14Rik	0	0	0	0	0	0	0	0	0	0	0	0	0	0	0	0
1700006A11Rik	0	0	0	0	0	0	0	0	0	0	0	0	0	0	0	0
1700006F04Rik	0	0	0	0	0	0	0	0	0	0	0	0	0	0	0	0
1700006H20Rik	0	0	0	0	0	0	0	0	0	0.713708	0	0	0	0	0	0
1700006H21Rik	0	0	0	0	0	0	0	0	0	0	0	0	0	0	0	0
1700006J14Rik	0.18155	0	0.358684	0.440149	0	0	0	0	1.2153	0.301545	0.179784	0.476195	0.224141	0.80636	0.39116	0
1700007F19Rik	0	0	0	0	0	0	0	0	0	0	0	0	0	0	0	0
1700007J10Rik	1.44259	0.339776	1.06879	0.582904	1.32513	1.66925	1.50027	0.381747	0	1.50025	0	0.631209	0.445255	0	0.388519	2.19541
1700007K13Rik	0	0	0	0	0	0	0	0	0.54783	0	0	0.435723	0	0.885391	0	0
1700007L15Rik	2.14555	2.02137	2.64931	3.46777	3.93986	3.10187	5.02268	6.24254	3.59541	1.78182	2.12753	5.16559	3.97599	4.77114	5.20054	3.26603
1700007P06Rik	0	0	0	0	0	0	0	0	0	0	0	0	0	0	0	0
1700008C04Rik	0	0	0	0	0	0	0	0	0	0	0	0	0	0	0	0
1700008J07Rik	0	0	0	0	0	0	0	0	0	0	0	0	0	0	0	0
1700008K24Rik	0	0	0	0	0	0	0	0	0	0	0	0	0	0	0	0
1700008O03Rik	0.151831	0	0.149984	0	0.696082	0.350739	0.946551	0.962542	0.677573	0.630456	1.05248	0.265495	0.562348	0.539488	0.654255	1.1079
1700008P02Rik	0	0	0	0	0	0	0	0	0	0	0	0	0	0	0	0
1700009C05Rik	0	0	0	0	0	0	0	0.540687	0	0	0	0	0	0	0	0
1700009J07Rik	0	0	0	0	0	0	0	0	0	0	0	0	0	0	0	0
1700009N14Rik	0	0	0	0	0	0	0	0	0	0	0	0	0	0	0	0
1700010B08Rik	0	0	0	0	0	0	0	0	0	0.371378	0.442839	0	0	0	0	0
1700010D01Rik	0	0	0	0	0	0	0	0	0	0	0	0	0	0	0	0
1700010G06Rik	0.656047	0.360545	0.648068	0.530173	0.404515	0.766542	0.516515	0.349937	0.308509	0.545356	0.326716	0.528563	0.745587	0.391892	0.354738	0.400471
1700010H22Rik	0.126958	0	0	0	0.114595	0	0.131915	0	0.139435	0.207583	0	0.111002	0.470227	0	0	0
1700010I02Rik	0	0	0	0	0	0	0	0	0	0	0	0	0	0	0	0
1700010I14Rik	1.82496	1.91038	2.00308	3.27736	0	0.234329	0	0	1.13115	1.68398	2.20882	1.95017	1.7524	1.08075	3.05821	1.47963
1700010J16Rik	0	0	0	0	0	0	0	0	0	0	0	0	0	0	0	0
1700010K23Rik	0	0	0	0	0	0	0	0	0	0	0	0	0	0	0	0
1700010L04Rik	0	0	0	0	0	0	0	0	0	0.124348	0	0	0	0.133556	0	0
1700010N08Rik	0	0	0	0	0	0	0	0	0	0	0	0	0	0	0	0
1700011B04Rik	0	0	0	0	0.5696	0	0	0	0	0.515899	0	0	0	0	0	0
1700011C11Rik	0	0	0	0	0	0	0	0	0	0	0	0	0	0	0	0
1700011L22Rik	0	0	0	0	0	0	0.701474	0.356963	0	0.280569	0	0	0	0.300107	0	0
1700011M02Rik	0	0	0	0	0	0	0	0	0	0	0	0	0	0	0	0
1700012A03Rik	0	0	0	0	0	0	0	0	0	0	0	0	0	0	0	0
1700012B07Rik	0	0	0	0	0	0	0	0	0.292558	0	0	0	0	0	0	0
1700012B09Rik	0	0	0	0	0	0	0	0	0.53665	0.399466	0	0	0.593852	0.427284	0	0
1700012C14Rik	0	0	0	0	0	0.952262	0	0	0	0	0	0	0	0	0	0
1700012D01Rik	2.30608	0	0	0.932479	3.70568	0	1.19892	0.610026	1.92962	1.43635	2.85456	1.00884	2.1353	3.07275	3.10983	1.40228
1700012D14Rik	1.27402	0.600144	1.88779	1.02958	1.16818	2.18302	1.3092	0.673065	1.40575	0.523199	0.630816	1.67085	0.777797	1.13172	0	1.54942
1700012D16Rik	0	0	0	0	0	0	0	0	0	0	0	0	0	0.614728	0	0
1700012H19Rik	0	0	0	0	0	0	0	0	0	0	0	0	0	0	0	0
1700012I11Rik	0	0	0	0	0	0	0	0	0	0	0	0	0	0	0	0
1700012J15Rik	0	0	0	0	0	0	0	0	0	0	0	0	0	0	0	0
1700012P22Rik	0	0	0	0	0	0	0	0	0	0	0	0	0	0	0	0
1700013D24Rik	0	0	0	0	0	0	0	0	0	0	0	0	0	0	0	0
1700013F07Rik	0	0	0	0	0	0	0	0	0	0	0	0	0	0	0	0
1700013G24Rik	0	0	0	0	0	0	0	0	0	0	0	0	0	0	0	0
1700013H16Rik	0	0	0	0	0	0	0	0	0	0.244134	0	0	0	0	0	0
1700013N06Rik	0	0	0	0	0	0	0	0	0	0	0	0	0	0	0	0
1700014D04Rik	0.0806686	0.0759997	0	0.0651909	0.221409	0.278907	0.334532	0.425229	0.0899998	0.26738	0.239122	0.281495	0.0995931	0.0715001	0.0867105	0.196212
1700014L14Rik	0	0	0	0	0	0	0	0	0	0	0	0	0	0	0	0
1700015C15Rik	0	0	0	0	0	0	0	0	0	0	0	0	0	0	0	0
1700015G11Rik	0	0	0	0	0	0	0	0	0	0	0	0	0	0	0	0
1700015I17Rik	0	0	0	0	0	0	0	0	0.33789	0	0	0	0	0	0.326262	0
1700016A09Rik	0	0	0	0	0	0	0	0	0	0	0	0	0	0	0	0
1700016B01Rik	0	0	0	0	0	0	0	0	0	0	0	0	0	0	0	0
1700016C15Rik	0	0	0	0	0	0	0	0	0	0.320882	0	0.675643	0	0	0	0.469906
1700016C19Rik	0	0.0708903	0	0.0608081	0	0	0	0	0.0839491	0	0	0	0	0	0	0
1700016D06Rik	0	0	0	0	0	0	0	0	0	0	0	0	0	0	0	0
1700016G22Rik	0	0	0	0	0	0	0	0	0	0	0	0	0	0	0	0
1700016H13Rik	0	0	0	0	0.498496	0	0.282446	0	0	0.226827	0	0	0	0	0	0
1700016J18Rik	0	0	0	0	0	0	0	0	0	0	0	0.115541	0	0	0	0
1700016K05Rik	0	0	0	0	0	0	0	0	0	0	0	0	0	1.02869	0	0
1700016K19Rik	0	0	0	0	0	0	0	0	0	0	0	0	0	0	0	0
1700016L04Rik	0	0	0	0	0	0	0	0	0	0	0	0	0	0	0	0
1700016L21Rik	0	0	0	0	0	0	0	0	0	0	0	0	0	0	0	0
1700016P04Rik	0	0	0	0	0	0	0	0	0	0	0	0	0	0	0	0
1700017B05Rik	42.505	43.6848	50.9803	41.4942	36.7452	40.3785	37.8911	35.5513	42.7039	44.575	45.6929	39.7112	45.1495	39.2968	40.3174	40.0105
1700017G19Rik	0.164281	0.309545	0.324565	0.265521	0.160363	0.202008	0	0	0.195124	0.145244	0.162683	0.296545	0.215923	0	0.353952	0.599375
1700017J07Rik	0	0	0	0	0	0	0	0	0	0	0	0	0	0	0	1.0324
1700017L05Rik	0	0	0	0	0	0	0	0	0	0	0	0	0	0	0	0
1700017M07Rik	0	0	0	0	0	0	0	0	0	0	0	0	0	0	0	0
1700017N19Rik	0	0	0	0	0	0	0	0	0	0	0	0	0	0	0	0
1700018A04Rik	0	0	0	0	0	0	0	0	0	0	0	0	0	0	0	0
1700018A23Rik	0.680273	0.640901	2.016	1.0995	0.623755	0	0	0.718774	0	0	0	0.594772	3.35945	1.81287	0	0.827321
1700018B08Rik	0	0	0	0	0	0	0	0	0	0	0	0	0	0	0	0
1700018B24Rik	0	0	0	0	0	0	0	0	0	0	0	0	0	0	0	0
1700018F24Rik	0	0	0	0	0	0	0	0	0	0	0	0	0	0	0	0
1700018G05Rik	0	0	0	0	0	0	0	0	0	0	0	0	0	0	0	0
1700018L02Rik	0	0	0	0	0	0	0	0	0	0	0	0	0	0	0	0
1700019A02Rik	0	0	0	0	0	0	0	0	0	0	0	0.327403	0	0	0	0
1700019C18Rik	0	0	0	0	0	0	0	0	0	0	0	0	0	0	0	0
1700019D03Rik	0.18619	0.176356	0.0919627	0.150466	6.77971	8.75654	7.97341	8.60363	4.80228	3.72847	3.24397	4.00843	3.0025	3.989	3.62604	3.41298
1700019E08Rik	0	0	0	0	0	0	0	0	0	0	0	0	0	0	0	0
1700019F05Rik	0	0	0	0	0	0	0	0	0	0	0	0	0	0	0	0
1700019G24Rik	0	0	0	0	0	0	0	0	0	0	0	0	0	0	0	0
1700019J19Rik	0	0	0	0	0	0	0	0	0	0	0	0	0	0	0	0
1700019L22Rik	0.0628716	0.0197443	0	0	0.0192161	0.0730299	0.0219604	0	0	0.0174044	0	0.0183232	0	0.0186164	0.0453452	0.0254873
1700019M22Rik	0	0	0	0	0	0	0	0	0	0	0	0	0	0	0	0
1700019N19Rik	0	0	0	0	0	0	0	0	0	0	0	0	0	0	0	0
1700019P21Rik	0	0	0	0	0	0	0	0	0	0	0	0	0	0	0	0
1700020A23Rik	0.546631	0.514994	1.07997	0	0	0	0	0	0.609862	0.453963	0	0.477928	0	0.485576	0.588874	0.664791
1700020D05Rik	3.53196	3.69726	6.59033	3.80572	6.83687	6.79921	5.70866	4.1465	7.44319	4.56275	3.88622	5.14673	9.69009	13.9443	13.1058	10.0227
1700020D12Rik	0	0	0	0	0	0	0	0	0	0	0	0	0	0	0	0
1700020D14Rik	0	0	0	0	0	0	0	0	0	0	0	0	0	0	0	0
1700020G03Rik	0	0	0	0	0	0	0	0	0	0	0	0	0	0	0	0
1700020G17Rik	0	0	0	0	0	0	0	0	0	0	0	0	0	0	0	0
1700020L24Rik	0.430377	0.810936	0.850285	1.73901	0	0	0	0.454735	0.96032	0.714833	0.426191	0	1.06268	0.764613	0.463636	1.04681
1700020M21Rik	0	0	0	0	0	0	0	0	0	0	0	0	0	0	0	0
1700020N01Rik	0.755289	0.355788	0	0.305187	0	0	0	0	0	0	0	0	0	0	0	0
1700020N15Rik	0	0	0	0	0	0	0	0	0	0	0	0	0	0	0	0
1700020N18Rik	0	0	0	0	0	0	0.75558	0	0	0	0	0	0	0	0	0
1700021F02Rik	0	0	0	0	0	0	0	0	0	0	0	0	0	0	0	0
1700021F07Rik	0	0	0	0	0	0	0	0	0	0	0	0	0	0	0	0
1700021G15Rik	0	0	0	0	0	0	0	0	0	0	0	0	0	0	0	0
1700021L23Rik	0	0	0	0	0	0	0	0	0	0	0	0	0	0	0	0
1700021N21Rik	0	0	0	0	0	0	0	0	0	0	0	0	0	0	0	0
1700022A21Rik	0	0	0	0	0	0	0	0	0	0	0	0	0	0	0	0
1700022A22Rik	0	0	0	0	0	0	0	0	0	0	0	0	0	0	0	0
1700022E09Rik	0	0	0	0	0	0	0	0	0	0	0	0	0	0	0	0
1700022H01Rik	0	0	0	0	0.526349	0	0.596454	0	0	0	0	0	0	0	0	0
1700022H16Rik	0	0	0	0	0	0	0	0	0	0	0	0	0	0	0	0
1700022I11Rik	0.215594	0.101558	0.318686	0.608326	0.197682	0.373527	0.896045	0.341693	0.120266	0.178612	0.213239	0.565034	0.398292	0.382795	0.348382	1.17988
1700022N22Rik	1.04344	0.983048	0.773062	1.05405	3.81211	3.00129	2.70201	3.57453	2.03271	1.08234	0.514635	0.682446	1.92607	2.0783	2.80363	3.48849
1700023A20Rik	0	0	0	0	0	0	0	0	0	0	0	0	0	0	0	0
1700023C21Rik	0	0	0	0	0	0	0	0	0	0	0	0	0	0	0	0
1700023D09Rik	0.645219	1.82363	4.4616	0.521422	4.73291	1.4905	2.68164	2.04521	4.31912	1.60751	2.55577	2.82062	0.796584	2.86576	2.08524	3.92345
1700023F02Rik	0	0	0	0	0	0	0	0	0	0	0	0	0	0	0	0
1700023G09Rik	0	0	0	0	0	0	0	0	0	0	0	0	0	0	0	0
1700024B05Rik	0	0	0	0	0	0	0	0	0	0	0	0	0	0	0	0
1700024B18Rik	0	0	0	0	0	0	0	0	0	0	0	0	0	0	0	0
1700024G13Rik	0	0	0	0	0	0	0	0	0	0	0	0	0	0	0	0
1700024I08Rik	0	0	0	0	0	0	0	0	0	0	0	0	0	0	0	0
1700024J04Rik	0	0	0	0	0	0	0	0	0	0	0	0	0	0	0	0
1700024N05Rik	0	0	0	0	0	0	0	0	0	0	0	0	0	0	0	0
1700025B11Rik	0	0	0	0	0	0	0	0	0	0	0	0	0	0	0	0
1700025C18Rik	0	0	0	0	0	0	0	0	0	0	0	0	0	0	0	0
1700025D23Rik	0	0	0	0	0	0	0	0	0	0	0	0	0	0	0	0
1700025F24Rik	0	0	0	0	0	0	0	0	0	0	0	0	0	0	0	0
1700025G04Rik	2.02184	2.31566	2.35009	1.7941	9.36518	9.1348	11.1903	10.4979	5.04799	4.22046	3.30432	5.55344	3.62551	2.89076	3.42094	3.37864
1700025H01Rik	0	0	0	0	0	0	0	0	0	0	0	0	0	0	0	0
1700025J12Rik	0	0	0	0	0	0	0	0	0	0	0	0	0	0	0	0
1700025K04Rik	0	0	0	0	0	0	0	0	0	0	0	0	0	0	0	0
1700025K24Rik	0	0	0	0	0	0	0	0	0	0	0	0	0	0	0	0
1700025M24Rik	0	0	0	0	0	0	0	0	0	0	0	0	0	0	0	0
1700025N23Rik	11.5496	17.9957	13.5959	13.9952	6.91657	6.153	6.9208	7.03668	13.3735	9.21248	11.8708	6.59863	8.76872	7.88322	10.5279	6.47744
1700025O08Rik	0	0	0	0	0	0	0	0	0	0	0	0	0	0	0	0
1700026D11Rik	0	0	0	0	0	0	0	0	0	0	0	0	0	0.420221	0	0
1700026F02Rik	0	0	0	0	0	0	0	0	0	0	0	0	0	0	0	0
1700026J12Rik	0	0	0	0	0	0	0	0	0	0	0	0	0	0	0	0
1700026J14Rik	0	0	0	0	0	0	0	0	0	0	0	0	1.24604	0	0	0
1700027A15Rik	0	0	0	0	0	0	0	0	0	0	0	0	0	0	0	0
1700027F06Rik	0	0	0	0	0	0	0	0	0	0	0	0	0	0	0	0
1700027F09Rik	0	0	0	0	0	0	0	0	0	0	0	0	0	0	0	0
1700027H10Rik	0	0	0	0	0	0	0	0	0	0	0	0	0	0	0	0
1700027I24Rik	0	0	0	0	0	0	0	0	0	0	0	0	0	0	0	0
1700027J07Rik	0	0	0	0	0	0	0	0	0	0	0	0	0	0	0	0
1700028B04Rik	0	0	0	0	0	0	0	0	0	0	0	0	0	0	0	0
1700028D13Rik	0	0	0	0	0	0	0	0	0	0	0	0	0	0	0	0
1700028E10Rik	2.06384	1.38885	1.45625	1.31046	2.43306	1.1919	1.22539	1.71337	1.48023	2.20367	1.7518	1.16	1.63801	1.57142	1.74691	1.0757
1700028I16Rik	0	0	0.749636	0	0.349564	0	0.396122	0	0	0	0.37753	0	0	0	0	0.927292
1700028J19Rik	0.674547	0.317753	0.999514	0.272562	0.922323	1.54912	1.74194	0.708549	0.752574	0.556912	0.333993	1.17262	0	2.69642	0.363337	2.03888
1700028K03Rik	1.47898	2.20619	1.21749	1.79282	2.44262	1.25875	2.76795	2.43317	4.21445	1.51917	3.25042	3.10231	1.79394	2.18197	2.09411	3.84985
1700028M03Rik	0	0	0	0	0	0	0	0	0	0	0	0	0	0	0	0
1700028P14Rik	0	0	0	0	0	0	0	0	0	0	0	0	0	0	0	0
1700028P15Rik	0	0	0	0	0	0	0	0	0	0	0	0	0	0	0	0
1700029B22Rik	0	0	0	0	0	0	0	0	0	0	0	0	0	0	0	0
1700029F12Rik	0	0	0	0	0	0	0	0	0	0	0	0	0	0	0	0
1700029H14Rik	0.44995	0	0.222239	0.18181	0	0.512513	0.461046	0.234417	0.250999	0.560508	0.445574	0	0	0.399694	0.727083	0.273606
1700029I15Rik	1.10077	0	1.08738	0.889569	2.01864	5.08571	1.14375	1.16307	0	2.74249	0	0.96242	2.71802	0	1.18584	0
1700029J03Rik	0	0	0	0	0	0	0	0	0	0	0	0	0	0	0	0
1700029J07Rik	0.177824	0.250824	0.087665	0.143434	0.325486	0.102503	0.553255	0.375068	0.298152	0.147957	0.176427	0	0.438254	0.157664	0.479096	0.432117
1700029M03Rik	0	0	0	0	0	0	0	0	0	0	0	0	0	0	0	0
1700029M20Rik	0	0	0	0	0	0	0	0	0	0	0	0	0	0	0	0
1700029N11Rik	0	0	0	0	0	0	0	0	0	0	0	0	0	0	0	0
1700029P11Rik	0	0.368643	0	0	0	0	0	0	0	0	0	0	0	0.347585	0	0
1700030A11Rik	0	0	0	0	0	0	0	0	0	0	0	0.789011	0	0	0	0
1700030C10Rik	1.39206	1.96724	2.29188	1.31246	0	0	0	0	0.258847	0	0	0.202849	0.572876	0.618287	3.99903	0.282161
1700030C12Rik	0	0	0	0	0	0	0	0	0.330398	0	0	0.258922	0	0	0	0.360157
1700030C14Rik	0	0	0	0	0	0	0	0	0	0	0	0	0	0	0	0
1700030F04Rik	0	0	0	0	0	0	0	0	0	0	0	0	0	0	0	0
1700030I03Rik	0	0	0	0	0	0	0	0	0	0	0	0	0	0	0.474335	0
1700030J22Rik	1.57852	1.36323	1.16949	1.27565	1.08624	0.760183	0.957203	0.973191	1.02799	1.20168	1.04211	1.1501	1.46227	1.40282	1.98392	2.72141
1700030K09Rik	5.19209	5.45062	5.7151	6.83331	8.97736	6.16837	6.31963	6.42639	4.30313	5.29747	6.75751	5.57712	7.14272	8.03834	7.03161	11.3659
1700030L20Rik	0	0	0	0	0	0	0	0	0	0	0	0	0	0	0	0
1700030L22Rik	0	0	0	0	0	0	0.0230996	0	0	0	0	0.0388749	0	0	0	0
1700030M09Rik	0	0	0	0	0	0.480082	0	0	0	0	0	0	0	0	0	0
1700030N03Rik	0	0	0	0	0	0	0	0	0	0	0	0	0	0	0	0
1700030O20Rik	0	0	0	0	0	0	0	0	0	0	0	0	0	0	0	0
1700031A10Rik	0	0	0	0	0	0	0	0	0	0	0	0	0	0	0	0
1700031F05Rik	0	0	0	0	0	0	0	0	0	0	0	0	0	0	0	0
1700031L13Rik	0	0	0	0	0	0	0	0	0	0	0	0	0	0	0	0
1700031M16Rik	0	0	0	0	0	0	0	0	0	0	0	0	0	0	0	0
1700031P21Rik	0	0	0	0	0	0	0	0	0	0	0	0	0	0	0	0
1700034B16Rik	0	0	0	0	0	0	0	0	0	0	0	0	0	0	0	0
1700034E13Rik	0	0	0	0	0	0	0	0	0	0	0	0	0	0	0	0
1700034G24Rik	0	0	0	0	0	0	0	0	0	0	0	0	0	0	0	0
1700034H15Rik	0.0918571	0.432604	0.18148	0.222613	0.168258	0.741836	0.0953343	0.581669	0.512296	0.304878	0.0908595	0.16044	0.566902	0.489303	0.296527	0.223426
1700034I23Rik	1.5638	1.30959	0.68657	1.12334	1.07785	0	1.04692	2.15383	2.31326	1.86138	1.70335	0.911503	0.629169	1.847	2.78265	3.7895
1700034J05Rik	2.19151	1.37645	3.60809	2.50896	2.67925	3.7969	4.93366	1.92962	2.85251	1.36499	2.17019	2.8741	2.02922	1.7845	2.5576	3.55363
1700034K08Rik	0	0	0	0	0	0	0	0	0	0	0	0	0	0	0	0
1700034P13Rik	0	0	0.794794	0	0	0	0	0	0	0.445009	0.265052	0	0.330447	0	1.1551	0.652332
1700036A12Rik	0	0	0	0	0	0	0	0	0	0	0	0	0	0	0	0
1700036G14Rik	0	0	0	0	0	0	0	0	0	0	0	0	0	0	0	0
1700037C18Rik	5.47877	4.47345	5.77295	2.65654	9.04246	7.17192	4.55414	5.78885	6.11252	4.54998	4.70208	6.06755	4.05844	5.51574	7.86955	7.55147
1700037F03Rik	0	0	0	0	0	0	0	0	0	0	0	0	0	0	0	0
1700037H04Rik	25.723	19.951	21.6282	20.4975	17.4426	18.5175	19.7658	15.8017	23.7597	23.4488	22.9848	19.5611	20.0885	23.5939	21.0087	24.7356
1700039E22Rik	0	0	0	0	0	0	0	0	0	0	0	0	0	0	0	0
1700039I01Rik	0	0	0	0	0	0	0	0	0	0	0	0	0	0	0	0
1700039M10Rik	0	0.709569	0	0.608653	0	0	0	0.795786	0.84028	0.631413	0	0	0	0	1.63042	0
1700040D17Rik	0	0	1.52124	0	0.705507	0.44372	0.400312	0	0.859671	0	0	0.673694	0	1.36501	0	0.9371
1700040F15Rik	0	0	0	0	0	0	0	0	0	0	0	0	0	0	0	0
1700040G22Rik	0	0	0	0	0	0	0	0	0	0	0	0	0	0	0	0
1700040K01Rik	0	0	0	0	0	0	0	0	0	0	0	0	0	0	0	0
1700040P09Rik	0	0	0	0	0	0	0	0	0	0	0	0	0	0	0	0
1700041A01Rik	0	0	0	0	0	0	0	0	0	0	0	0	0	0	0	0
1700041B01Rik	0	0	0	0	0	0	0	0	0	0	0	0	0	0	0	0
1700041C23Rik	0	0	0	0	0	0	0	0	0	0	0	0	0	0	0	0
1700041I07Rik	0	0	0	0	0	0	0	0	0	0	0	0	0	0	0	0
1700041M19Rik	0	0	0	0	0	0	0	0	0	0	0	0	0	0	0	0
1700042G07Rik	0	0	0	0	0	0	0	0	0	0	0	0	0	0	0	0
1700042G15Rik	0	0	0	0	0	0	0	0	0	0	0	0	0	0	0	0
1700042O10Rik	0	0	0	0	0	0	0	0	0.415841	0	0	0	0	0	0	0
1700044C05Rik	0	0	0	0	0	0	0	0	0	0	0	0	0	0	0	0
1700044K03Rik	0	0	0	0	0	0	0	0	0	0	0	0	0	0	0	0
1700045H11Rik	0	0	0	0	0	0	0	0	0	0	0	0	0	0	0	0
1700046C09Rik	0	0	0	0	0	0	0	0	0	0	0	0	0	0	0	0
1700047A11Rik	0	0	0	0	0.592567	0	0.671491	1.36567	0	0	0	0	0	0	0	0
1700047E10Rik	0	0	0	0	0	0	0	0	0	0	0	0	0	0	0.759938	0
1700047F07Rik	0	0	0	0	0	0	0	0	0	0	0	0	0	0	0	0
1700047G03Rik	0.477001	0	0.4712	0.38548	0	0	0.498592	0	0	0	0	0	0	0	0	0
1700047L14Rik	0	0	0	0	0.713382	0	0	0	0	0	0	0	0	0	0	0
1700047M11Rik	0	1.65083	0	1.41605	2.67778	3.37317	4.24821	1.85142	0	0.970131	0.578402	1.02134	2.16332	4.15076	1.25844	2.13102
1700048B10Rik	0	0	0	0	0	0	0	0	0	0	0	0	0	0	0	0
1700048F04Rik	0	0	0	0	0	0	0	0	0	0	0	0	0	0	0	0
1700048M11Rik	1.65913	0	1.63895	1.3408	3.80323	0.958177	2.58587	1.75303	0	1.37787	0	0.725302	2.04836	0.736909	0	2.01777
1700048O14Rik	0	0	0	0	0	0	0	0	0	0	0	0	0	0	0	0
1700048O20Rik	0.433637	0.20427	0.428363	0	0	0.250433	0.225284	0	0.725697	0.900311	0.21471	0.379135	0.80305	0.770405	0.934296	1.8458
1700049E15Rik	0	0	0	0	0	0	0	0	0	0	0	0	0	0	0	0
1700049E17Rik1	0	0	0	0	0	0	0	0	0	0	0	0	0	0	0	0
1700049E17Rik2	0	0	0	0	0	0	0	0	0	0	0	0	0	0	0	0
1700049E22Rik	0	0	0	0	0	0	0	0	0	0	0	0	0	0	0	0
1700049J03Rik	5.35214	5.72997	4.32577	5.24271	5.64736	5.92826	4.97741	5.6038	5.03945	4.20046	3.67979	4.52034	5.63279	5.92884	6.21584	6.09049
1700049L16Rik	0	0	0	0	0	0	0	0	0	0	0	0	0	0	0	0
1700051A21Rik	0	0	0	0	0	0	0	0	0	0	0	0	0	0	0	0
1700052H01Rik	0	0	0	0	0	0	0	0	0	0	0	0	0	0	0	0
1700052I22Rik	0	0	0	0	0	0	0	0	0	0	0	0	0	0	0	0
1700052K11Rik	0	0	0	0	0	0	0	0	0	0	0	0	0	0	0	0
1700054A03Rik	0	0	0	0	0	0	0	0	0	0	0	0	0	0	0	0
1700054K19Rik	0	0	0	0	0	0	0	0	0	0	0	0	0	0	0	0
1700054M17Rik	0	0	0	0	0	0	0	0	0	0	0	0	1.11164	0	0	0
1700054O19Rik	0	0	0	0	0	0	0	0	0	0	0	0	0	0	0	0
1700055C04Rik	0	0	0	0	0	0	0	0	0	0	0	0	0	0	0	0
1700055D16Rik	0.179115	0.337497	0.176937	0.289498	0.492702	0	0	0	0.199834	0.297501	0	0.313206	0	0	0.192957	0.435666
1700055D18Rik	0	0	0	0	0	0	0	0	0	0	0	0	0	0	0	0
1700055K11Rik	0	0	0	0	0.228336	0	0	0	0	0	0	0	0	0	0	0
1700055L01Rik	0	0	0	0	0	0	0	0	0	0	0	0	0	0	0	0
1700056E22Rik	0	0	0.409315	0	0	0	0.430532	0	0.924569	0	0	0	0.51156	1.10422	0.446375	1.00784
1700057G04Rik	0	0	0	0	0	0	0	0	0	0	0	0	0	0	0	0
1700057H15Rik	0	0	0	0	0	0	0	0	0	0	0	0	0	0	0	0
1700057H21Rik	0	0	0	0	0	0	0	0	0	0	0	0	0	0	0	0
1700060C16Rik	0	0	0	0	0	0	0	0	0	0	0	0	0	0	0	0
1700060C20Rik	0	0	0	0	0	0	0	0	0	0	0	0	0	0	0	0
1700061F12Rik	0	0	0	0	0	0	0	0	0	0	0	0	0	0	0	0
1700061I17Rik	0	0	0	0	0	0	0	0	0	0	0	0	0	0	0	0
1700061J23Rik	0	0	0	0	0	0	0	0	0	0	0	0	0	0	0	0
1700061N14Rik	0	0	0	0	0	0	0	0	0	0	0	0	0	0	0	0
1700062C10Rik	0	0	0	0	0	0	0	0	0	0	0	0	0	0	0	0
1700063A18Rik	0	0	0	0	0	0	0	0	0	0	0	0	0	0	0	0
1700063D05Rik	0	0	0	0	0	0	0	0	0	0	0	0	0	0	0	0
1700063H04Rik	0	0	0	0	0	0	0	0	0	0	0	0	0	0	0	0
1700063H06Rik	0	0	0	0	0	0	0	0	0	0	0	0	0	0	0	0
1700063O14Rik	0	0	0	0	0	0	0	0	0	0	0	0	0	0	0	0
1700064F23Rik	0	0	0	0	0	0	0	0	0	0	0	0	0	0	0	0
1700064J06Rik	0	0	0	0	0	0	0	0	0	0	0	0	0	0	0	0
1700064M15Rik	0	0	0	0.50202	0	0	0.649493	0	0	0	0	0	0	0	0	0
1700065D16Rik	0	0	0	0	0	0	0	0	0	0.438991	0.501623	0.92433	0	0	0.569452	0
1700065I16Rik	0	0	0	0	0	0	0	0	0	0	0	0	0	0	0	0
1700065J11Rik	0	0	0	0	0	0	0	0	0	0	0	0	0	0	0	0
1700065J18Rik	0	0	0	0	0	0	0	0	0	0	0	0	0	0	0	0
1700065L07Rik	0	0	0	0	0	0	0	0	0	0	0	0	0	0	0	0
1700065O20Rik	0	0	0	0	0	0	0	0	0	0	0	0	0	0	0	0
1700066B17Rik	0	0	0	0	0	0	0	0	0	0	0	0	0	0	0	0
1700066B19Rik	0.302286	0.142396	0.29861	0.488575	0.416125	0	0	0.16012	0.337253	0.125521	0.150069	0.528937	0.559803	0.269234	0.651294	0.368602
1700066C05Rik	0	0	0	0	0	0	0	0	0	0	0	0	0	0	0	0
1700066J03Rik	0	0	0	0	0	0	0	0	0	0	0	0	0	0	0	0
1700066M21Rik	11.0705	8.41111	10.9359	8.08065	11.3514	12.0993	11.008	10.1878	9.03089	10.2812	11.1986	10.5117	10.7283	12.689	13.3366	12.4501
1700066N21Rik	0	0	0	0	0	0	0	0	0	0	0	0	0	0	0	0
1700066O22Rik	0	0	0	0	0	0	0	0	0	0	0	0	0	0	0	0
1700067G17Rik	0	0	0	0	0	0	0	0	0	0	0	0	0	0	0	0
1700067K01Rik	2.46356	1.32627	2.4336	2.13309	2.25889	2.23575	2.37691	3.16078	3.14118	2.63047	2.96237	2.92319	3.476	5.00205	3.98091	3.63811
1700067P10Rik	0	0	0	0	0	0	0	0	0	0	0	0	0	0	0	0
1700069L16Rik	0	0	0	0	0	0	0	0	0	0	0	0	0	0	0	0
1700069P05Rik	0	0	0	0	0	0	0	0	0	0	0	0	0	0	0	0
1700071G01Rik	0	0	1.1087	0	0	0	0	0	0	0	0	0.981291	0	0	0	2.72993
1700071K01Rik	0	0	0	0	0	0	0	0	0	0	0	0	0	0	0	0
1700071M16Rik	15.0415	14.6232	19.7588	14.4832	9.81078	10.514	11.4493	13.4989	20.8651	13.6778	12.982	13.9734	11.2445	8.94201	9.64275	11.662
1700072B07Rik	0	0	0	0	0	0	0	0	0	0	0	0	0	0	0	0
1700072F12Rik	0	0	0	0	0	0	0	0	0	0	0	0	0	0	0	0
1700072I22Rik	0	0	0	0	0	0	0	0	0	0	0	0	0	0	0	0
1700072O05Rik	0	0	0	0	0	0	0	0	0	0	0	0	0	0	0	0
1700073E17Rik	0	0	0	0	0	0	0	0	0	0	0	0	0	0	0	0
1700074H08Rik	0	0	1.44719	0	0	0	0.761106	0	0	0	0	0	0	0	0	0
1700074P13Rik	0	0	0	0	0	0	0	0	0	0	0	0	0	0	0	0
1700080F18Rik	0	0.175986	0.0615086	0.100638	0	0.0719191	0.0645965	0.0656878	0.0694684	0.10326	0	0	0.0767539	0	0.133947	0
1700080G11Rik	0	0	0	0	0	0	0	0	0	0	0	0	0	0	0	0
1700080N15Rik	0	0	0	0	0	0	0	0	0	0	0	0	0	0	0	0
1700080O16Rik	0	0	0	0	0	0	0	0	0	0	0	0	0	0	0	0
1700081B01Rik	0	0	0	0	0	0	0	0	0	0	0	0	0	0	0	0
1700081H04Rik	0	0	0	0	0	0	0	0	0	0	0	0	0	0	0	0
1700082M22Rik	0	0	0	0	0.098391	0	0.111496	0.113379	0.119719	0	0	0.281458	0	0	0	0.130501
1700083H02Rik	0	0	0	0	0	0	0	0	0	0	0	0	0	0	0	0
1700084D21Rik	0	0	0	0	0	0	0	0	0	0	0	0	0	0	0	0
1700084E18Rik	0	0	0	0	0	0	0	0	0	0	0	0	0	0	0	0
1700084F23Rik	0	0	0	0	0	0	0	0	0	0	0	0	0	0	0	0
1700084J12Rik	0	0	0	0	0	0	0	0	0	0	0	0	0	0	0	0
1700084M14Rik	0	0	0	0	0	0	0	0	0	0	0	0	0	0	0	0
1700085C21Rik	0	0	0	0	0	0	0	0	0	0	0	0	0	0	0	0
1700086D15Rik	0	0	0	0	0	0	0	0	0.141914	0	0	0	0	0	0	0
1700086L19Rik	0	0	0	0	0.351235	0	0	0	0	0	0	0	0	0	0	0
1700086O06Rik	0.829996	1.17294	2.04975	0.670747	0.3827	0.964166	0.433672	1.54349	1.38901	0.516968	1.23289	1.0906	1.28529	1.29554	1.57242	0.757057
1700086P04Rik	0.491365	0.360054	0.431457	0.661813	0.300361	0.874702	0.283639	0.28843	0.723073	0.813204	0.378455	0.525076	2.33739	0.824467	1.11369	1.12876
1700087M22Rik	0	0	0	0	0	0	0	0	0	0	0	0	0	0	0	0
1700088E04Rik	0.880617	0.27655	0.289969	0	0	0	0.305	0	0.327494	0.487553	0	0	0	0	0	0
1700091H14Rik	0	0	0	0	0	0	0	0	0	0	0	0	0	0	0	0
1700091J24Rik	0	0	0	0	0	0	0	0	0	0	0	0	0	0	0	0
1700092C02Rik	0	0	0	0	0	0	0	0	0	0	0	0	0	0	0	0
1700092C10Rik	0	0	0	0	0	0	0	0	0	0	0	0	0	0	0	0
1700092E19Rik	0	0	0	0	0	0	0	0	0	0	0	0	0	0	0	0
1700092K14Rik	0	0	0	0	0	0	0	0	0	0	0	0	0	0	0	0
1700092M07Rik	0	0	1.0416	0.852114	0.966821	0	0	1.11118	0	0	1.04143	1.83895	1.30179	0	0	1.27898
1700093K21Rik	0.469548	0.442372	0.154612	0.379457	0.287699	0	0	0.165763	0.349652	0.26027	0	0.136844	0.193688	0.139034	0.168611	0.761394
1700094D03Rik	4.15617	3.30381	3.84902	2.09921	6.06375	3.59529	4.85039	6.30242	2.31753	3.12539	2.8277	3.29074	4.16702	5.07177	4.05488	5.20997
1700094J05Rik	1.20566	0.757253	0.793997	0.974332	0	0.464192	0.835155	0.849264	1.7935	0	0	1.4055	1.4885	1.07099	0.865887	1.46628
1700094M23Rik	0	0	0	0	0	0	0	0	0	0	0	0	0	0	0.073024	0
1700094M24Rik	0	0	0	0	0	0	0.626052	1.27326	0	0	0.596667	0	0	0	0	0
1700095A13Rik	0	0	0	0	0	0	0	0	0	0	0	0	0	0	0	0
1700095A21Rik	0.374818	0	0	0	0	0	0	0.396032	0.418175	0	0.742345	0	0	0	1.21135	0
1700095B10Rik	0	0	0	0	0	0	0	0	0	0	0	0	0	0	0	0
1700095J03Rik	0	0	0	0.179293	0	0	0	0	0	0	0	0	0	0	0	0
1700095J07Rik	0	0	0	0	0	0	0	0	0	0	0	0	0	0	0	0
1700095J12Rik	2.6641	4.01586	3.68438	1.29177	3.90842	2.4617	3.87536	5.06678	2.97227	6.6374	2.63819	3.26097	7.89381	4.25977	1.72199	3.88797
1700095K22Rik	0	0	0	0	0	0	0	0	0	0	0	0	0	0	0	0
1700096J18Rik	0	0.831477	0	0.713223	0	0	0	0	0	0.73294	0	0	0	0	0	0
1700096K18Rik	0	0	0	0	0	0	0	0	0	0	0	0	0	0	0	0
1700096P03Rik	0	0	0	0	0	0	0	0	0	0	0	0	0	0	0	0
1700097N02Rik	0	0	0	0	0.509559	0	0	0	0.620013	0	0	0	0	0	0	0
1700099I09Rik	2.71648	2.55926	0.44724	2.19528	0	0.526507	2.84181	0	1.52225	0.751988	0.902807	0	1.12555	0.807101	2.44866	2.20245
1700100I10Rik	0	0	0	0	0	0	0	0	0	0	0	0	0	0	0	0
1700100L14Rik	0	0	0.580363	0	0.538698	0	0	0	0	0	0	0.513667	0.725336	0.521887	0	0.714505
1700101I11Rik	1.92081	0.723855	0.758979	0	0.352245	0.887439	0.399161	0	0	0.319036	0.380425	0	0	0.682507	0	0
1700101O22Rik	0	0	0	0	0	0	0	0	0	0	0	0	0	0	0	0
1700102H20Rik	0	0	0	0	0.652561	0	0	0	0.794013	0	0.704767	0	0	0	0	0
1700102J08Rik	0	0	0	0	0	0	0	0	0	0	0	0	0	0	0	0
1700102P08Rik	0.629754	0	0.777618	0.890618	1.61523	2.03469	1.66397	1.18445	0.357337	0.525241	0.94884	1.11777	1.97045	1.40575	1.03512	1.36004
1700104B16Rik	0.51801	0	0.767565	0.20931	0.237487	0	0	0.273664	0	0.645291	0	0.226452	0.639533	0	0.558041	0
1700104L18Rik	0	0	0	0	0	0	0	0	0	0	0	0	0	0	0	0
1700105F02Rik	0	0	0	0	0	0	0	0	0	0	0	0	0	0	0	0
1700105P06Rik	0	0	0	0	0	0	0	0	0	0	0	0	0	0	0	0
1700108F19Rik	0	0	0	0	0	0	0	0	0	0	0	0	0	0	0	0
1700108I11Rik	2.68014	1.26251	0	3.24886	0	0	1.39239	0	1.49508	0	0	2.34328	1.65444	4.76157	0	0
1700108J01Rik	0.856155	2.41981	0.845743	2.07566	0.785025	0.988888	1.77917	0.904611	1.91038	0	0.847828	1.4971	0	0.760528	1.84464	1.04122
1700108N06Rik	0	0	0	0	0	0	0	0	0	0	0	0	0	0	0	0
1700109G14Rik	0	0	0	0	0	0	0	0	0	0	0	0	0	0	0	0
1700109G15Rik	0	0	0	0	0	0	0	0	0	0	0	0	0	0	0	0
1700109H08Rik	0.560393	0.527959	0	0.905743	0	0.647272	0	0.592109	0.625216	0.930783	1.66483	0.489959	0	0.995601	1.2074	1.36305
1700109I08Rik	0	0	0	0	0	0	0	0	0	0	0	0	0	0	0	0
1700109K24Rik	2.94078	1.38529	0.363126	1.48534	1.34823	0.849173	2.2917	2.33041	1.23036	2.74752	0.364022	0.321395	2.723	2.61231	1.98002	3.57646
1700110C19Rik	1.10992	0	0	0	0.508853	0.640996	0.576627	0.586368	0	0	0.549562	0.970418	0.685151	2.95784	1.79354	4.04952
1700110I01Rik	0	0	0	0	0	0	0	0	0	0	0	0	0	0	0	0
1700110I07Rik	0	0	0	0	0	0	0	0	0	0	0	0	0	0	0	0
1700110K17Rik	1.13668	0.535448	0.561429	0.91859	0	1.96936	0	1.20102	1.90225	2.83196	0	0.993818	0	2.51361	0.612262	1.38239
1700111N16Rik	0	0	0	0	0	0	0	0	0	0	0	0	0	0	0	0
1700112D23Rik	0	0	0	0	0	0	0	0	0	0	0	0	0	0	0	0
1700112H15Rik	0	0	0	0	0	0	0	0	0	0	0	0	0	0	0	0
1700112J05Rik	0	0	0	0	0	0	0	0	0	0	0	0	0.618349	0.444909	0.539556	0.609115
1700112J16Rik	0.160916	0	0	0.130041	0.276186	0	0.167199	0.296469	0.156523	0	0	0.245323	0.173207	0.124624	0	0
1700112M02Rik	0	0	0	0	0	0	0	0	0	0	0	0	0	0	0	0
1700112N08Rik	0	0	0	0	0	0	0	0	0	0	0	0	0	0	0	0
1700113A16Rik	0.81522	1.15206	0.402653	1.97642	2.24247	2.35402	1.6941	2.59199	2.73691	2.03106	2.83417	2.85322	5.03234	2.90553	1.32136	0.497237
1700113B09Rik	0	0	0	0	0	0	0	0	0	0	0	0	0	0	0	0
1700113H08Rik	0	0	0	0	0	0	0	0	0	0	0	0	0	0	0	0
1700116B05Rik	0	0	0	0	0	0	0	0	0	0	0	0	0	0	0	0
1700116H05Rik	0	0	0	0	0	0	0	0	0	0	0	0	0	0	0	0
1700119H24Rik	0	0	0	0	0	0	0	0	0	0	0	0	0	0	0	0
1700120B22Rik	0	0.580308	1.21693	0.746664	0.565653	0.712547	0	0.651821	0.687208	0.255769	0	0.808641	0.76163	0.548002	0.995338	0.749104
1700120C14Rik	0	0	0	0.834544	0.946886	0	1.073	0	1.15214	0	0	0	0	0	0	0
1700120E14Rik	0	0	0	0	0	0	0	0	0	0	0	0	0	0	0	0
1700120G07Rik	0.453259	0.430434	0	0.369217	0.418919	0	0	0.482734	0.509725	0.758848	0	0.399454	0.564058	0.405846	0	0.555635
1700120K04Rik	0	0	0	0	0	0	0	0	0	0	0	0	0	0	0	0
1700121C08Rik	0	0	0	0	0	0	0	0	0	0.25835	0	0	0	0	0	0
1700121L16Rik	0	0	0	0	0	0	0	0	0	0	0	0	0	0	0	0
1700121M21Rik	0	0	0	0	0	0	0	0	0	0	0	0	0	0	0	0
1700121N20Rik	0	0	0	0	0	0	0	0	0	0	0	0	0	0	0	0
1700122C19Rik	0	0	0	0	0	0	0	0	0	0	0	0	0	0	0	0
1700122E12Rik	0.436709	0.617151	0.862796	0.352919	0.200214	0.75662	0.22688	0.461426	0	0.906689	0.864923	0.190911	0.26958	0.387932	0.470458	0.265554
1700122H20Rik	0	0	0	0	0	0	0	0	0	0	0	0	0	0	0	0
1700122O11Rik	0	0	0	0	0	0	0	0	0	0	0	0	0	0	0	0
1700123J17Rik	0	0	0	0	0	0.253728	0	0	0	0	0	0	0	0	0	0
1700123K08Rik	0	0	0	0	0	0	0.242613	0	0	0	0	0	0	0	0	0
1700123L14Rik	0	0	0	0	0	0	0	0	0	0	0	0	0	0	0	0
1700123M08Rik	1.50349	0.708237	0.371302	0.607511	0	0.432523	0	0	0.419352	0	0.372217	0.983437	0.464051	0.667781	0	0.457122
1700123O12Rik	0	0	0	0	0	0	0	0	0	0	0	0	0	0	0	0
1700123O20Rik	36.2713	37.1695	36.6683	41.4825	44.5382	40.9145	41.6545	38.7723	42.5967	41.0439	36.5486	33.7525	41.1141	38.4379	38.8457	30.6976
1700123O21Rik	0	0	0	0	0	0	0	0	0	0	0	0	0	0	0	0
1700124L16Rik	1.17158	1.10377	0	0	0	0	0	1.23789	0	0	0	0	0	0	0	0
1700124M09Rik	0	0	0	0	0	0	0	0	0	0	0	0	0	0	0	0
1700125G02Rik	0	0	0	0	0	0	0	0	0	0	0	0	0	0	0	0
1700125G22Rik	0	0	0	0	0	0	0	0	0	0	0	0	0	0	0	0
1700125H03Rik	0	0	0	0	0	0	0	0	0	0	0	0	0	0	0	0
1700125H20Rik	0	0	0	0	0.269349	0.113265	0.203482	0	0	0	0	0.171222	0.241779	0.260944	0.211125	0
1700126A01Rik	0	0	0	0	0	0	0	0	0	0	0	0	0	0	0	0
1700126H18Rik	0	0	0	0	0	0	0	0	0	0	0	0	0	0	0	0
1700127F24Rik	0	0.156181	0.49128	0.133969	0.304006	0	0.516746	0.350317	0	0.137673	0.164164	0.289881	0	0.14726	0	0.403221
1700128A07Rik	0	0	0	0	0	0	0	0	0	0	0	0	0	0	0	0
1700128E19Rik	0	0	0	0	0	0	0	0	0	0	0	0	0	0	0	0
1700128F08Rik	0	0	0	0	0	0	0	0	0	0	0	0	0	0	0	0
1700129C05Rik	0	0	0	0	0	0	0	0	0	0	0	0	0	0	0	0
1810006J02Rik	0	0	0	0	0	0	0	0	0	0	0	0	0	0	0	0
1810007C17Rik	0	0	0	0	0	0	0	0	0	0	0	0	0	0	0	0
1810007D17Rik	0	0	0	0	0	0	0	0	0	0	0	0	0	0	0	0
1810008I18Rik	0	0	0	0	0	0	0	0	0	0	0	0	0	0	0	0
1810009A15Rik	44.3558	37.6098	52.5796	50.5818	65.0731	54.0787	58.8897	73.9444	49.4866	52.3894	49.781	63.7731	43.8092	54.2866	36.6341	45.5525
1810009J06Rik	0	0	0	0	0	0	0	0	0	0	0	0	0	0	0	0
1810010H24Rik	0.516341	0.608071	0.509489	0.52159	1.53391	1.33585	1.06818	0.136391	0.719439	0.320162	0.509023	0.449417	0.953347	1.25774	1.24967	1.25168
1810010K12Rik	0	0	0	0	0	0	0	0	0	0	0	0	0	0	0	0
1810012K16Rik	0	0	0	0.597423	0	0.850734	0	0	0	0	0	0	0	0.656692	0.793465	0
1810013A23Rik	1.04344	0.983048	4.123	1.55301	0.95675	2.41041	4.33672	1.10249	0	0	0.951519	1.82459	1.28823	1.85379	1.12407	0
1810013D15Rik	0	0	0	0	0	0	0	0	0	0	0	0	0	0	0	0
1810013L24Rik	65.2065	64.6756	67.7163	68.1942	86.6416	79.1586	79.4851	82.9054	74.6064	73.2564	67.9721	74.2006	92.5125	82.8997	86.127	79.6502
1810014B01Rik	1.97867	2.09717	2.93191	2.7983	2.72142	2.85679	1.54194	4.18131	3.31133	1.64323	2.93914	0.432495	1.52679	3.95475	2.13158	3.60957
1810018F18Rik	0	0	0	0	0	0	0	0	0	0	0	0	0	0	0	0
1810019D21Rik	0	0.229199	0.480641	0.196602	0	0	0.505555	0.771144	0.27142	0.404074	0.722739	0.425405	1.20141	0.864426	0.524159	0.8876
1810019N24Rik	0.262914	0.495394	0.259716	0.631577	0.468911	1.47671	0.531365	1.08068	0.285277	0.643046	1.01999	0.689608	0.973777	2.28421	2.22699	1.27898
1810020O05Rik	0	0.104078	0	0	0	0	0	0	0.12325	0	0	0	0	0.0981327	0	0
1810021B22Rik	0.612662	0.577203	0	0	0	0.705487	0	0	1.36498	0.508799	0	0	0	0.544231	0	0
1810021M19Rik	0	0.125246	0.131323	0.107433	0.12222	0.153959	0.138498	0.140838	0	0.110403	0.263644	0.116541	0.164127	0.236497	0.143594	0
1810024B03Rik	0	0	0.420178	0	0.195006	0	0	0.224355	0.474553	0.176341	0	0	0	0	0.228747	0
1810030O07Rik	35.5685	34.1121	31.6615	30.0359	34.5723	39.6676	35.1015	37.2176	36.4722	34.4508	34.3515	33.3339	31.529	31.5731	33.893	29.8898
1810034E14Rik	6.22589	4.18968	7.68772	8.26579	6.52416	4.36603	5.08277	7.04813	7.44222	7.38635	5.94515	6.80424	7.13743	4.93795	7.9047	5.67877
1810035K13Rik	0	0	0	0	0	0	0	0	0	0	0	0	0	0	0	0
1810037I17Rik	105.097	113.711	119.191	119.767	170.904	165.439	175.885	163.959	146.564	143.361	152.297	149.235	146.649	146.393	130.007	122.366
1810041H14Rik	1.57335	0.494098	0	0	0	1.21152	0	0.554133	0.582828	0.869382	0	0.458535	0	0.465873	0.56498	0
1810044D09Rik	0.824446	0.77673	3.25768	7.99514	0	0	0.856635	0	0	0.684681	0.816427	2.8833	2.03572	0	2.66447	0
1810046K07Rik	0.275382	0.518887	0	0.222545	0	0	0	0	0	0.228697	0	0	0.339985	0	0	0
1810049I09Rik	0	0	0	0	0	0	0	0	0	0	0	0	0	0	0	0
1810053B23Rik	0	0	0	0	0	0	0	0	0	0	0	0	0	0	0	0
1810055G02Rik	9.02894	9.30887	11.1068	11.9774	9.38022	13.5886	15.7672	12.6107	9.69663	9.62516	8.26934	7.89781	10.1001	9.84132	8.99744	8.91112
1810058I24Rik	81.1679	76.4702	82.5584	76.1563	75.621	73.4287	72.4819	77.3373	96.2699	77.0868	85.1102	81.452	70.0243	66.2668	80.3627	83.1929
1810062G17Rik	0	0.413915	0	0.355047	0.806126	0	0	0	0.490702	0.365263	0	0.384545	0	0	0	0.534312
1810062O18Rik	0	0	0	0	0	0	0.55436	0.563726	0	0	0	0.464617	1.97084	0.473938	0	0
1810063I02Rik	0	0	0	0	0	0	0	0	0	0	0	0	0	0	0	0
1810064F22Rik	0	0	0	0	0	0	0	0	0	0	0	0	0.214891	0	0	0
1810065E05Rik	0	0	0	0	0	0	0	0	0	0	0	0	0	0	0	0
1810073O08Rik	0	0	0	0	0	0	0	0	0	0	0	0	0.268119	0	0.233954	0
2010001A14Rik	2.62226	1.97639	3.62651	2.11913	3.36616	2.42303	2.72464	1.6624	2.34047	1.30663	5.1935	1.37561	1.94246	2.79524	3.95486	1.91345
2010001M07Rik	0	0	0	0	0	0	0	0	0	0	0	0	0	0	0	0
2010003K11Rik	0	0	0	0	0	0	0	0	0	0	0	0	0	0	0	0
2010009K17Rik	1.40467	0	0.694399	0	0	0	0.729115	1.48417	0	1.16654	0.694892	0	0	2.49664	1.51322	0
2010010A06Rik	0	0.942941	0	0.806818	0	0.76877	0.693297	1.41002	0.372214	0.276374	0	0	1.23464	0.296359	0.359404	0.811477
2010016I18Rik	9.51552	7.99563	8.63765	8.10547	8.72497	4.45571	5.61157	6.52156	10.3293	5.12588	6.36687	6.74559	4.12762	5.02593	4.43281	8.7575
2010106C02Rik	0.609864	0	0.602447	0.492851	2.79598	2.81765	8.23778	3.86628	2.04123	1.51943	1.8118	3.73249	1.50587	2.70873	1.97098	4.45016
2010106E10Rik	0	0	0	0	0	0	0	0	0	0	0	0	0	0	0	0
2010109A12Rik	0	0	0	0	0.669202	0	0	0	0.815747	0	0.724058	0	0	0	0	0
2010109P13Rik	0	0	0	0	0	0	0	0	0	0	0	0	0	0	0	0
2010110K18Rik	0	0	0	0	0.406857	0	0	0	0	0.368499	0.439406	0.771632	0.547817	0	0	1.07927
2010203P06Rik	0.262655	0	0.389191	0.1062	0	0	0.273	0.555406	0.146519	0.218271	0.260271	0.229719	0.162243	0.116736	0.283139	0.319431
2010204K13Rik	1.26976	0.797656	1.67184	1.0265	0.775907	1.9548	1.32027	0.894103	1.88819	1.05488	0.83798	0.740636	0	1.12754	0	0.514564
2010308F09Rik	0	0	0	0	0	0	0	0	0	0	0	0	0	0	0	0
2010310C07Rik	0.948357	0	0	0	0	0	0	0	0.529029	0.393793	0	0	0	0	1.02164	0
2010315B03Rik	22.7246	25.4732	24.2951	22.4342	44.6612	45.3705	53.1703	41.5038	30.7849	37.3335	30.7576	35.7825	38.5562	33.5049	37.5203	36.398
2010320M18Rik	0	0	0	0	0	0	0	0	0	0	0	0	0	0	0	0
2010320O07Rik	0	0	0	0	0	0	0	0	0	0	0	0	0	0	0	0
2200002D01Rik	1.58059	0	3.12274	1.27733	3.68867	6.50521	4.17997	7.65105	0.897649	1.96896	0.796754	0.703456	1.9514	1.42943	0.866757	3.91399
2200002J24Rik	0	0	0	0	0.344322	0	0	0	0	0	0.371868	0.656646	0	0	0.404541	0
2210010C04Rik	0	0	0	0	0	0	0	0	0	0	0	0	0	0	0	0
2210011K15Rik	0.10198	0	0.100714	0	0	0	0	0	0	0	0	0	0	0	0.109861	0
2210016F16Rik	42.3113	45.2133	37.8696	45.7821	43.3374	38.1978	40.2609	43.6405	40.0719	37.1358	33.0372	38.6014	38.5565	39.8489	39.7621	42.8189
2210016L21Rik	27.741	29.8691	26.3734	25.2939	46.2165	46.1817	38.8923	38.6505	29.7049	33.5881	38.2003	34.807	29.6951	33.6674	32.2469	31.7784
2210039B01Rik	0	0	0	0	0	0	0	0	0	0	0	0	0	0	0	0
2210404E10Rik	0	0	0	0	0	0	0	0	0	0	0	0	0	0	0	0
2210406O10Rik	0	0	0.23758	0.19436	0.220523	0.833372	0.249895	0.762349	0	0.199733	0	0.210277	0.296926	0.213642	0.259091	0
2210407C18Rik	0	0	0	0	0	0	0	0	0	0	0	0	0	0	0	0
2210408F21Rik	9.61326	14.491	15.1942	14.6053	11.7139	8.94298	6.83818	8.58987	4.73362	8.64816	9.90312	5.05438	10.0241	15.4335	10.804	12.2032
2210408I21Rik	3.60324	4.07965	2.60064	2.74332	1.90665	2.04181	2.48441	2.59978	4.29173	3.6837	3.56897	3.27146	3.55044	3.38587	4.14316	2.99242
2210409D07Rik	0	0	0	0	0	0	0	0	0	0	0	0	0	0	0	0
2210409E12Rik	0	0	0	0	0	0	0	0	0	0	0	0	0	0	0	0
2210414B05Rik	0	0	0	0	0	0	0	0	0	0	0	0	0	0	0	0
2210416O15Rik	0	0.250991	0.26317	0	0	0	0	0	0	0	0	0.232926	0.328909	0	0	0
2210417A02Rik	0	0.686347	1.4393	0.588733	0	0	0	0	0	0	0	0.636947	0	0	0	0
2210418O10Rik	4.1666	4.52937	0.67845	7.21536	0	0.264427	0.190298	0.29859	3.42257	2.92791	0.181366	3.2426	1.41321	3.66055	2.21963	1.83758
2210420H20Rik	0	0	0	0	0	0	0	0	0	0	0	0	0	0	0	0
2300002M23Rik	0	0	0	0	0	0	0	0	0	0	0	0	0	0	0	0
2300003K06Rik	0	0	0	0	0	0	0	0	0	0	0	0	0	0	0	0
2300009A05Rik	11.3906	8.20632	7.94263	9.20511	9.21551	5.41738	9.74673	11.3273	7.4754	6.12091	10.6163	7.02985	5.79056	11.3087	7.21814	9.77844
2310001H17Rik	5.73145	6.38151	4.63234	6.73713	7.67398	9.06265	8.69608	7.73761	10.4864	6.94541	8.26164	13.2467	10.3201	14.8455	10.6934	13.9656
2310001K24Rik	0	0	0	0	0	0	0	0	0	0	0	0	0	0	0	0
2310002D06Rik	0	0	0	0	0	0	0	0	0	0	0	0	0	0	1.69939	0
2310002F09Rik	0	0	0	0	0	0	0	0	0	0	0.155358	0	0	0	0	0
2310002L09Rik	0	0	0	0	0	0	0	0	0	0	0	0	0	0	0	0
2310003N18Rik	0	0	0	0	0	0	0	0	0	0	0	0	0	0	0	0
2310005A03Rik	0	0	0	0	0	0	0	0	0	0	0	0	0	0	0	0
2310005E17Rik	0	0	0	0	0	0	0	0	0	0	0	0	0	0	0	0
2310008N11Rik	0.707916	0	0	0.57209	0	0	0	0	0	0	0	0	0	0	0.762623	0
2310009B15Rik	23.8584	26.4442	19.4091	20.982	12.2249	13.7786	11.6658	9.63862	15.6578	17.4827	22.9314	25.1544	16.4604	21.8169	9.07134	11.9476
2310010J17Rik	0	0	0.735702	0	0	0	0	0	0	0.618503	0.737516	0.651154	0	0.661575	0.802314	0
2310011J03Rik	51.9267	60.981	58.6912	57.578	53.3704	65.2773	55.2088	63.542	60.8973	58.1669	56.6834	56.5919	55.4613	55.3522	52.2969	55.808
2310015A10Rik	6.45059	6.3889	5.4735	5.41343	15.5482	16.6241	12.5482	13.6342	8.85897	10.5777	11.2212	8.67759	11.3342	12.7103	10.5138	11.97
2310015A16Rik	0	0	0	0	0	0	0	0	0	0	0	0	0	0	0	0
2310015D24Rik	0	0	0	0	0	0	0	0	0	0	0	0	0	0	0	0
2310015K22Rik	0	0	0	0	0	0	0	0	0	0	0	0	0	0	0	0
2310016D03Rik	0	0	0	0	0	0	0	0	0	0	0	0	0	0	0	0
2310016D23Rik	0	0	0	0	0	0	0	0	0	0	0	0	0	0	0	0
2310016G11Rik	0	0	0	0	0	0	0	0	0	0	0	0	0	0	0	0
2310020H05Rik	0	0	0	0	0	0	0	0	0	0.926894	0	0	0	0	0	0
2310022A10Rik	36.4514	29.2441	37.8366	34.8658	32.4975	38.9641	40.819	28.1236	40.344	37.5981	34.2604	38.0894	33.0439	31.8686	32.5126	28.0489
2310022B05Rik	16.7203	18.378	16.5169	16.9392	13.9121	19.3476	17.6569	17.8262	18.5315	20.951	16.3303	17.8126	19.9139	19.2843	22.0753	17.5512
2310026I22Rik	0	0	0	0	0	0	0	0	0.178384	0	0	0	0	0	0	0.194528
2310030A07Rik	0	0	0	0	0	0	0	0	0	0	0	0	0	0	0	0
2310030G06Rik	0	0	0	0	0	0	0	0	0.358484	0	0	0	0	0	0.345869	0.390772
2310033P09Rik	25.4656	21.8659	26.7481	30.7392	39.3106	27.9243	33.4935	34.4	29.8499	24.8964	26.814	25.3651	31.8377	26.0574	25.35	30.5783
2310034C09Rik	0	0	0	0	0	0	0	0	0	0	0	0	0	0	0	0
2310034G01Rik	0	0	0	0	0	0	0	0	0	0	0	0	0	0	0	0
2310034O05Rik	0	0	0	0	0	0	0	0	0	0	0	0	0.446864	0	0	0.440192
2310039H08Rik	18.6604	19.5338	25.602	23.039	14.2584	20.356	14.0032	14.2397	19.6623	14.636	19.5055	19.4874	14.0788	15.1948	20.1025	10.0863
2310039L15Rik	0	0	0	0	0	0	0	0	0	0	0	0	0	0	0	0.759022
2310040G24Rik	7.2381	6.81918	7.66079	8.77402	14.6957	10.7489	11.2811	8.74029	7.49855	9.44594	8.70364	6.7804	5.74466	10.1037	7.79745	8.17393
2310043L19Rik	0	0	0	0	0	0	0	0	0	0	0	0	0	0	0	0
2310043M15Rik	4.31112	2.15026	5.26073	2.45926	9.05707	9.06876	11.316	7.22545	5.65323	6.10114	6.02201	7.08922	9.6982	9.67723	7.36965	10.4786
2310043O21Rik	0	0	0	0	0	0	0	0	0	0	0	0	0	0	0	0
2310047D07Rik	0.401024	0.431788	0.509332	0.416675	0.42658	0.735871	0.302122	0.430117	0.322475	0.432504	0.45985	0.457604	1.06627	0.562867	0.623685	0.768505
2310047K21Rik	0.543296	0.598638	0.178896	0.513499	0.837456	0.105493	0.284699	0.579017	0.202922	0.300795	0.270559	0.950023	0.559927	0.72392	0.490269	0.88098
2310050C09Rik	0	0	0	0	0	0	0	0	0	0	0	0	0	0	0	0
2310057J18Rik	0	0	0	0	0	0	0	0	0	0	0	0	0	0	0	0
2310057M21Rik	6.65518	7.99122	6.96095	7.17119	7.00526	8.44745	8.00602	6.00263	7.13638	6.45071	7.1094	5.30688	7.41414	6.43611	5.97726	6.42934
2310057N15Rik	0	0	0	0	0	0	0	0	0	0	0	0	0	0	0	0
2310061I04Rik	9.49031	8.94104	6.82634	8.89653	11.7512	17.1822	14.6824	13.519	8.43936	10.7132	16.8336	13.3012	13.6874	12.3274	9.77696	13.2604
2310061N02Rik	0	0	0	0	0	0	0	0	0	0	0	0	0	0	0	0
2310065F04Rik	0	0	0	0	0	0	0	0	0	0	0	0	0	0	0	0.164904
2310067E19Rik	0	0	0	0	0	0	0	0	0	0	0	0	0	0	0	0
2310068J16Rik	0	0	0	0	0	0	0	0	0	0	0	0	0	0	0	0
2310069B03Rik	0	0	0	0.177232	0	0	0	0	0	0	0	0	0	0.19439	0	0
2310069G16Rik	0	0	0	0	0	0	0	0	0	0	0	0	0	0	0	0
2310075C17Rik	0	0	0	0	0	0	0	0	0	0	0	0	0	0	0	0
2310075K07Rik	0.412223	0.970912	0.407209	0.166565	0.18621	0.238066	0.214159	0.217777	0.68986	0.339824	0.405213	0.901031	0.254464	0.54927	0.666118	0.250665
2310079G19Rik	0	0	0	0	0	0	0	0	0	0	0	0	0	0	0	0
2310081J21Rik	0	0	0	0	0	0	0	0	0	0	0	0	0	0	0	0
2400006E01Rik	0	0	0	0	0	0	0	0	0	0	0	0	0	0	0	0
2410002F23Rik	32.6728	34.2354	21.412	22.6688	28.6545	27.4402	28.6606	32.1772	30.9457	31.243	27.9415	25.2282	25.1904	29.0274	24.2139	26.5596
2410003I16Rik	0.217761	0.102579	0.107556	0.183979	0	0	0	0	0.121475	0	0	0	0	0.197835	0.117295	0
2410003L11Rik	0	1.23363	0	0	0.600313	0	1.36054	0	0	0	0	2.28968	2.4249	0.581581	10.5795	0.796229
2410004B18Rik	22.9764	20.5422	25.013	16.2944	19.7661	18.945	19.2337	14.3595	24.8432	18.2974	19.0323	23.3606	20.8342	17.9057	17.1693	20.2403
2410004I01Rik	0	0	0	0	0	0	0	0	0	0	0	0	0	0	0	0
2410004P03Rik	1.06677	0.201007	0.843041	0.689677	1.36941	2.46432	0.886741	0.22543	2.38035	1.2403	0.845119	1.11924	2.63407	1.32667	2.98796	1.29737
2410006H16Rik	32.1588	33.5729	41.2121	30.9053	52.5984	52.203	47.8638	39.4889	36.8484	53.414	80.0453	50.1544	89.0637	130.481	104.868	102.532
2410012E07Rik	0	0	0	0	0	0	0	0	0	0	0	0	0	0	0	0
2410017I17Rik	0	0.249828	0	0	0.243145	0	0.275529	0.280184	0	0	0.262597	0	0.327385	0.471115	0	0.322496
2410018L13Rik	0	0	0	0.690412	1.04447	0	0.295895	0	0	0.472999	0.282007	0	0	0.252969	0	0
2410021H03Rik	0	0	0	0.424939	1.44642	0	1.63907	1.11118	0	0.436686	1.04143	0	1.29837	0.934192	0.566463	0
2410022M11Rik	0	0	0	0	0	0	0	0	0	0	0	0	0	0	0	0
2410080I02Rik	0.362361	0.511736	0.537295	1.31866	0.166015	0	0.376254	0.766259	0.606827	0.150364	0.897457	0.791937	0.44737	0.483159	0.585149	0.220195
2410124H12Rik	0	0	0	0	0	0	0	0	0	0	0	0	0	0	0	0
2410137M14Rik	0	0	0	0	0	0	0	0.488866	0	0	0	0	0	0	0	0
2410141K09Rik	0	0	0	0	0	0	0	0	0	0	0	0	0	0	0	0
2500002B13Rik	0	2.09252	0	1.07695	0.796082	0.501408	0.451056	0	0.991195	1.45884	0.879786	1.16515	0.535947	0.394598	0.957084	2.70118
2500004C02Rik	3.37771	2.58472	0.208539	2.21783	4.63586	2.19144	3.28378	4.00654	2.82186	2.27546	3.13141	3.68992	6.25023	4.49435	4.54172	2.82036
2510002D24Rik	9.75683	9.80495	8.35308	10.2518	6.89797	9.06709	10.1957	7.94876	8.35588	8.65996	9.04357	9.10737	8.45497	12.4558	11.9323	5.94876
2510003B16Rik	0	0	0.722277	0	0.670423	0.844525	0	0.772551	0	0	0	0	3.61079	0.649502	1.57535	0
2510009E07Rik	18.9322	19.2985	34.568	27.5897	57.6115	59.8335	57.2957	59.0026	25.118	29.2744	29.1413	28.3047	37.2881	29.5882	31.1129	30.2156
2510039O18Rik	63.4184	63.9904	59.6816	63.2292	65.5473	77.2597	76.5195	79.6956	75.6736	68.639	70.3267	73.6568	83.8557	79.8357	78.4257	65.6036
2600006K01Rik	0	0	0.233377	0.190922	0.433245	0	0.245474	0	0.526692	0.980999	0.467492	0.206192	0.582833	0	0.254508	0.286811
2600014E21Rik	0	0	0	0	0	0	0	0	0	0	0	0	0	0	0	0
2610001J05Rik	70.879	58.2228	59.0538	57.6876	64.8604	58.9442	60.7685	59.2578	75.7645	70.122	64.7445	64.6668	54.6986	58.8637	58.6067	58.9472
2610002M06Rik	20.713	24.102	21.8162	21.2839	19.8285	19.6818	19.8409	21.6921	23.1855	22.3849	22.4812	23.9864	17.4891	20.669	20.9372	16.7286
2610005L07Rik	25.586	23.2577	21.8193	21.9692	19.5197	21.241	15.2656	18.3747	16.2799	19.8375	17.8152	15.6417	30.4778	24.7702	34.0234	29.6581
2610008E11Rik	11.4643	13.0323	10.9505	11.4851	12.7705	11.1623	11.8134	12.8139	12.4733	12.8255	12.9478	10.9346	19.0666	17.5902	16.8412	14.4033
2610016A17Rik	0	0	0	0	0	0	0	0	0	0	0	0	0	0	0	0
2610017A05Rik	0	0	0	0	1.09998	0	0	0	0	0	0	0	0	0	0	1.43744
2610020C07Rik	7.24793	4.90248	4.22244	4.6558	5.63642	6.88498	8.51617	5.31412	6.02159	7.2629	7.5545	7.64593	6.4324	6.11512	7.41508	6.56289
2610024D14Rik	0	0	0	0	0	0	0	0	0	0	0	0	0	0	0	0
2610027F03Rik	0	0	0	0	0	0	0	0	0	0	0	0	0	0	0	0
2610027K06Rik	1.20583	1.29833	0.340187	0	0.947293	0.79553	0.894552	0.909665	0.384376	1.14416	0.170586	0.451833	1.48826	0.917733	1.48435	1.0474
2610028E06Rik	0	0	0	0	0	0	0	0	0	0	0	0	0	0	0	0
2610028H24Rik	0	0	0	0	0	0	0	0	0	0	0	0	0	0	0	0
2610035D17Rik	4.33637	2.24697	2.78436	1.40175	0	0	0	0	0	1.07998	0	0.189568	0	0	0	0
2610035F20Rik	0	0	0	0	0	0	0	0	0	0	0	0	0	0	0	0
2610037D02Rik	0.11035	0.207927	0.218016	0.267532	0	0	0	0	0	0.190363	0	0	0.136238	0.196049	0	0
2610042L04Rik	0	0	0	0	0	0	0	0.0583298	0	0	0.0546684	0	0	0	0	0
2610044O15Rik8	10.6036	6.16398	8.91459	8.75144	7.45553	6.2608	6.80576	6.20453	8.81509	6.74799	5.58762	6.11862	6.13029	5.01295	9.4828	8.78468
2610203C22Rik	9.00406	10.3007	10.4829	10.1351	0.885993	0	0.669332	0.68064	4.66576	5.07454	5.73254	7.31142	4.76416	2.28525	2.77195	5.47834
2610206C17Rik	0.466722	0	0	0.56576	0	0	0	0	1.16718	0	0	0.204031	0.288106	0	0.251395	0
2610300M13Rik	0.282468	0.13306	0.418549	0.114136	0.1295	0	0	0.149227	0	0.469164	0.13986	0	0.348734	1.00244	1.06056	0.513603
2610301B20Rik	7.93805	5.86621	8.6112	12.9572	9.96413	10.5808	15.4852	10.4978	9.3641	11.3566	11.085	9.10281	10.1706	11.1851	16.7412	9.6406
2610306M01Rik	0	0	0	0	0	0	0	0	0	0	0	0	0	0	0	0
2610307P16Rik	0	0.138988	0.145732	0	0	0	0	0	0.164591	0.122517	0.146091	0	0	0	0	0
2610316D01Rik	0	0	0	0	0	0	0	0	0	0	0	0	0	0	0	0
2610318M16Rik	0	0	0	0	0.933651	2.94028	5.29002	1.07588	0	0	0.504172	0.445135	0	0.452258	0	0.619177
2610318N02Rik	0.969584	0.456734	1.19724	0.390716	1.55219	1.11384	1.00608	0	2.43099	0.805214	1.19759	0.843131	0.598523	2.15322	0.522256	0.294793
2610507B11Rik	165.79	164.999	150.802	146.779	169.51	169.949	170.875	162.014	181.151	168.746	175.937	178.172	186.734	177.703	195.686	181.792
2610507I01Rik	18.3444	14.164	19.6201	16.9425	27.1908	27.2422	31.5289	24.1919	21.8513	22.68	17.7562	23.9979	29.1188	32.4684	24.5168	32.2066
2610524H06Rik	9.32802	9.58706	7.12035	9.59417	0	0	0	0	2.83828	4.22546	5.03852	2.22426	0.52347	3.76643	3.65414	3.09392
2610528A11Rik	0.530001	0	1.04711	0.428311	0	0	0	0	0.591308	1.32046	0	0.463387	0	1.41241	0	1.28913
2610528J11Rik	0	0	0	0	0	0	0	0	0	0	0	0	0	0	0	0
2700003A03Rik	0	0	0	0	0	0	0	0	0	0	0	0	0	0	0	0
2700012I20Rik	4.91968	3.08996	5.93981	4.41751	4.00973	4.41964	8.51961	9.2411	4.8789	5.90152	2.70657	5.73513	5.39895	6.31249	7.06649	7.9775
2700038G22Rik	2.92404	4.40664	4.04306	5.19855	6.96986	4.72737	3.9503	5.25042	5.54493	3.88424	3.47379	5.1125	2.88785	4.41453	4.40959	3.19989
2700046A07Rik	0.187848	0	0.371128	0.151806	0	0	0	0	0	0	0	0	0	0	0	0.228454
2700046G09Rik	2.44169	3.22052	1.68839	1.57856	3.36439	5.08158	4.06666	2.06768	1.63747	2.0285	3.38821	3.20807	4.52395	3.03973	4.20957	2.07864
2700049A03Rik	7.20671	9.11084	8.03176	6.32175	9.22157	7.83923	7.43666	7.75787	6.74128	7.42223	5.92195	8.73084	10.2729	8.98139	11.4873	8.6943
2700054A10Rik	0.368611	0.173639	0.455161	0.0744717	0	0	0	0	0.205625	0.0765306	0.547539	0.161141	0.227543	0.16372	0.297823	0.224145
2700062C07Rik	20.5776	19.7524	17.6426	20.7083	17.8	19.7318	18.5571	17.2297	21.6584	16.7667	19.224	21.0464	15.8182	18.2792	18.4035	17.9429
2700069I18Rik	0	0	0	0	0	0	0	0	0	0	0	0	0	0	0	0
2700070H01Rik	0	0.211954	0	0	0	0	0	0	0	0	0	0	0	0	0	0
2700081O15Rik	6.11904	4.15947	5.73856	4.94499	13.4992	13.7828	15.0556	12.117	6.74197	8.17113	7.44162	7.58703	11.4781	11.7002	10.7667	10.3636
2700089I24Rik	0	0	0	0	0	0	0	0	0	0	0	0	0	0	0	0
2700097O09Rik	2.64825	2.49498	4.44728	3.85225	8.57248	6.78773	11.071	8.7494	6.84164	7.71663	6.61079	6.27969	3.62764	6.16941	5.73548	5.18662
2700099C18Rik	2.51407	0.888213	0.620875	1.77774	0.28815	0	0.326529	0.664091	2.10367	2.08787	2.17842	0.824284	1.55193	1.11663	2.36981	1.14657
2810001G20Rik	4.00236	2.93278	4.39298	3.59382	3.25126	1.53584	1.38161	1.87327	1.48844	2.21468	2.19898	2.33288	4.93765	5.12891	3.82622	3.23424
2810002D19Rik	7.56001	6.10497	9.33509	11.3462	7.20376	3.12914	3.94087	4.00744	4.82685	6.73822	5.35381	5.19902	7.67362	8.40911	11.9373	4.27428
2810004N23Rik	22.3245	16.662	24.3442	19.9155	32.7458	29.1765	36.8055	33.7459	22.6609	24.5761	21.5527	19.537	21.1322	22.1709	17.1919	27.1731
2810006K23Rik	8.20839	9.69941	10.4449	9.55669	14.1599	12.6948	14.7448	11.4659	7.91614	8.20333	10.1951	10.7042	11.3364	7.53874	8.24322	10.4903
2810013P06Rik	0	0	0	0	0	0	0	0	0	0	0	0	0	0	0	0
2810021J22Rik	4.04012	4.0734	4.55112	4.12415	4.02942	4.0934	4.56609	4.119	2.37235	3.23749	3.15855	2.78869	4.8129	5.28885	5.49769	4.31003
2810025M15Rik	26.8463	19.2855	22.2103	26.848	68.0013	60.4663	68.6901	57.7951	47.1739	46.5411	41.8716	50.1716	40.6018	42.9259	42.6584	41.628
2810029C07Rik	0	0.193189	0	0.165713	0.187924	0.473573	0	0.433214	0	0	0.203062	0	0.506324	0	0	0.498636
2810030D12Rik	0	0	0	0	3.53261	3.70833	4.67031	0.688387	1.43279	1.08213	0	2.80706	0.792755	2.28993	2.77708	5.46642
2810032G03Rik	0	0	0	0	0	0	0	0	0	0	0	0	0	0	0	0
2810039B14Rik	1.64213	1.28924	1.08144	1.32706	1.25475	0.63224	1.99062	1.44589	0	0.227292	1.89719	1.67503	1.68948	2.18808	2.94839	1.3314
2810047C21Rik1	2.88952	0	0	0	0	0.158928	0	0	0	2.39967	0.953807	0.360908	0	0	2.37167	1.84073
2810048H02Rik	0	0	0	0	0	0	0	0	0	0	0	0	0	0	0	0
2810049E08Rik	0	0	0	0	0	0	0	0	0	0	0	0	0	0	0	0
2810403D21Rik	0	0.751225	0.393838	0.966577	0.731856	1.84336	1.65866	0.421671	1.33442	0.993298	0.395203	0	0	1.06353	0	0
2810404M03Rik	0	0	0	0	0	0	0	0	0	0	0	0	0	0	0	0
2810405F15Rik	0	0	0	0	0	0	0	0	0	0	0	0	0	0	0	0
2810407A14Rik	0.0791624	0.0380343	0.0781997	0.032625	0.110326	0	0.125841	0.255934	0.17752	0.0335269	0.0391962	0.0346064	0	0.143447	0.128771	0.0972346
2810408A11Rik	0	0.464128	0.162216	0.265412	0.752852	0.94836	0.170625	0.347015	0.366417	0.81825	0.487849	0.287148	1.21642	0.145872	0.176904	0.79884
2810408B13Rik	0.194225	0	0.768149	0.235154	0.535561	0.223521	0.705228	0.717888	0.325431	0.484483	0.674224	0.0852155	0.599909	0.172531	1.25617	0.353884
2810408I11Rik	0.561965	2.6472	2.22052	2.72485	1.54583	1.29818	1.75172	4.15639	1.25394	1.40009	1.113	1.474	0.693799	0	1.81618	3.4172
2810410L24Rik	0	0	0	0	0	0.271119	0	0	0	0	0	0	0.289794	0	0	0
2810414N06Rik	0.272943	0.257146	2.42661	1.54402	0.250267	0	0.2836	0.288391	0.609031	1.58671	0.540577	0.477276	0.673949	0.969829	1.47018	1.32777
2810425M01Rik	0	0	0	0	0	0	0	0	0	0	0	0	0	0	0	0
2810429I04Rik	0	0.216949	0	0	0	0	0	0.241643	0.256913	0	0.228037	0.201334	0.284298	0.409112	0	0
2810433D01Rik	0	0	0	0	0	0	0	0	0	0	0	0	0	0	0	0
2810442N19Rik	0	0	0	0	0.799547	0.50359	0	0	0	0	0	0	0	0.387298	0	0.530242
2810454H06Rik	0	0	0	0	0	0	0	0	0	0	0	0	0	0	0	0
2810459M11Rik	0	0	0	0	0	0	0	0	0	0	0	0	0.148285	0	0.129584	0
2810471M01Rik	0	0	0	0	0	0	0	0	0	0	0	0	0	0	0	0
2900005J15Rik	0	0	0	0	0	0	0	0	0	0	0	0	0	0	0	0
2900009J06Rik	0	0	0	0	0	0	0	0	0	0	0	0	0	0	0	0
2900024J01Rik	0	0	0	0	0.308992	0	0	0	0.375971	0	0	0	0	0	0.726064	0
2900026A02Rik	0.695242	1.1016	1.12383	0.766156	0.201516	0.181319	0.195733	0.0331733	0.740177	0.445816	0.343833	0.662222	0.349618	0.308246	0.441023	0.229598
2900040C04Rik	0	0	0	0	0.844579	0	0	0	0	0	0	0	0	0	0	0
2900041M22Rik	0	0	0.2945	0	2.73357	3.44345	4.33672	2.83499	1.66305	0.990342	1.1809	1.30328	2.20839	1.85379	0.963493	0.725137
2900052L18Rik	1.63182	2.49824	2.41797	2.03304	1.49625	2.19895	1.201	0.86209	2.57916	2.03278	2.3566	1.78341	4.53295	3.92589	5.20054	4.1345
2900052N01Rik	0	0	0	0	0	0	0	0	0	0	0	0	0	0	0	0
2900057B20Rik	0	0	0	0.318704	0.722148	0	0.409768	0	1.75996	0	0.390535	0	0	0.350322	0	0.956412
2900060B14Rik	0	0	0	0	0	0	0	0	0	0	0	0	0	0	0	0
2900060L22Rik	0	0	0	0	0.134146	0.168982	0.152013	0.0772904	0	0.0303747	0.0362194	0	0	0.0649799	0.0788032	0.0444813
2900060N12Rik	0	0	0	0	0	0	0	0	0	0	0	0	0	0	0	0
2900076A07Rik	6.11367	5.75983	6.96844	4.56285	6.50635	5.46398	4.91529	6.99765	2.09873	3.9148	3.26546	3.30153	6.9913	4.19235	5.57886	5.73965
2900079G21Rik	0	0	0	0	0	0	0	0	0	0	0	0	0	0	0	0
2900089D17Rik	3.06076	3.67005	4.67273	4.72213	2.31064	0.970229	2.03653	2.95848	4.04349	3.93562	4.42257	3.16262	1.72844	5.21703	2.10581	4.41619
2900092C05Rik	0	0	0	0	0	0	0	0	0	0	0	0	0	0	0	0
2900092D14Rik	0	0	0	0	0	0	0	0	0	0	0	0	0	0	0	0
2900093K20Rik	0	0	0	0	0	0	0	0	0	0	0	0	0	0	0	0
3000002C10Rik	0	0	0	0	0	0	0	0	0	0	0	0	0	0	0	0
3010001F23Rik	0	0	0	0	0	0	0	0	0	0	0	0	0	0	0	0
3010003L21Rik	3.19267	2.79304	2.7033	3.87016	2.29881	2.10663	3.78921	3.13077	3.81554	2.4614	3.38604	3.38797	1.68896	1.41723	2.94736	3.05078
3100003L05Rik	0	0	0	0	0	0	0	0	0	0	0	0	0	0	0	0
3110004A20Rik	0	0	0	0	0	0	0	0	0	0	0	0	0	0	0	0
3110006O06Rik	0.271464	0.0852508	0	0.0731263	0	0	0.0945548	0.0961522	0.101528	0.0751479	0.0896078	0.0795641	0	0.242512	0.0980342	0
3110009E18Rik	2.04461	2.46431	1.79737	1.56156	1.8641	2.80246	2.52051	1.37493	2.02322	2.44744	2.5279	2.13106	3.00547	2.51588	1.88902	2.41245
3110009F21Rik	0	0	0	0	0	0	0	0	0	0	0	0	0	0	0	0
3110015C05Rik	0	0	0	0	0	0	0	0	0	0	0	0	0	0	0	0
3110021A11Rik	0	0	0	0	0	0	0	0	0	0	0	0	0	0	0	0
3110039M20Rik	0	0	0	0	0	0	0	0	0	0	0	0	0	0	0	0
3110040M04Rik	0	0	0	0	0	0	0	0	0	0.396609	0	0	0	0	0	0
3110040N11Rik	11.7665	13.711	11.6234	14.7638	20.8011	18.0587	21.0233	24.6176	19.5883	13.8044	20.4346	15.6079	12.5698	13.3822	14.9445	13.4707
3110045C21Rik	0.706045	1.33036	1.04619	1.71173	0.97108	3.26202	0.366806	0.373003	1.18157	1.75906	0.699178	0.617306	1.30752	0.940777	1.14091	0.429332
3110053B16Rik	8.99684	9.08157	5.07853	9.0883	9.72248	10.3916	13.0206	7.46903	6.09422	8.00533	11.773	4.4949	9.91738	11.4171	12.8074	9.37852
3110056K07Rik	4.79102	7.60208	11.4582	10.1889	12.0229	12.5238	11.2662	9.5915	10.6904	7.95764	7.7409	8.15725	8.40549	11.1997	11.6808	13.4933
3110067C02Rik	0	0	0	0	0	0	0	0	0	0	0	0	0	0	0	0
3110067G11Rik	0	0	0	0	0	0	0	0	0	0	0	0	0	0	0	0
3110070M22Rik	0	0	0	0	0	0	0	0	0	0	0	0	0	0	0	0
3110082I17Rik	18.7721	17.4892	25.3432	18.7101	22.9018	21.8187	20.2819	23.2858	13.5423	16.1497	16.9891	19.3844	28.6452	24.3232	26.6259	21.3621
3110082J24Rik	0	0	0	0	0	0	0	0	0	0	0	0	0	0	0	0
3110083C13Rik	0.456876	0	0.45132	0.369217	0	0	0	0	0	0	0	0	1.12812	0	0	0
3110099E03Rik	0	0	0	0	0	0	0	0	0	0	0	0	0	0	0	0
3200001D21Rik	2.63259	0.992091	1.2136	2.26932	1.51004	2.09239	1.36893	0.696026	1.32237	2.1234	1.83679	1.45879	1.26	1.80356	3.66482	2.86978
3300002A11Rik	0	0.696477	0	0	0	0.852301	1.53342	0	0.824777	0	0	0	0.912692	0.656692	0	1.79813
3300002I08Rik	5.32555	5.57021	6.39104	5.47182	6.93345	6.13578	7.11155	6.61362	3.99622	5.48654	5.72149	4.78815	7.46845	7.05814	8.64587	6.47172
3300002P13Rik	0.366924	0	0	0.306922	0	0	0	0	0	0	0	0	0.46889	0	0	0
3300005D01Rik	0.753868	0	0.37235	0.252774	0	0	0.391651	0	0	0	0	0.546949	0.386166	0.277851	0	0
3425401B19Rik	0	0	0	0	0	0	0	0	0	0	0	0	0	0	0	0
3632454L22Rik	0.992817	1.72633	1.8101	1.04891	3.7238	3.71662	2.94588	2.59083	1.53326	2.0924	1.73895	2.87039	5.39237	4.35635	4.45761	4.28473
3830403N18Rik	1.76253	5.81181	0.290182	2.14354	0.542676	0.341802	0.922433	0	3.27734	4.63515	2.33577	4.623	0.362668	0.262871	0	0.357252
3830406C13Rik	10.6068	9.7734	11.1648	9.88258	13.3605	12.5045	13.2913	12.8446	11.7276	10.4532	10.7498	11.0616	14.4052	11.8046	12.5522	12.5047
3830408C21Rik	0.422214	0	0	0.341205	0.581623	0.244221	0.219696	0.223408	0	0.877149	0.418438	0.369147	0	0.375055	0	0.513886
3830417A13Rik	0	0	0	0	0	0	0	0	0	0	0	0	0	0	0	0
3830432H09Rik	0	0.160977	0.327927	0.268271	0	0	0.532612	0.180536	0.381261	0.421643	0.169204	0.435362	0.614762	0.455344	0.362879	0.623401
3930402G23Rik	0	0	0	0	0.119244	0	0.270253	0	0.145092	0.108002	0.128784	0.113704	0	0.230934	0	0
4430402I18Rik	0.466994	1.20992	0.518979	0.943482	0.48186	1.0791	1.03141	0.555246	0.325671	0.387939	1.21394	0.459337	1.00913	0.933648	0.817656	0.497092
4631405J19Rik	0.650984	1.22661	1.28613	0.526081	2.07902	0.751908	1.6828	0.342246	0.363143	0.807005	2.2469	0.566404	0	0	0.69789	0.791701
4632404H12Rik	4.34489	4.47705	4.96173	5.70578	5.96981	4.54339	6.06024	5.01609	4.23832	4.05833	4.30018	3.91571	5.69588	6.26842	5.55398	6.60109
4632415L05Rik	0	0	0	0	0	0	0	0	0	0	0	0	0	0	0	0
4632427E13Rik	15.572	12.978	16.5659	15.9724	21.9666	20.0616	25.5147	21.5159	15.3687	17.9061	14.8275	18.8513	21.4435	21.2812	25.1631	29.8639
4632428C04Rik	0	0	0.163018	0.1352	0.306799	0.966178	1.21682	1.41414	0.373302	0.138937	0	0.144284	0	0.293186	1.08136	0
4732414G09Rik	0	0	0	0	0	0	0	0	0	0	0	0	0	0	0.969988	0
4732416N19Rik	0	0	0.718344	0.587665	1.33355	0	0	0.768345	0	0	0.720115	0	0.897784	0.645966	0	0.884378
4732419C18Rik	0	0	0	0	0	0	0	0	0.147049	0	0	0.115237	0.48817	0.117081	0	0
4732440D04Rik	5.30228	6.54803	7.71513	6.83276	12.2245	10.7628	11.9162	10.9058	7.27607	7.32035	5.74865	5.95232	11.7675	10.1221	10.1913	10.8952
4732465J04Rik	0	0	0	0	0	0	0	0	0	0	0	0	0	0	0	0
4732471J01Rik	1.57403	2.35568	2.37777	1.34809	2.04154	2.03593	2.21686	2.25451	1.55254	1.76946	2.11051	0.971652	2.05997	3.12728	1.79582	2.93252
4732490B19Rik	0	0	0.0413895	0	0	0	0	0	0.0467457	0	0	0.036633	0	0.0372192	0	0
4732491K20Rik	0.883669	1.90291	0.997625	0.918156	0.966185	0.152137	1.09487	1.38592	0.428634	0.875095	1.90228	0.566228	1.2874	0.819031	0.969661	1.07468
4831407H17Rik	0	0	0	0	2.1493	1.92833	0.693875	0.352798	1.11757	0.84029	0	0.294883	0	0.299602	0	0.406077
4831440D22Rik	2.91404	3.52978	2.67299	2.69135	4.58047	3.36581	3.02782	3.95867	2.09001	4.84007	1.85509	4.91359	4.36859	4.25264	4.70885	3.54394
4831440E17Rik	0	0	0	0	0	0	0	0	0	0	0	0	0	0	0	0
4833407H14Rik	0	0	0	0.533448	0	0	0	0	0	0	0	0	0	0.293186	0.355556	1.20418
4833411C07Rik	0	0	0	0	0	0	0	0	0	0	0	0	0	0	0	0
4833412C05Rik	0.369632	0	0	0	0	0	0	0	0	0	0	0	0	0	0	0
4833413N01Rik	0	0.460354	0	0	0	0	0	0	0	0	0	0	0.301633	0	0	0
4833415N18Rik	0.801361	0.377491	0	0	0.731128	0	0.416325	0	0	0.332755	0.793567	0	0	0	0.431645	0
4833417C18Rik	3.64531	1.71978	4.20114	3.68237	3.35008	7.73677	5.0617	5.46891	0.678603	2.52278	4.2211	3.72379	5.25656	4.86646	4.90877	5.91105
4833418N02Rik	0.523766	0.493452	1.81088	1.48145	0.720376	0.302483	0.816323	0	0.292176	0.869947	0.518671	0.686904	1.6166	1.39579	1.69272	0.636983
4833419F23Rik	1.36441	1.74361	2.24635	2.94032	0.84848	0	0.480744	1.95546	2.0648	0.768487	2.25189	3.57876	2.80749	4.88303	3.98748	2.24119
4833420G17Rik	25.1144	27.7675	22.0515	20.295	14.7182	16.2101	16.2228	15.014	17.9409	19.522	21.622	19.488	32.354	26.4659	30.2024	27.8436
4833422C13Rik	0.285512	0.336193	0.634194	0.173013	0.130977	0.164888	0.222541	0.226207	0.159269	0.118481	0.423927	0.249705	0.44089	0.507008	0.615153	0.260368
4833422M21Rik	0	0	0	0	0	0	0	0	0	0	0	0	0	0	0	0
4833427F10Rik	1.35824	0	0.268344	0	0	0.313337	0.281872	0	0.303071	0.451193	0.537647	0	0.335375	0	0	0
4833428L15Rik	0	0	0	0	0	0	0	0	0.355067	0	0	0	0	0	0	0
4833438C02Rik	12.1011	11.4007	13.2821	11.047	9.44135	9.56625	13.2573	10.6431	12.2477	13.9533	12.6462	12.5333	8.85239	12.9354	14.2376	12.2604
4833439F03Rik	0	0	0	0	0.309252	0	0	0	0	0	0	0.147815	0	0.15018	0.182129	0
4833439L19Rik	64.7177	54.9068	53.0514	56.2005	56.6833	53.3164	55.9758	52.8538	55.161	56.1275	61.6513	57.2513	54.4075	60.927	56.5143	55.4364
4833447I15Rik	1.07782	0.761582	1.33089	1.08878	1.72948	0.622461	0.839929	1.99294	1.2025	0.895104	1.06734	1.64912	1.33068	0.718078	0.580558	0.983105
4921504A21Rik	0	0	0	0	0	0	0	0	0	0	0	0	0	0	0	0
4921504E06Rik	0	0	0	0	0	0	0	0	0	0	0	0	0	0	0	0
4921507G05Rik	0.727188	0.228367	1.19724	0.195888	0.698464	1.17313	0.263831	1.34144	0.566577	0.613478	1.25724	0.635791	2.1375	0.645966	0.795795	1.47396
4921507P07Rik	0	0.261692	0.137195	0.112237	0.381772	0.160416	0.43272	1.0265	0	0.230519	0	0.485461	0.51416	0.616858	0.59826	0.168905
4921508D12Rik	0	0	0	0	0	0	0	0	0	0	0	0	0	0	0	0
4921509C19Rik	0	0	0	0	0	0	0	0	0	0	0	0	0	0	0	0
4921509O07Rik	0	0	0	0	0	0	0	0	0	0	0	0	0	0	0	0
4921511C10Rik	2.46488	1.54815	2.976	2.65594	4.70698	4.05691	1.96512	2.85474	1.50718	2.9292	4.58135	4.77616	3.37214	4.32665	3.22555	2.95727
4921511C20Rik	0	0	0	0	0	0	0	0	0	0	0	0	0	0	0	0
4921511I17Rik	10.1589	10.697	6.78865	5.07074	11.5067	11.7339	11.487	9.7868	10.6674	9.4293	7.98893	9.92707	10.3289	9.28968	7.72519	9.81125
4921513H07Rik	0	0	0	0	0	0	0	0	0	0	0	0	0	0	0	0
4921513I03Rik	0	0	0	0	0	0	0.238308	0	0	0	0	0	0	0	0	0
4921515E04Rik	0	0	0	0	0	0	0	0	0	0	0	0	0	0	0	0
4921517D16Rik	0.604345	0.948946	0.502846	0.488391	0.973223	1.22596	0.110285	0.785035	1.38476	1.19357	0.703575	0.728195	1.04164	0.814888	1.00575	0.883826
4921517D22Rik	0	0	0	0.102991	0.116855	0	0	0	0	0	0	0	0	0	0	0
4921518K17Rik	0	0	0	0	0	0	0	0	0	0	0	0	0	0	0	0
4921524J17Rik	14.5702	15.6203	12.4078	12.1807	17.0238	11.5917	11.9918	19.352	15.1296	15.0084	16.404	17.1218	11.1605	15.8293	10.5516	12.2079
4921524L21Rik	0	0	0	0	0	0	0	0	0	0	0	0	0	0	0	0
4921525D07Rik	0	0	0	0	0	0	0	0	0	0	0	0	0	0	0	0
4921525O09Rik	0	0	0	0	0	0	0	0	0	0	0	0	0	0	0	0
4921528I07Rik	0	0	0	0	0	0	0	0	0	0	0	0	0	0	0	0
4921529L05Rik	1.11043	0.697442	1.82821	1.64519	0	0.212684	0	0	0.41296	0	0.183272	0.485433	0.228489	0	0	0
4921531C22Rik	1.89298	4.16131	2.70105	4.07941	5.20986	5.83361	7.43437	8.22702	6.57211	5.41583	4.9995	5.15014	4.67659	5.98128	7.02652	6.39585
4921531P14Rik	0	0	0	0	0	0	0	0	0	0	0	0	0	0	0	0
4921533I20Rik	0	0	0	0	0	0	0	0	0	0	0	0	0	0	0	0
4921534H16Rik	0	0	0	0	0	0	0	0	0	0	0	0	0	0	0	0
4921536K21Rik	1.14439	0.94339	1.27178	0.809219	0.474666	0.448449	0.537887	0	0.288778	0.475194	0	0.476445	0.496168	0.242035	0.447628	0.521912
4921539E11Rik	0	0	0	0	0.142124	0.179033	0	0.163711	0	0	0.153495	0	0	0	0.166916	0
4922502B01Rik	0	0	0	0	0	0	0	0	0	0	0	0	0	0	0	0
4922502H24Rik	0	0	0	0	0	0	0	0	0	0	0	0	0	0	0	0
4922502N22Rik	0	0	0	0	0	0	0	0	0	0	0	0	0	0	0	0
4930401C15Rik	0	0	0	0	0	0	0	0	0	0	0	0	0	0	0	0
4930401G09Rik	0	0	0	0	0.867513	0	0	0	0	0	0	0.413602	0	0	0	0
4930401O10Rik	0	0	0	0	0	0	0	0	0	0	0	0	0	0	0	0
4930401O12Rik	0	0	0	0	0	0	0	0	0	0	0	0	0	0	0	0
4930402D18Rik	0	0	0	0	0	0	0	0	0	0	0	0	0	0	0	0
4930402F06Rik	0	0	0	0	0	0	0	0	0	0	0	0	0	0	0	0
4930402F11Rik	0	0	0	0	0	0	0	0	0	0	0	0	0	0	0	0
4930402H24Rik	16.0551	17.4747	19.6032	19.0591	17.4317	17.6936	16.4871	16.9765	14.9697	16.2379	14.4721	17.4424	17.3666	21.402	18.7526	18.7442
4930402K13Rik	0	0	0	0	0	0	0	0	0	0	0	0	0	0	0	0
4930403D09Rik	8.79007	7.59122	5.42698	4.43971	12.0897	9.30675	11.036	8.12661	6.94652	6.38743	7.97919	9.60661	9.04349	5.53086	5.52379	8.90845
4930404A05Rik	0	0	0	0	0	0	0	0	0	0	0	0	0	0	0	0
4930404H11Rik	0	0	0	0	0	0	0	0	0	0	0	0	0	0	0	0
4930404H24Rik	0.587317	0.522545	0.966957	0.922892	0.418461	0.640046	0.440161	0.61975	0.47286	0.243594	0.387232	0.341925	1.73108	1.27437	1.44075	1.86355
4930404I05Rik	0.410113	1.54393	2.42827	2.97978	3.76041	3.78956	2.55675	4.33324	2.74438	2.38412	2.43592	2.50961	2.0253	2.18435	3.53445	0.997527
4930404I20Rik	0	0	0	0	0	0	0	0	0	0	0	0	0	0	0	0
4930404K13Rik	0	0	0	0	0	0	0	0	0	0	0	0	0.168373	0	0	0
4930404N11Rik	0	0	0	0.931808	0	0	0	0	0.643207	0	0	0	0	0	0	0
4930405A10Rik	2.87373	1.16032	2.83878	3.31766	5.64639	4.26762	3.4125	3.03638	4.58022	3.40937	0.406541	3.58935	6.08212	9.11699	5.74937	4.99275
4930405A21Rik	1.61078	1.13816	0.795593	0.32543	1.84619	0.465125	3.34733	0.850971	0.898551	0	0.797555	0.704163	0.994329	1.78858	0.433814	1.46922
4930405D01Rik	0	0	0	0	0	0	0	0	0	0	0	0	0	0	0	0
4930405D11Rik	0	0	0	0	0	0	0	0	0	0	0	0	0	0	0	0
4930405H06Rik	0	0	0	0.116038	0	0	0	0	0	0	0	0	0	0	0	0
4930405J17Rik	0	0	0	0	0	0	0	0	0	0	0	0	0	0	0	0
4930405L22Rik	0	0	0	0	0	0	0	0	0	0	0	0	0	0	0	0
4930405O22Rik	4.19122	5.13324	4.55427	4.40318	2.3034	3.86875	6.09043	5.30856	4.20794	5.56621	4.97708	7.32621	7.24209	5.95461	5.86634	5.60639
4930406D18Rik	0	0	0	0	0	0	0	0	0	0	0	0	0	0	0	0
4930407G08Rik	0	0	0	0	0	0	0	0	0	0	0	0	0	0	0	0
4930407I02Rik	0.0934859	0	0	0	0.257157	0.323938	0.291408	0.296331	0.2086	0.155275	0.0925767	0.245208	0.230835	0.249132	0.302131	0.227388
4930407I10Rik	0	0	0	0	0	0	0	0	0	0	0	0	0	0	0	0
4930407I19Rik	0	0	0	0	0	0	0	0	0	0	0	0	0	0	0	0
4930412B13Rik	0	0	0	0	0	0	0	0.331785	0	0.26078	0	0	0	0	0	0
4930412C18Rik	0.40381	0.665768	0.398899	0.326291	0.277556	0	0.104841	0.106612	0.11263	0.670581	0.499602	0.176529	0	0.26903	0	0.368262
4930412E21Rik	0	0	0	0	0	0	0	0	0	0	0	0	0	0	0	0
4930412F09Rik	0	0	0	0	0	0	0	0	0.338658	0	0	0	0	0	0	0
4930412M03Rik	7.58386	9.82428	7.80378	8.66816	9.0275	8.61503	10.5399	8.82652	6.46213	7.55034	8.44723	6.69095	13.1751	14.0178	8.32024	10.0113
4930412O13Rik	0	0	0.0979964	0	0	0	0	0	0	0	0	0	0	0	0	0
4930413E15Rik	0	0	0	0	0	0	0	0	0	0	0	0	0	0	0	0
4930413E20Rik	0	0	0	0	0	0	0	0	0	0	0	0	0	0	0	0
4930413F20Rik	0	0	0	0	0	0	0	0	0	0	0	0	0	0	0	0
4930413G21Rik	0	0	0	0	0	0	0	0	0	0	0	0	0	0	0	0
4930413M19Rik	0	0	0	0	0	0	0	0	0	0	0	0	0	0	0	0
4930414F18Rik	0	0	0	0	0	0	0	0	0	0	0	0	0	0	0	0
4930414N06Rik	1.31371	0	0	1.06165	1.80685	0.758688	4.095	2.08209	0.732835	1.091	3.90279	0	1.6219	3.50092	0	0.79884
4930415L06Rik	0	0	0	0	0	0	0	0	0	0	0	0	0	0	0	0
4930415O20Rik	0	0	0	0	0	0	0	0	0	0	0	0	0	0	0	0
4930417H01Rik	0.334598	0.581291	0.330528	0.70477	0.993294	0.285063	0.521492	1.0606	0.186651	0.446379	0.662687	0.438815	0.413093	0.626077	0.540682	0.300149
4930417O13Rik	0	0	0.394231	0	0	0	0.829332	0	0	0.331429	0	0.348925	0	0	0	0
4930417O22Rik	0	0	0	0	0	0	0	0	0	0	0	0	0	0	0	0
4930419G24Rik	0	0	0	0	0	0	0	0	0	0	0	0	0	0	0	0
4930422I22Rik	0	0	0	0	0	0	0	0	0	0	0	0	0	0	0	0
4930422M22Rik	3.19905	3.0139	0.790035	2.2621	1.826	1.84016	0.413842	2.94583	1.33841	1.65649	0.395992	0.699243	0.493691	2.83609	3.01206	0.972639
4930423B08Rik	0	0	0	0	0	0	0	0	0	0	0	0	0	0	0	0
4930423D24Rik	0	0	0	0	0	0	0	0	0	0	0	0	0	0	0	0
4930423M02Rik	0	0	0	0	0	0	0	0	0	0	0	0	0	0	0	0
4930424E08Rik	0	0	0	0	0	0	0	0	0	0	0	0	0	0	0	0
4930425K10Rik	0	0	0	0	0	0	0	0	0	0	0	0	0	0	0	0
4930425L21Rik	0	0	0	0	0	0	0	0	0	0	0	0	0	0	0	0
4930425O10Rik	0	0	0	0	0	0	0	0	0	0	0	0	0	0	0	0
4930426D05Rik	0	0	0	0	0	0	0	0	0	0	0	0	0	0.168686	0.613616	0.461888
4930426I24Rik	1.41583	1.8341	0.349653	2.00232	1.62204	1.43029	2.75712	0.560739	1.77627	1.17529	0.700954	0.928002	1.31041	1.88571	3.05049	2.36683
4930426L09Rik	0	0	0	0	0	0	0	0	0	0	0	0	0	0	0	0
4930428D20Rik	0	0	0	0	0	0	0	0	0	0	0	0	0	0	0	0
4930428E07Rik	0	0	0	0	0	0	0	0	0	0	0	0	0	0	0	0
4930428G15Rik	0	0.46777	0	0	0	0	0	1.04921	0	0	0	0	0	0.8821	0	0.603832
4930428N03Rik	0	0	0	0	0	0	0	0	0	0	0	0	0	0	0	0
4930428O21Rik	0	0.650846	0	0.372188	0.211145	0	0	0	0	0	0	0	0	0	0	0
4930429B21Rik	0	0	0	0	0	0	0	0	0	0	0	0	0	0	0	0
4930429C20Rik	0	0	0	0	0	0	0	0	0	0	0	0	0	0	0	0
4930429D17Rik	0	0	0	0	0	0	0	0	0	0	0	0	0	0	0	0
4930429F11Rik	0	0	0	0	0	0	0	0	0	0	0	0	0	0	0	0
4930429F24Rik	0	0	0	0	0.484366	0	0.274439	0	0.29468	0	0.523116	0.691879	0	0	0	0.321221
4930429H19Rik	0	0	0	0	0	0	0	0	0	0	0	0	0	0	0	0
4930429P21Rik	0	0.205661	0.21564	0.0882057	0.500397	0.126069	0.907273	0.576625	0.365319	0.181288	0.108086	0.190859	0.404259	0.0969565	0	0.265482
4930430F08Rik	5.50134	5.66284	6.23953	6.9157	7.09936	5.6482	8.99761	7.42733	5.34207	5.8378	6.65846	5.4334	8.93013	5.70135	5.92647	5.32763
4930430F21Rik	0	0	0	0	0	0	0	0	0	0	0	0	0	0	0	0
4930430J02Rik	0	0	0	0	0	0	0	0	0	0.742756	0	0	0	0	0	0
4930431F10Rik	0	0	0	0	0	0	0	0	0.375024	0	0.332872	0	0	0	0	0
4930431F12Rik	0	0	0	0	0	0	0	0	0	0	0	0	0	0	0	0
4930431P03Rik	0	0	0	0	0	0	0	0	0	0	0.174487	0	0	0	0	0.214289
4930431P22Rik	0	0	0	0	0	0	0.583906	0	0	0	0	0	0	0	0	0
4930432E11Rik	0	0	0	0	0	0	0	0	0	0	0	0	0	0	0	0
4930432J09Rik	0.255863	0.160009	0.294149	0.447409	0.0384261	0	0.0435441	0	0.236241	0.282094	0.548248	0.55733	0.209683	0.299777	0.959967	1.03544
4930432K21Rik	0.252636	0.357021	0.499127	0.408327	0.34747	0.291803	0.13125	0.400402	0.422789	0.524519	0.500358	0.220883	0.623807	0.673255	0.408239	0
4930432L08Rik	0	0	0	0	0	0	0	0	0	0	0	0	0	0	0	0
4930432M17Rik	0	0	0	0	0	0	0	0	0	0	0	0	0	0	0	0
4930432O09Rik	0	0	0	0	0	0	0	0	0	0	0	0	0	0	0	0
4930433B08Rik	0	0	0	0	0	0	0	0	0	0	0	0	0	0	0	0
4930433I11Rik	0	0	0	0	0	0	0	0	0	0	0	0	0	0	0	0
4930433N12Rik	0	0	0	0	0	0	0	0.306337	0	0	0	0	0	0.257545	0	0
4930434B07Rik	0	0	0	0	0	0	0	0	0	0	0	0	0	0	0	0
4930434J06Rik	0	0	0	0	0	0	0	0	0	0	0	0	0	0	0	0
4930435F18Rik	0	0	0	0	0	0	0	0	0	0	0.444326	0	0	0	0	0
4930437M23Rik	0	0	0	0	0	0	0	0	0	0	0	0	0	0	0	0
4930438A08Rik	0	0	0	0	0	0	0	0	0	0	0	0	0	0	0	0
4930438E09Rik	0	0	0	0	0	0	0	0	0	0	0	0	0	0	0	0
4930439A04Rik	6.65325	4.28873	5.0157	5.589	8.03042	11.0263	9.73699	9.80895	6.34978	7.85393	7.97778	9.34042	10.7022	12.6788	10.3767	11.075
4930439D14Rik	0	0	0.294939	0	0	0	0	0	0	0	0.594878	0.522088	0.737226	0.795665	0.323572	0
4930440C22Rik	0	0	0	0	0	0	0	0	0	0	0	0	0	0	0	0
4930440I19Rik	0.772024	0	0	0	0	0	0	0	0	0	0	0	0	0	0.415843	0
4930441H08Rik	0	0	0	0	0	0	0	0	0	0	0	0	0	0	0	0
4930441J16Rik	0	0	0	0	0	0	0	0	0	0	0	0	0	0	0	0
4930442E04Rik	0	0	0	0	0	0	0	0	0	0	0	0	0	0	0	0
4930442J19Rik	0	0	0	0	0	0	0	0	0	0	0	0	0	0	0	0
4930442L01Rik	0.195359	0.184052	0.192983	0.157876	0	0	0	0	0.65387	0.486721	0	0.34161	0	0.346401	0	0.237125
4930443O20Rik	0.277672	1.0464	0.54859	0.448792	0.509206	0.641441	1.15405	1.46694	0.929374	0.461199	0.549943	0.485545	0.685626	0.739974	0.89739	0.337694
4930444A19Rik	1.55705	2.44489	1.02541	1.46802	4.28584	3.59922	1.88871	4.1156	4.0545	2.58646	2.31319	2.04261	2.88432	5.30382	2.23759	2.84146
4930444F02Rik	0	0	0	0	0	0	0	0	0	0	0	0	0	0	0	0
4930444G20Rik	1.79733	0.210771	0.883992	1.81611	2.47085	4.1432	4.19467	1.89105	1.99678	1.49054	1.10772	1.36921	2.21898	1.59209	1.69522	3.00515
4930444M15Rik	0	0	0	0.195297	0	0	0	0	0	0	0	0	0	0	0	0.293904
4930444P10Rik	0.213696	0	0	0	0.196571	0	0	0	0.238416	0	0	0	0	0.379656	0	0.259889
4930445E18Rik	0.0582978	0	0	0.0471123	0	0	0	0	0	0.0484148	0.0577308	0	0	0.0517863	0	0
4930445K14Rik	7.88003	7.56537	6.68867	7.52043	9.61653	9.53878	11.3681	10.5234	6.49077	9.90311	7.10997	6.8218	13.6722	12.21	11.6065	9.22878
4930445N06Rik	0	0	0	0	0	0	0	0	0	0	0	0	0	0	0	0
4930445N08Rik	0	0	0	0	0	0	0	0	0	0	0	0	0	0	0	0
4930445N18Rik	0.452236	0	0	0	0	1.04469	0	0	0	0	0.895674	0	0	0	0.487184	0
4930447A16Rik	0	0	0	0	0	0	0.187618	0	0	0	0	0	0	0	0	0
4930447C04Rik	0	0	0	0	0	0	0	0	0.142502	0	0	0.112643	0	0	0	0
4930447F24Rik	0.298792	0	0.295159	0	0	0	0	0	0	0	0	0	0	0	0	0.36338
4930447J18Rik	0	0	0	0	0	0	0	0	0	0	0	0	0	0	0	0
4930447K03Rik	0	0	0	0	0	0	0	0	0	0	0	0.33913	0	0	0	0.94345
4930447M23Rik	0	0	0.169293	0.138496	0	0	0	0	0.382403	0.142325	0	0	0	0.456707	0	0.208423
4930447N08Rik	0	0	0.342691	0	0	0.400692	0.720909	0	0	0.288099	0.343536	0.303308	0	1.23185	0	0.421533
4930448C13Rik	0	0	0	0	0	0	0	0	0	0	0	0	0	0	0	0
4930448E22Rik	0.374468	0.176397	0	0	0	0	0	0	0	0	0	0	0	0	0	0
4930448F12Rik	0	0	0	0	0	0	0	0	0	0	0	0	0	0	0	0
4930448H16Rik	0	0	0	0	0	0	0	0	0	0	0	0	0	0	0	0
4930448I06Rik	0	0	0	0	0	0	0	0	0	0	0	0	0	0	0	0
4930448I18Rik	0	0	0	0	0	0	0	0	0	0	0	0	0	0	0	0
4930448K20Rik	0	0	0	0	0	0	0	0	0	0	0	0	0	0	0	0
4930449C09Rik	0	0	0	0	0	0	0	0	0	0	0	0	0	0	0	0
4930449E01Rik	0	0	0	0	0	0	0	0	0	0	0	0	0	0	0	0
4930449E18Rik	0	0	0	0	0	0	0	0	0	0	0	0	0	0	0	0
4930449I24Rik	0	0	0	0	0	0	0	0	0	0	0	0	0	0	0	0
4930451E10Rik	0	0.438943	0.466205	0.753031	1.2982	1.09022	1.47111	1.49596	0.526536	0	0.467354	0.412628	1.74798	1.24161	2.53557	0.57396
4930451G09Rik	0.282867	0.266495	0.698566	0.342891	0.896078	0.980161	1.01543	0.590046	0.946761	0.117457	0.696677	0.494629	1.03417	1.61869	0.908286	0.679153
4930451I11Rik	0	0	0	0	0	0	0	0	0	0	0	0	0	0	0	0
4930452A19Rik	0	0	0	0	0	0	0	0	0	0	0	0	0	0	0	0
4930452G13Rik	0	0	0	0	0	0	0	0	0	0	0	0	0	0	0	0
4930452N14Rik	0	0	0	0	0	0	0	0	0	0	0	0	0	0	0	0
4930453H23Rik	0	0	0	0	0	0	0	0	0	0	0	0	0	0	0	0
4930453L07Rik	0	0	0	0	0	0	0	0	0	0	0	0	0	0	0	0
4930453N24Rik	14.249	16.4268	13.3045	14.2854	19.6866	20.712	18.1345	20.1508	16.8812	19.7488	16.4705	17.3212	20.4562	16.3189	16.2372	19.4184
4930455B14Rik	0	0	0	0	0	0	0	0	0	0	0	0	0	0	0	0
4930455C13Rik	0	0.743092	0.389574	0.637408	1.08482	0.911023	1.22931	1.66676	2.19995	0.982544	1.95267	1.37922	1.46067	3.85354	1.69939	2.39809
4930455D15Rik	0	0	0	0	0	0	0	0	0	0	0	0	0	0	0	0
4930455F16Rik	0	0	0	0	0	0	0	0	0	0	0	0	0	0	0	0
4930455G09Rik	33.1246	27.6066	24.5413	24.1951	6.41478	6.61142	3.965	3.35998	22.7367	11.1095	18.2917	19.4932	31.4506	21.5001	24.0097	17.8183
4930455H04Rik	0	0	0	0	0	0	0	0	0	0	0	0	0	0	0	0
4930455J16Rik	0	0	0	0	0	0	0	0	0	0	0	0	0	0	0	0
4930456A14Rik	0	0	0	0	0	0	0	0	0	0	0	0	0	0	0	0
4930456L15Rik	0	0	0	0	0	0	0	0	0	0	0	0	0	0	0	0
4930458A03Rik	0	0	0	0	0	0	0	0	0	0	0	0	0	0	0	0
4930459C07Rik	0	0.938253	0.327927	0	0	0	0	0	0	0.275688	0	0	0.409842	0	0	0
4930459L07Rik	0	0	0	0	0	0	0	0	0	0	0	0	0	0	0	0
4930461C15Rik	0	0	0	0	0	0	0	0.205713	0	0	0	0.170224	0	0	0	0
4930461G14Rik	0	0	0	0	0	0	0	0	0	0	0	0	0	0	0	0
4930463O16Rik	0.172484	0	0	0	0	0	0	0	0.192436	0	0	0	0	0	0	0
4930465K10Rik	0	0	0	0	0	0	0	0	0	0	0	0	0	0	0	0
4930465M20Rik	0	0	0	0	0	0	0	0	0	0	0	0	0	0	0	0
4930467D21Rik	0	0	0	0	0	0	0	0	0	0	0	0	0	0	0	0
4930467E23Rik	0.643044	1.7569	1.20692	1.40309	5.95516	5.79335	5.14476	5.70728	1.43486	2.77696	1.71933	2.69867	5.87486	4.51264	4.01788	4.14484
4930467J12Rik	0	0	0	0	0	0	0	0	0	0	0	0	0	0	0	0
4930467K11Rik	0	0	0	0	0	0	0	0	0	0	0	0	0	0	0	0
4930469K13Rik	1.72212	0.618837	1.13412	0.927803	0	0	0	0.694029	3.47939	0.5455	2.9243	2.15238	1.41742	0.583487	1.41523	1.39625
4930470B04Rik	0	0	0	0	0	0.132721	0	0	0	0	0	0.199443	0	0	0	0
4930470G03Rik	0.874031	2.82324	1.35677	1.41267	1.96032	3.34414	3.52726	4.38704	1.82348	1.86819	3.10835	2.19317	1.70954	3.56197	3.24144	2.13709
4930470H14Rik	0	0	0	0	0	0.266897	0	0	0	0.1919	0	0.202031	0	0	0	0
4930470O06Rik	0	0	0	0	0	0	0	0	0	0	0	0	0	0	0	0
4930470P17Rik	0	0	0	0	0	0	0	0	0	0	0	0	0	0	0	0
4930471C04Rik	0	0	0	0	0	0	0	0	0	0	0	0	0	0	0.499011	0
4930471E19Rik	0	0	0	0	0	0	0	0	0.559836	0	0	0.658086	0	0	0	0
4930471G03Rik	0	0.565106	0	0	0	0	0	0	0	0	0	0	0	0	0	0
4930471G24Rik	0	0	0	0	0	0	0	0	0	0	0	0	0	0	0	0
4930471L23Rik	0	0	0	0	0	0	0	0	0	0	0	0	0	0	0	0
4930471M09Rik	0	0.67894	1.06783	0.58238	0.329499	0	0.746771	0	0	0.298435	0	0.314189	0	1.27859	0	0.437033
4930473A02Rik	0.284574	0	0.561828	1.14905	1.30466	0.657386	0.887056	1.5034	1.58746	1.18166	0.845019	0.994523	0.70217	0.252789	0.612697	1.7302
4930473H19Rik	2.34512	1.57814	0.992828	0.812215	0.309252	1.55825	1.40177	2.13817	1.86885	2.79909	0	2.94094	1.24362	2.08319	1.81426	2.04266
4930473O22Rik	0	0	0	0	0	0	0	0	0	0	0	0	0	0	0	0
4930474G06Rik	0	0	0	0	0	0	0	0	0	0	0	0	0	0	0	0
4930474H20Rik	0	0	0	0	0	0	0	0	0	0	0	0	0	0	0	0
4930474M22Rik	0	0	0	0	0	0	0	0	0	0	0	0	0	0	0	0
4930474N05Rik	0	0	0	0	0	0	0	0	0	0	0	0	0	0	0	0
4930474N09Rik	0	0	0	0	0	0	0	0	0	0.283921	0	0	0	0	0	0
4930477N07Rik	0	0	0	0	0	0	0	0	0	0	0	0	0	0	0	0
4930478L05Rik	0	0	0	1.20565	0.588769	0	0.889583	2.03537	0.477595	0	0	0	0	0	0	0.777594
4930478P22Rik	0	0	0	0	0	0	0	0	0	0	0	0	0	0	0	0
4930479D17Rik	0	0	0	0	0	0	0	0.572105	0	0	0	0	0	0	0	0
4930479H17Rik	0	0	0	0.355437	0	0	0.456997	0.232359	0	0.365263	0	0.961364	0	0	0	0
4930480C01Rik	0	0	0	0	0	0	0	0	0	0	0	0	0	0	0	0
4930480E11Rik	0	0	0	0	0	0	0	0	0	0	0	0	0	0	0	0
4930480G23Rik	0	0	0	0	0	0	0	0	0	0	0	0	0	0	0	0
4930480K15Rik	0	0	0	0	0	0	0	0	0	0	0	0	0	0	0	0
4930480K23Rik	0.853647	1.0053	0.948786	0.689952	3.9178	4.31831	4.5506	3.49883	1.90682	1.68522	2.22083	2.70733	2.372	2.84585	2.07134	3.24664
4930480M12Rik	0	0	0	0	0	0	0	0	0	0	0	0	0	0	0	0
4930481A15Rik	0.185072	0.174361	0	0.525204	0.213104	0	0	0.491134	0.61944	0.461092	0.366544	0.526824	0.913956	1.31902	0.99687	1.24054
4930481B07Rik	0.328858	0.309825	0.454802	0.265761	0.120714	0.228092	0.410374	0.0694941	0.22032	0.382351	0.130371	0.11501	0.893215	0.350648	0.495981	0.639911
4930482G09Rik	0	0	0	0	0	0	0	0	0	0	0	0	0	0	0	0
4930483J18Rik	0.361625	0	0	0	0.335824	0	0.375744	0	0	0	0	0.32022	0	0	0	0
4930483K19Rik	3.23913	3.35683	1.2799	4.18824	3.86415	2.99547	2.02099	3.76775	1.08414	4.30598	0.641526	1.13281	2.79964	4.02875	1.74529	1.18243
4930483O08Rik	0	0	0	0	0	0	0	0	0	0	0	0	0	0	0.419073	0
4930484H19Rik	0	0	0	0	0	0	0	0	0	0	0.226733	0	0	0	0.247503	0
4930486F22Rik	0	0	0	0	0	0	0	0	0	0	0	0	0	0	0	0
4930486I03Rik	0	0	0	0	0	0	0	0	0	0	0	0	0	0	0	0
4930486L24Rik	2.0428	1.64963	1.4414	1.88669	0	0	0.604684	0.61669	0.325586	0.727068	0.57798	0.25515	1.08087	1.29617	1.5719	0
4930487D11Rik	0	0	0	0	0	0	0	0	0	0	0	1.03036	0	0	0	0
4930487H11Rik	11.6399	10.5444	11.9406	13.0245	11.0833	9.82479	6.51234	7.09538	12.4868	13.0128	13.3	16.0482	3.31628	4.77221	5.30513	8.71137
4930488B22Rik	0	0	0	0	0	0	0	0	0	0	0	0	0	0.206694	0	0
4930488L21Rik	0	0	0	0	0	0	0	0	0	0	0	0	0	0	0	0
4930488N24Rik	0	0	0	0	0	0	0	0	0	0	0	0	0	0	0	0
4930500A05Rik	0	0	0	0	0	0	0	0	0	0	0	0	0	0	0	0
4930500F04Rik	0	0	0	0	0	0	0	0	0	0	0	0	0	0	0	0
4930500F10Rik	0.192081	0.180964	0.189745	0.155227	0.176123	0.44372	0.399161	0.202952	0.2143	0.159518	0.190213	0.167939	0.237142	0.51188	0.206925	0
4930500G05Rik	0	0	0	0	0	0	0	0	0.360507	0	0	0	0	0	0	0
4930500H12Rik	0	0	0	0	0	0	0	0	0	0	0	0	0	0	0	0
4930500L23Rik	0	0	0	0	0	0	0	0	0	0	0	0	0	0	0	0
4930502A04Rik	0	0	0	0	0	0	0	0	0	0	0	0	0	0	0	0
4930502C15Rik	24.7312	25.3384	20.0348	21.1135	12.2059	13.7492	15.3121	14.2602	12.2785	18.4958	16.1213	14.4535	23.3358	23.5294	23.037	25.2173
4930502E09Rik	1.06141	0	3.14549	2.57327	1.45984	0.612979	1.65427	1.12148	1.18418	2.64441	2.62771	2.32001	1.31041	3.77141	1.71514	2.58168
4930503B20Rik	0	0	0	0	0	0	0	0	0	0	0	0	0	0.101868	0	0
4930503E14Rik	0	0	0	0	0	0	0	0	0	0	0	0	0	0	0	0
4930503E24Rik	0	0	0	0	0	0	0	0	0	0	0	0	0	0	0	0
4930503F20Rik	0	0	0	0	0	0	0	0	0	0	0	0	0	0	0	0
4930503H13Rik	0	0	0	0	0	0	0	0	0	0	0	0	0	0	0	0
4930503L19Rik	17.8912	19.5017	18.2902	19.7543	13.7271	14.7702	14.0431	12.6326	15.3145	16.7551	15.6537	16.1844	14.7651	13.1169	15.1242	18.3395
4930503O07Rik	0	0	0	0	0	0	0	0	0	0	0	0	0	0	0	0
4930504C09Rik	0	0	0	0	0	0	0	0	0	0	0	0	0	0	0	0
4930504D19Rik	0	0	0	0	0	0	0	0	0	0	0	0	0	0	0	0
4930505A04Rik	0	0	0	0	0	0	0.450081	0	0	0	0	0	0	0	0	0
4930505G20Rik	0	0	0	0	0	0	0	0	0	0	0	0	0	0	0	0
4930505K13Rik	0	0	0	0	0	0	0	0	0	0	0	0	0	0	0	0
4930505K14Rik	0	0	0	0	0	0	0	0	0	0.646126	0	0	0	0.691121	0	0
4930505M18Rik	0	0	0	0	0	0	0	0	0	0	0	0	0	0	0	0
4930505N22Rik	0.424001	0	0.418844	0.342649	1.16632	0.489735	0.440555	0	0	1.05636	0.839754	0.37071	0.52347	0.753285	0.913534	1.03131
4930505O20Rik	0	0	0	0	0	0	0	0	0	0	0	0	0	0	0	0
4930506A18Rik	0	0	0	0	0	0	0	0	0	0.323691	0	0	0	0.346233	0.839776	0
4930506C21Rik	2.05477	1.54868	1.21787	1.99263	1.50109	1.41818	2.55153	1.29732	4.11518	0.682574	1.21755	1.07791	1.52002	1.09367	1.32814	1.49528
4930507D05Rik	0	0	0	0	0	0	0	0	0	0	0	0	0	0	0	0
4930507D10Rik	0	0	0	0	0	0	0	0	0	0	0	0	0	0	0	0
4930509E16Rik	0	0	0	0.271875	0	0	0	0	0	0	0	0	0	0	0	0
4930509G22Rik	0	0	0.957213	0.652566	0.325619	0.292985	0.210851	0.428825	0.540543	0.310374	1.16053	0.41547	1.36125	0.709041	0.283285	0.123396
4930509J09Rik	0	0	0	0	0	0	0	0	0	0	0	0	0	0	0	0
4930509K18Rik	0	0	0	0	0	0	0	0	0	0	0	0	0	0	0	0
4930511A02Rik	0	0	0	0	0.189867	0	0	0	0	0	0	0	0	0	0	0
4930511A08Rik	0	0	0	0	0	0	0	0	0	0	0	0.893676	1.26194	0	0	0
4930511E03Rik	0	0	0	0	0	0	0	0	0	0	0	0	0	0	0	0
4930511M06Rik	0	0	0.115329	0	0	0	0	0	0	0	0	0	0.288274	0	0	0
4930512B01Rik	0.7721	0.796954	0.278542	0.653785	0.674113	0.849173	1.01853	0.258935	0	0.20352	0	0.642791	1.21022	1.6222	0.264003	0.596076
4930512H18Rik	0	0.422249	0.284242	0.120732	0.40082	0.830879	0.155229	0.61973	0.160513	0.248139	0.438358	0	0	0	0.321883	0.17497
4930512J16Rik	3.87964	4.26428	4.04537	5.92217	0.197629	0.744849	0.671853	0.227123	3.60637	1.07302	1.70751	2.63723	2.1288	3.44528	0.928768	1.57276
4930512M02Rik	0	0	0	0	0.812814	0	0	0	0	0	0	0	1.09442	0.48824	0	0.668439
4930513D17Rik	0	0	0	0	0	0	0	0	0	0	0	0	0	0	0	0
4930513L16Rik	0	0	0.462933	0	0.430201	0.541286	0	0.495735	0	0.389643	0	0	0.579249	0.416777	0	1.14053
4930513N10Rik	1.14358	1.75076	1.97692	1.1552	1.70392	1.32087	2.37645	3.47386	2.23275	1.06842	2.83113	1.12483	2.11778	1.26981	2.77189	1.56462
4930513O06Rik	0	0	0	0	0	0	0	0	0	0	0	0	0	0	0	0
4930515B02Rik	0	0	0	0	0	0	0	0	0	0	0	0	0	0	0	0
4930515G01Rik	0	0	0	0	0	0	0	0	0	0	0	0	0	0	0	0
4930515G16Rik	0	0	0	0	0	0	0	0	0	0	0	0	0	0	0	0
4930515L03Rik	0	0	0	0	0	0	0	0	0	0	0	0	0	0	0	0
4930515L19Rik	0.521041	0	0	0	0	0	0	0	0	0	0.515973	0	0	0	0	0
4930517E11Rik	0.222107	0	0	0	0	0	0	0	0	0	0	0	0	0	0	0.270118
4930517G24Rik	0	0	0	0	0	0	0	0	0.63229	0	0	0	0	0	0	0
4930517M08Rik	0	0	0	0	0	0	0	0	0	0	0	0	0	0	0	0
4930518C04Rik	0.456356	0.430189	0.225403	0.368796	0.209459	0	0.711802	0.241367	0.254572	0.189496	0	0.398999	0.563416	0.608076	0.491623	0.277818
4930518J21Rik	0	0	0	0	0	0	0	0	0	0	0	0	0	0	0	0
4930518P08Rik	0	0	0	0	0	0	0	0	0	0	0	0	0	0	0	0
4930519D14Rik	0	0	0	0	0	0	0	0	0	0	0	0	0	0	0	0
4930519F09Rik	0	0	0	0	0	0	0	0	0	0	0	0	0	0	0	0
4930519F16Rik	0	0	0	0	0	0	0	0	0	0	0	0	0	0	0	0
4930519F24Rik	0	0	0	0	0	0	0	0	0	0	0	0	0	0	0	0
4930519G04Rik	0	0	0	0	0	0	0	0	0	0	0	0	0	0	0	0
4930519H02Rik	0	0	0	0	0	0	0	0	0	0	0	0	0	0	0	0
4930519K11Rik	0	0	0	0	0	0	0	0	0	0	0	0	0	0	0	0
4930519L02Rik	0	0	0	0	0	0	0	0	0	0	0	0	0	0	0	0
4930520E11Rik	0.775761	0	1.53265	0.940377	1.03007	1.73009	0.778177	1.58265	0.417784	0.644249	1.13904	2.68958	0.924633	0.344557	0.806813	1.41518
4930520O04Rik	4.15048	1.50395	2.52308	2.32209	2.34568	2.58547	1.32905	2.02725	4.27666	2.65524	1.58232	3.07322	5.12668	4.54179	4.47287	2.71982
4930520P13Rik	0	0	0	0	0	0	0	0	0	0	0	0	0	0	0	0
4930521E06Rik	0	0	0	0	0	0	0	0	0	0	0	0	0	0	0	0
4930521O11Rik	0	0	0	0	0	0	0	0.2514	0	0	0	0	0	0	0	0
4930521O17Rik	0	0	0	0	0	0	0	0	0	0	0	0	0	0	0	0
4930522H14Rik	0	0	0	0	0	0	0	0	0	0	0	0	0	0	0	0
4930522L14Rik	3.4611	3.6591	3.78441	2.861	5.52252	6.04137	5.9287	6.19639	4.42116	4.32221	4.60437	4.18084	6.52311	6.96982	6.46054	5.68671
4930522O17Rik	0	0	0	0	0	0	0	0	0	0	0	0	0	0	0	0
4930522P08Rik	0	1.12015	2.34901	0	2.18037	0	0	2.51251	0	0	1.1774	2.07906	0	2.11233	0	0
4930523C07Rik	7.82066	8.40092	7.07573	5.61133	1.87138	2.60993	2.2721	2.23347	4.31943	6.3096	4.9918	5.42973	5.76852	6.09654	6.05879	5.5964
4930523O13Rik	0	0	0	0	0	0	0	0	0	0	0	0	0	0	0	0
4930524B15Rik	0	0	0	0	0	0	0	0	0	0	0	0	0	0	0	0
4930524B17Rik	0	0	0	0	0	0	0	0	0	0	0	0	0	0	0	0
4930524C18Rik	0	0	0	0	0	0	0	0	0	0	0	0	0	0	0	0
4930524J08Rik	0.617382	1.74674	1.21975	0.999392	1.69827	0.713096	1.28297	1.95898	0.68986	1.53816	3.0616	2.15998	1.52443	3.29308	1.99733	2.25598
4930524O05Rik	0	0	0	0	0	0	0	0	0	0	0	0	0	0	0	0
4930524O08Rik	0.552282	0.260159	0	0	0	0	0	0	0	0	0	0	0	0	0	0
4930525C09Rik	0	0	0	0	0	0	0	0	0	0	0	0	0	0	0	0
4930525D18Rik	0	0	0.422871	0	0	0.494444	0	0	0	0	0	0.374274	0	0	0.453408	0
4930525G20Rik	1.6097	1.26378	1.19259	1.19245	1.10697	1.85925	2.36944	1.7008	1.04761	0.891208	1.4612	1.75923	3.31221	2.26402	4.62425	2.6102
4930526A20Rik	0	0	0	0	0	0	0	0	0	0	0	0	0	0	0	0
4930526F13Rik	0	0	0	0	0	0	0	0	0	0	0	0	0	0	0	0
4930526H09Rik	0.340136	0	0	0	0.311349	0.392869	0	0	0	0	0.336257	0	0	0	0	0
4930526I15Rik	7.25512	5.28176	5.21228	4.79708	6.92624	3.41409	5.80125	5.55224	6.24719	4.364	7.16582	6.04311	4.06476	6.14463	3.19737	4.4117
4930526L06Rik	0.392824	0	0.386909	0.634908	0	0	0	0	0	0	0	0	0.484979	0	0.423181	0
4930527A07Rik	0	0	0	0	0	0	0	0	0	0	0	0	0	0	0	0
4930527F14Rik	0	0	0	0	0	0	0	0	0	0	0	0	0	0	0	0
4930527G23Rik	0	0	0	0	0	0	0	0	0	0	0	0	0	0	0	0
4930527J03Rik	0	0	0	0	0	0	0	0	0	0	0	0	0	0	0	0
4930528A17Rik	0	0	0	0	0	0	0	0	0	0	0	0	0	0	0	0
4930528D03Rik	0	0	0	0	0	0	0	0	0	0	0	0	0	0	0	0
4930528G23Rik	0	0	0	0	0	0	0	0	0	0	0	0	0	0	0	0
4930528H21Rik	0	0	0	0	0	0	0	0	0	0	0	0	0	0	0	0
4930528P14Rik	0	0	0	0	0	0	0	0	0	0	0	0	0	0	0	0
4930529C04Rik	0	0	0	0	0	0	0	0	0	0	0	0	0	0	0	0
4930529I22Rik	0	0	0	0	0	0	0	0	0	0	0	0	0	0	0	0
4930529K09Rik	0	0	0	0	0	0	0	0	0	0	0	0	0	0	0	0
4930529L06Rik	0	0	0	0	0	0	0	0	0	0	0	0	0	0	0	0
4930529N20Rik	0	0	0	0	0	0	0	0	0	0	0	0	0	0	0	0
4930532I03Rik	0	0	0	0	0	0	0	0	0	0	0	0	0	0	0	0
4930532M18Rik	0	0	0	0	0	0	0	0	0	0	0	0	0	0	0	0
4930533B01Rik	0.778777	0.366852	0.769305	0.629355	0	0	0.404592	0.411027	0.434009	0	0.385601	0	0	0	0	0.473099
4930533I22Rik	0	0	0	0.0797152	0	0	0	0	0	0	0	0	0	0.0875375	0	0.119846
4930533K18Rik	0	0	0	0	0	0	0	0	0	0	0	0	0	0	0	0
4930533N22Rik	0	0	0	0	0	0	0	0	0	0	0	0	0	0	0	0
4930533P14Rik	0	0	0	0	0	0	0	0	0	0	0	0	0	0	0	0
4930534D22Rik	0.0613318	0.0577821	0	0	0.168709	0	0.127453	0.064803	0	0.203738	0	0.0536233	0	0	0	0.149179
4930534H03Rik	0	0	0	0	0	0	0	0	0	0	0	0	0	0	0	0
4930535L15Rik	0	0	0	0	0	0.838405	0	0	0	0	0	0	0	0	0	0
4930535O05Rik	0	0	0	0	0	0	0	0	0	0	0	0	0	0	0	0
4930538E20Rik	0	0	0	0	0	0	0.469363	0	0	0	0	0	0.558328	0	0	0
4930538L07Rik	0	0	0	0	0	0	0	0	0	0	0	0	0	0	0	0
4930539C22Rik	0	0	0	0	0	0	0	0	0	0	0	0	0	0	0	0
4930539J05Rik	1.60272	0	1.58323	0.647606	0	0.927454	0	3.39195	0.894058	3.33422	0	1.40409	1.97872	0.711855	0.86502	1.95112
4930539M17Rik	0	0	0	0	0	0	0	0	0	0	0	0	0	0	0	0
4930539N22Rik	0	0	0	0	0	0	0	0	0	0	0	0	0	0	0	0
4930540E01Rik	0	0	0	0	0	0	0	0	0	0	0	0	0	0	0	0
4930540M03Rik	0	0	0	0	0	0	0	0	0	0	0	0	0	0	0	0
4930542C21Rik	0	0	0.415764	0	0	0	0	0	0	0	0	0	0	0	0	0
4930542D17Rik	0	0	0	0	0	0	0	0	0	0	0	0	0	0	0	0
4930542M03Rik	0	0	0	0	0	0	0	0	0	0	0	0	0	0	0	0
4930542N06Rik	0	0	0.71381	0.291978	0	0.417312	0	0	0	0	0	0	0	0	0	0
4930543D07Rik	0	0	0.988695	0.269836	0.305905	1.15636	0.346937	1.05781	1.48948	0	0.660755	0.583382	2.05945	0	0	1.21755
4930543E12Rik	0	0	0	0	0	0	0	0	0	0	0	0	0	0	0	0
4930543I03Rik	0	0	0	0	0.151689	0	0	0	0	0	0	0.144641	0	0	0	0
4930543I11Rik	0	0	0	0	0	0	0	0	0	0	0	0	0	0	0	0
4930543N07Rik	0	0	0	0	0	0	0	0	0	0	0	0	0	0	0	0
4930544D05Rik	0	0.36614	0.383907	0	0	0	0.403807	0.410628	0.867176	0	0.384853	0	0	0.345225	0.418666	0
4930544G11Rik	0.27748	0	0	0	0	0	0	0	0	0	0	0	0	0	0	0
4930544M13Rik	0	0.305413	0	0	0	0	0	0	0	0	0	0	0	0	0	0
4930545E07Rik	0	0	0	0	0	0	0	0	0	0	0	0	0	0	0	0
4930545H06Rik	0	0	0	0	0	0	0	0	0	0	0	0	0	0	0	0
4930545L08Rik	0	0	0	0	0	0	0	0	0	0	0	0	0	0	0	0
4930545L23Rik	0.640577	0.754378	0	0.388253	1.73571	0.728818	1.47517	1.66676	1.95199	0.926989	1.41304	1.10966	2.1571	2.5436	2.05991	2.32548
4930546C10Rik	0	0	0	0	0	0	0	0	0	0	0	0	0	0	0	0
4930546K05Rik	0	0	0	0	0	0	0	0	0	0	0	0	0	0	0	0
4930547E08Rik	0	0	0	0	0	0	0	0	0	0	0	0	0	0	0	0
4930547E14Rik	0	0	0	0	0	0	0	0	0	0	0	0	0	0	0	0
4930547H16Rik	0	0	0	0	0	0	0	0	0	0	0	0	0	0	0	0
4930548G05Rik	0	0	0	0	0	0	0	0.374322	0	0	0.350825	0	0	0	0	0
4930548G14Rik	0	0	0	0	0	0	0	0	0	0	0	0	0	0	0	0
4930548H24Rik	0.561571	0	0.27737	0.226912	0.257457	0	0	0.296677	0.313265	0.46637	0.834163	0.490989	0.693313	1.24712	0.302484	0.68296
4930548J01Rik	0	0	0	0	0	0	0	0	0	0	0	0	0	0	0	0
4930548K13Rik	0	0	0	0	0	0	0	0	0	0	0	0	0	0	0	0
4930549C15Rik	0	0	0	0	0	0.365272	0	0	0	0	0	0	0	0.280921	0	0
4930549G23Rik	1.38166	0.650846	1.36485	1.11656	0	0	0.717801	0.729927	0.77074	1.14743	1.36822	1.208	0.852895	0	0.744215	1.68032
4930549P19Rik	0	0	0	0	0	0	0	0	0	0	0	0	0	0	0	0
4930550C14Rik	0.325823	0.306732	0.241232	0.197481	0.223913	0.375954	0.591851	0.172132	0.181664	0.608203	0.161163	0.284872	0.502825	0.650558	0.438396	0.395851
4930550C17Rik	0	0	0	0	0	0	0	0	0	0	0	0	0	0	0	0
4930550L24Rik	0.23723	0.223499	0	0	0	0	0	0	0	0.197013	0	0.62224	0	0	0	0
4930552N02Rik	0	0	0	0	0	0	0	0	0	0	0	0	0	0	0	0
4930552P06Rik	0	0	0.405541	0	0.376041	0.473694	0	0.433324	0	0	0	0	0	0	0	0
4930552P12Rik	0.802646	1.66362	0.637371	0.518915	0.442999	0.558937	0.67041	0.681736	0.899817	0.934495	0.95611	0.280706	0.199146	1.71808	1.03928	0.780917
4930553C11Rik	0	0	0	0	0	0	0	0	0	0	0	0	0	0	0	0
4930553E22Rik	0	0	0	0	0	0	0	0	0	0	0	0	0	0	0	0
4930553J12Rik	0	0	0	0	0	0	0	0	0	0	0	0	0	0	0	0
4930553P18Rik	0	0	0	0	0	0	0	0	0	0	0	0	0	0	0	0
4930554C24Rik	0	0	0	0	0	0	0	0	0	0	0	0	0	0	0	0
4930554G24Rik	0	0	0	0	0	0	0	0	0	0	0	0	0	0	0	0
4930554H23Rik	0	0	0	0	0	0	0	0	0	0	0	0	0	0	0	0
4930554I06Rik	0	0	0	0	0	0	0	0	0	0	0	0	0	0	0	0
4930554P06Rik	0	0	0	0	0	0	0	0	0	0	0	0	0	0	0	0
4930555A03Rik	2.28308	2.86792	3.00709	2.30629	4.17688	5.26158	3.74712	5.61536	3.17995	3.3162	5.45709	3.82355	3.28401	3.37692	3.48043	3.46691
4930555B11Rik	0	0	0	0	0	0	0	0	0	0	0	0	0	0	0	0
4930555B12Rik	0	0	0	0	0	0	0	0	0	0	0	0	0	0	0	0
4930555F03Rik	0	0	0	0	0	0	0	0	0	0	0	0	0	0	0	0
4930555G01Rik	0	0	0	0	0	0	0	0	0	0	0	0	0	0	0	0
4930555G07Rik	0	0	0	0	0	0	0	0	0	0	0	0	0	0	0	0
4930555G21Rik	0	0	0	0	0	0	0	0	0	0	0	0	0	0	0	0
4930555K05Rik	0	0	0	0	0	0	0	0	0	0	0	0	0	0	0	0
4930555K19Rik	0	0	0	0	0	0	0	0	0	0	0	0	0	0	0	0
4930555M17Rik	0	0	0	0	0	0	0	0	0	0	0	0	0	0	0	0
4930556A17Rik	0	0	0	0	0	0	0	0	0	0	0	0	0	0	0	0
4930556C24Rik	0	0	0	0	0	0	0	0	0	0	0	0	0	0	0	0
4930556G01Rik	0	0	0	0	0	0	0	0	0	0	0	0	0	0	0	0
4930556I23Rik	0	0	0	0	0	0	0	0	0	0	0	0	0	0	0	0
4930556J02Rik	0	0	0	0	0	0	0	0	0	0	0	0	0	0	0	0
4930556L07Rik	0	0	0	0	0	0	0	0	0	0	0	0	0	0	0	0
4930556M19Rik	0.736884	0.414668	0.727922	0.0744375	0.225302	0.212781	0	0.0973237	0.194145	0.425072	0.354752	0	0.341158	0.390981	0.396915	0.19922
4930556N09Rik	0	0	0	0	0	0	0	0	0	0	0	0	0	0	0	0
4930556N13Rik	0	1.82539	0.382793	0.313156	0.355311	0.447582	2.00349	1.63775	0.860499	1.92468	1.14567	0.674342	0	1.0277	0.415443	1.41381
4930557B15Rik	0	0	0	0	0	0	0	0	0	0	0	0	0	0	0	0
4930557F08Rik	0	0	0	0	0	0	0	0	0	0	0	0	0	0	0	0
4930557F10Rik	0	0	0	0	0	0	0	0	0	0	0	0	0	0	0	0
4930557J02Rik	0	0	0	0	0	0	0	0	0	0.309539	0	0.65176	0	0	0	0
4930557K07Rik	2.21371	2.08558	0	0.894484	0	0	0	0	2.46977	1.83842	1.09609	1.93547	0	1.96645	2.38478	2.69222
4930558C23Rik	0	0	0	0	0	0	0	0	0	0	0	0	0	0	0	0
4930558F17Rik	0	0	0	0	0	0	0	0	0	0	0	0	0	0	0	0
4930558G05Rik	0	0	0	0	0	0	0	0	0	0	0	0	0	0	0	0
4930558J18Rik	0	0	0	0.157799	0.358082	0	0	0	0	0.162161	0	0	0	0	0	0
4930558K02Rik	0.102006	0.191522	0.301223	0.246426	0.280262	0.117821	0	0	0.567412	0.253238	0	0.356742	0.878425	0.362451	0.219778	0.868392
4930559C10Rik	0	0	0	0	0	0	0	0	0	0	0	0	0	0	0	0
4930562C15Rik	0	0.353208	0.370346	0	0.171879	0.433029	0	0.0990311	0.209136	0.233512	0.0928149	0.0819464	0.347143	0.249774	0.201939	0.227973
4930562F07Rik	0.908573	0.851163	0	0	0.416544	0	0.472023	1.43999	0.503979	0.377273	0.449868	3.9495	1.6731	0.804817	0	1.65746
4930562F17Rik	0	0	0	0	0	0	0	0	0	0	0	0	0	0	0	0
4930563E18Rik	0	0	0.509733	0.208502	0.236569	0	0	0	0.287849	0.211139	0.255495	0.225577	0.318531	0	0	0.313775
4930563E22Rik	0	0.113942	0.477884	0.195474	1.32116	0.416062	1.2476	0.380603	0.133961	0	0.119766	0.419923	0.447943	0.85715	0.389928	0.439139
4930563F08Rik	0	0	0	0	2.14431	0.900388	0.808398	2.47096	0	0.646126	0.770453	0	1.92295	0.691121	0	0
4930563H07Rik	0	0	0	0	0	0	0	0	0	0	0	0	0	0	0	0
4930563I02Rik	0	0	0	0.298436	0	0	0	0	0	0	0	0	0	0	0	0
4930563J15Rik	13.7968	15.977	14.1968	10.685	10.9479	11.8667	6.34729	6.74791	12.6094	7.51698	8.94406	8.46761	5.61756	3.02926	3.69471	4.11168
4930563M20Rik	0	0	0	0	0	0	0	0	0	0	0	0	0	0	0	0
4930563M21Rik	0.225863	0	0.074372	0.304212	0	0	0	0	0	0.125049	0.149111	0	0.1859	0.267514	0.0811057	0.0915618
4930564C03Rik	1.69493	0.958098	0.335715	0	1.55648	1.57014	1.05935	1.43633	0.758319	2.53725	0.336542	1.48567	3.35234	1.50945	2.92145	1.23678
4930564D02Rik	0	0	0	0	0	0	0	0	0	0	0	0	0	0	0	0
4930565D16Rik	0	0	0	0	0	0	0	0	0	0	0	0	0	0	0	0
4930565N06Rik	10.4482	9.21852	9.502	8.44354	10.443	8.76999	11.1765	13.371	7.4067	12.9167	9.18673	10.7521	11.8439	11.6268	12.1101	8.46787
4930566D17Rik	1.88076	1.10744	1.316	1.20326	1.71345	1.34901	2.83159	1.89219	1.92346	2.0763	1.70478	2.3225	4.14595	2.77779	2.7794	3.32466
4930567H12Rik	0	0	0	0	0	0	0	0	0	0	0	0	0	0	0	0
4930567H17Rik	0	0	0	0	0	0	0	0	0	0	0	0	0	0	0	0
4930567J20Rik	0	0	0	0	0	0	0	0	0	0	0	0	0	0	0	0
4930567K12Rik	0	0	0	0	0	0	0	0	0	0	0	0	0	0	0	0
4930567K20Rik	0	0	0	0	0	0	0	0	0	0	0	0	0	0	0	0
4930568A12Rik	0	0.245124	0.514036	0.420524	2.14153	1.19896	0	0.822587	0.579805	1.29477	0.772955	1.13741	1.92233	2.07471	2.51824	2.84371
4930568A13Rik	0	0	0	0	0	0	0	0	0	0	0	0	0	0	0	0
4930568D16Rik	0	0	0	0	0	0	0	0	0	0	0	0	0	0	0	0
4930568E12Rik	0	0	0	0	0	0	0	0	0	0	0	0	0	0	0	0
4930568G15Rik	0	0	0	0	0	0	0	0	0	0	0	0	0	0	0	0
4930570E01Rik	0	0	0	0	0	0	0	0	0	0	0	0	0	0	0	0
4930570E03Rik	0	0	0	0	0	0	0	0	0	0	0	0	0	0	0	0
4930570G19Rik	1.05695	0.995779	0.854261	0.543554	0	0	0	0	0.107201	0	0.285456	0.504059	0.118628	0.0853543	0	0
4930571K23Rik	0	0	0	0	0	0	0	0	0	0	0	0	0	0	0	0
4930571O06Rik	0	0	0	0	0	0	0	0	0	0	0	0	0	0	0	0
4930572G02Rik	0	0	0	0	0	0	0	0	0	0	0	0	0	0	0	0
4930572K03Rik	0	0	0	0	0	0	0	0	0	0	0	0	0	0	0	0
4930572O03Rik	0	0	0	0	0	0	0	0	0	0	0	0	0	0	0	0
4930572O13Rik	0	0	0	0	0	0	0	0	0	0	0	0	0	0	0	0
4930573C08Rik	0	0	0	0	0	0	0	0	0	0	0	0	0	0	0	0
4930573C15Rik	0	0	0.394624	0.324777	0	0	0	0	0	0	0	0	0	0	0	0
4930573G07Rik	1.5913	1.76455	1.52572	1.55075	2.88177	3.62918	3.16747	3.57328	1.48242	2.39922	2.95357	2.10942	3.38416	2.52472	2.69458	3.17597
4930573H18Rik	0	0	0	0	0	0	0	0	0	0	0	0	0	0	0	0
4930573O16Rik	0	0	0	0	0	0	0	0	0	0	0	0	0	0	0	0
4930577N17Rik	0	0	0	0	0	0	0	0	0	0	0	0	0	0	0	0
4930578E11Rik	0	0	0	0	0	0	0	0	0	0	0	0	0	0	0	0
4930578G10Rik	0	0	0	0	0	0	0	0	0	0	0	0	0	0	0	0
4930578I06Rik	0	0	0	0	0	0	0	0	0	0	0	0	0	0	0	0
4930578L24Rik	0	0	0	0	0	0	0	0	0	0	0	0	0	0	0	0
4930578M01Rik	0.88353	0	1.30918	0	0	0	0	0	0	0.366874	0	0.386241	1.35528	0	0	0.537257
4930578N18Rik	0	0	0	0	0	0	0	0	0	0	0	0	0	0	0	0
4930579C12Rik	0.653639	0.718443	0.322845	0.528227	0.699223	0.880804	1.01874	0.920844	0.850789	0.814245	0.21576	0.380991	0.672483	0.096772	0.234717	0
4930579D09Rik	0	0	0	0	0	0	0	0	0	0	0	0	0	0	0	0
4930579F01Rik	0	0	0	0	0	0	0	0	0	0	0	0	0	0	0	0
4930579G18Rik	3.56395	2.32452	1.89622	3.54519	6.28476	4.75023	3.41853	6.37322	3.97621	4.55392	5.15897	4.5547	4.06261	5.11433	6.20272	6.00246
4930579G24Rik	4.27122	5.55697	5.62569	4.76665	7.44462	6.56453	4.21808	10.08	4.75977	6.7496	7.44697	8.17504	5.26814	5.95271	6.34573	5.68218
4930579H20Rik	0	0	0	0	0	0	0	0	0	0	0	0	0	0	0	0
4930579J19Rik	0	0	0	0	0	0	0	0	0	0	0	0	0	0	0	0
4930579K19Rik	0	0	0	0	0	0	0	0	0	0	0	0	0	0	0	0
4930579P08Rik	0	0	0	0	0	0	0	0	0	0	0	0	0	0	0	0
4930581F22Rik	2.33536	3.14314	4.94348	3.10053	7.04461	4.43701	6.7681	5.11771	3.53836	4.99098	3.30584	3.79399	7.00907	6.66901	5.03301	6.49765
4930583I09Rik	0	0	0	0	0	0	0	0	0	0	0	0	0	0	0	0
4930583K01Rik	0	0	0	0	0.412337	0	0	0.475149	0	0.376846	0	0	0	0	0	0
4930583P06Rik	0	0	0	0	0	0	0	0	0	0	0	0	0	0	0	0
4930584F24Rik	0	0	0	0	0	0	0	0	0	0	0	0	0	0	0	0
4930586N03Rik	0	0	0	0	0	0	0	0.48606	0	0	0	0	0	0	0	0
4930587E11Rik	0	0	0	0	0	0	0	0	0	0	0	0	0	0	0	0
4930588J15Rik	0	0	0	0	0	0	0	0	0	0	0	0	0	0	0	0
4930588K23Rik	0	0	0	0	0	0	0	0	0	0	0	0	0	0	0	0
4930589L23Rik	0	0.276753	0	0	0	0	0	0	0	0	0	0	0	0	0	0
4930590A17Rik	0	0	0	0	0	0	0	0	0	0	0	0	0	0	0	0
4930590J08Rik	1.57468	1.48355	1.70607	1.27255	4.23466	3.69302	3.84949	3.53915	2.15253	2.4032	2.31301	1.95286	2.94561	2.75088	3.33613	2.22264
4930590L14Rik	0	0	0	0	0	0	0	0	0	0	0	0	0	0	0	0
4930590L20Rik	0	0	0	0	0	0	0	0	0	0	0	0	0	0	0	0
4930591A17Rik	0	0	0	0	0	0	0	0	0	0	0	0	0	0	0	0
4930591E09Rik	0	0	0	0	0	0	0	0	0	0	0	0	0	0	0	0
4930592A05Rik	0	0	0	0	0	0.460956	0.413842	0	0	0	0	0	0	0	0	0
4930592C13Rik	0	0	0	0	0	0	0	0	0	0	0	0	0	0	0	0
4930592I03Rik	14.2085	14.916	16.4419	15.7473	11.9114	16.4113	10.5452	15.0127	14.9463	13.1484	12.0603	13.1326	10.0239	12.9821	8.7466	11.3553
4930593A02Rik	0	0	0	0	0	0	0	0	0	0	0	0	0	0	0	0
4930593C16Rik	0	0	0	0	0	0	0	0	0	0	0	0	0	0	0	0
4930594C11Rik	0	0	0	0	0	0	0	0	0	0	0	0	0	0	0	0
4930594M22Rik	1.65479	0.935412	1.52569	1.87221	1.31175	1.27108	1.8295	1.3953	1.22929	1.64662	1.30826	1.54183	1.49584	1.66475	1.30729	1.47318
4930594O21Rik	0	0	0	0	0	0	0	0	0	0	0	0	0	0	0	0
4930595D18Rik	0	0	0	0	0	0	1.01791	0	0	0	0	0	0	0	0	0
4930595L18Rik	0	0	0	0	0	0	0	0	0	0	0	0	0	0	0	0
4930595M18Rik	0	0	0	0	0	0	0	0	0	0	0	0	0	0	0	0
4930596D02Rik	0	0	0	0	0	0	0	0	0	0	0	0	0	0	0	0
4930596I21Rik	1.74209	0.820632	0.860451	2.81568	0	1.0039	5.41854	2.75504	0.971802	2.17014	0.860702	3.80784	1.07539	3.09166	2.81507	5.28976
4930597A21Rik	0	0	0	0	0	0	0	0	0	0	0	0	0	0	0	0
4930597G03Rik	0	0	0	0	0	0	0	0	0	0	0	0	0	0	0	0
4930597O21Rik	4.13606	0.974169	1.2768	2.92467	1.65919	1.79148	1.88018	1.36567	2.30725	1.93212	2.3039	1.80811	0.957443	1.37778	3.62025	2.20067
4930598A11Rik	0	0	0	0	0	0	0	0.468835	0.491241	0.365665	0.436026	0	0	0	0	0.539637
4930598F16Rik	0	0	0	0	0	0	0	0	0	0	0	0	0	0	0	0
4930598N05Rik	0	0	0	0	0	0	0	0	0	0	0	0	0	0	0	0
4930599N23Rik	1.36596	0.428967	3.59825	3.67958	2.50494	2.62954	3.31167	1.44327	2.03195	1.51252	2.25445	0.398092	1.12427	3.2357	0.490505	2.76871
4931400O07Rik	0	0	0	0	0	0	0	0	0	0	0	0	0	0	0	0
4931402G19Rik	0.709798	0.835896	0.350582	0.430208	0.813534	1.0248	0.553133	1.31245	0.593927	0.147367	0.351447	0.310293	0.657235	0.630518	0.76465	1.29484
4931403E22Rik	0	1.13021	0.592526	0.96947	2.73357	1.37738	2.49296	1.26754	0	1.99254	0.593987	1.5733	0.740537	0	1.2885	2.91357
4931403G20Rik	1.7308	0.793937	2.13719	1.04904	1.06542	2.90787	1.0061	1.43234	1.32168	1.48515	2.65037	1.9617	1.91273	2.50918	3.11631	0.969679
4931403M11Rik	0	0.0747358	0	0	0	0	0	0.0838167	0	0	0	0	0	0	0	0
4931406B18Rik	0	0	0	0	0	0	0	0	0	0.0674549	0	0	0	0	0	0
4931406C07Rik	21.0061	18.8069	19.8484	17.6083	39.5984	38.4285	39.721	35.9806	29.9863	28.8221	31.138	30.1155	31.7329	26.1933	29.0949	28.4029
4931406H21Rik	0	0	0	0	0	0	0	0	0	0	0	0	0	0	0	0
4931408C20Rik	0	0	0	0	0	0	0	0	0	0	0	0	0	0	0	0
4931408D14Rik	0	0	0	0	0	0.28537	0.128337	0	0	0	0.489365	0	0.15249	0	0.133059	0.150213
4931413K12Rik	16.8353	15.0679	15.3833	11.9045	17.7335	15.0543	21.406	21.7676	15.9565	14.3231	17.5017	14.344	20.2521	15.3198	14.0476	14.3284
4931414P19Rik	1.86363	2.02589	2.61984	2.83835	5.46381	5.72176	5.44533	4.47556	3.7614	2.86151	3.26936	4.01346	4.33961	3.37688	5.33173	4.2741
4931415C17Rik	0.356002	0	0	0	0	0	0	0	0	0.147825	0	0	0	0	0	0
4931417E11Rik	0	0	0	0	0	0	0	0	0	0	0	0	0	0	0	0
4931419H13Rik	0	0	0	0	0	0	0	0	0	0	0	0	0	0	0	0
4931420L22Rik	0	0	0	0	0	0	0	0	0	0	0	0	0	0	0	0
4931422A03Rik	5.00404	4.37768	1.76542	2.88852	6.27174	6.23719	2.24434	3.80376	3.60906	3.86956	4.61922	4.6966	5.75255	5.43645	8.53206	2.17972
4931428F04Rik	1.36815	2.10921	1.5358	1.35693	1.8247	2.01123	1.61541	1.97125	1.87332	1.75596	2.09384	1.9574	0.99811	1.32582	1.80885	1.13447
4931428L18Rik	0.717112	0	0	0	0	0	0	0	0	0	0	0	0	0	0	0
4931429L15Rik	0	0.140279	0	0	0	0	0	0	0	0	0	0	0	0	0	0
4931429P17Rik	0	0	0	0	0	0	0	0	0	0	0	0	0	0	0	0
4931430N09Rik	0	0	0	0	0	0	0.192209	0	0	0.153626	0	0	0	0	0	0
4931431B13Rik	0	0	0	0	0	0	0	0	0	0	0	0	0	0	0	0
4931431C16Rik	0.146501	0.138022	0	0.236785	0.268659	0	0.608884	0.154793	0	0.364996	0	0.256176	1.08522	0.130138	0.473468	0.178169
4931439C15Rik	0	0	0	0	0	0	0	0	0	0	0	0	0	0	0	0
4931440J10Rik	0	0	0	0	0	0	0	0	0	0	0	0	0	0	0	0
4931440P22Rik	5.3826	4.46254	8.50742	5.21983	5.33598	7.46852	3.80717	5.92109	4.56604	5.19052	6.61295	7.15811	5.85304	6.89118	5.57011	3.14326
4932411N23Rik	0	0	0	0	0	0	0	0	0	0	0	0	0	0	0	0
4932412D23Rik	0	0	0	0	0	0	0	0	0	0	0	0	0	0	0	0
4932413F04Rik	0	0	0	0	0	0	0	0	0	0	0	0	0	0.129381	0	0
4932414J04Rik	0	0	0	0	0	0	0	0	0	0	0	0	0	0	0	0
4932414N04Rik	0	0	0	0	0	0	0	0	0	0	0	0	0	0	0	0
4932415M13Rik	0	0	0	0	0	0.151291	0	0	0	0	0	0	0	0	0	0
4932416K20Rik	0	0	0	0	0	0	0	0	0	0	0	0	0	0	0	0
4932429P05Rik	0	0	0	0	0	0	0	0	0	0	0	0	0	0	0	0
4932431L22Rik	0	0	0	0	0	0	0	0	0	0	0	0	0	0	0	0
4932431P20Rik	0	0	0	0	0	0	0	0	0	0	0	0	0	0	0	0
4932435O22Rik	0	0	0	0	0	0	0	0	0	0	0	0	0	0	0	0
4932437C15Rik	7.74678	7.50116	6.16457	5.04312	4.82544	6.35486	8.45077	7.07703	6.27118	6.79262	5.28082	4.76747	6.28839	7.09492	6.51789	7.32895
4932438A13Rik	52.4495	55.23	52.4702	51.9051	51.1713	53.4789	54.8565	51.8696	58.5441	58.0773	58.8597	59.8693	54.1446	52.1848	55.3589	57.0299
4932438H23Rik	0.605258	0.570227	0.149474	0.244564	0.138534	0.174773	0.470956	0.319274	1.0124	0.125473	0.749214	0.925676	0.18653	0.268422	0.65154	0.551235
4932441J04Rik	0	0	0	0	0	0	0	0	0	0	0	0	0	0	0	0
4932443L11Rik	1.34981	1.22761	1.05733	0.752287	1.06862	1.23844	1.21087	0.93587	0.936005	1.12138	1.38413	1.30243	1.49481	0.868909	1.05454	1.1896
4932702P03Rik	0	0	0	0	0	0	0	0	0	0	0	0	0	0.515837	0	0
4933400A11Rik	0	0	0.321795	0	0	0	0	0	0	0	0	0	0	0	0	0
4933400B14Rik	0	0	0	0	0	0	0	0	0	0	0	0	0	0	0	0
4933400C23Rik	0	0	0	0	0	0	0	0	0	0	0	0	0	0	0	0
4933400F21Rik	1.88634	3.55318	3.28835	3.31784	5.96974	4.07865	4.35702	5.47998	2.46434	2.85006	2.84846	2.90136	4.09467	4.81949	5.36266	4.43465
4933400L20Rik	0	0	0	0	0	0	0	0	0	0	0	0	0	0	0	0
4933401B06Rik	0	0	0	0	0	0	0	0	0	0	0	0	0	0	0	0
4933401D09Rik	0	0	0	0	0	0	0	0	0	0	0	0.264393	0	0	0	0
4933401H06Rik	0	0	0	0	0	0	0.451545	0	0	0	0	0	0	0.759717	0.468161	0
4933402C05Rik	0	0	0	0	0	0	0	0	0	0	0	0	0	0	0	0
4933402C06Rik	0	0	0	0	0	0	0	0	0	0	0	0	0	0	0	0
4933402D24Rik	0	1.07486	0.450806	0.184398	0.209221	0	0	0	0.763717	0.189496	0.451917	0.598498	0	0.202692	0.245811	0
4933402E13Rik	0	0	0	0	0	0	0	0	0	0	0	0	0	0	0	0
4933402J07Rik	0	0	0	0	0	0	0	0	0	0	0	0	0	0	0	0
4933402J10Rik	0	0	0	0	0	0	0	0	0	0	0	0	0	0	0	0
4933402J15Rik	0	0	0	0	0	0	0	0	0	0	0	0	0	0	0	0
4933402N03Rik	0	0	0	0	0	0	0	0	0	0	0	0	0	0	0	0
4933402N22Rik	0	0	0	0	0	0	0	0	0	0	0	0	0	0	0	0
4933403O08Rik	0	0	0	0	0	0	0	0	0	0	0	0	0	0	0	0
4933404G15Rik	0	0	0	0	0	0	0	0	0	0	0	0	0	0	0	0
4933404K08Rik	0	0	0	0	0	0	0	0	0	0	0	0	0	0	0	0
4933404K13Rik	0	0	0	0.389655	0	0	0	0	0	0	0	0	0	0	0	0
4933404O12Rik	1.21113	1.23612	1.1964	1.38656	4.07096	1.86478	2.20175	2.34553	1.35122	1.75995	1.69897	2.47033	2.11783	1.88265	1.41323	2.57718
4933405D12Rik	0	0	0	0.428878	0	0.602603	0	0	0	0	0	0	0	0.471427	0	0
4933405E24Rik	0	0	0	0	0	0	0	0	0	0	0	0	0	0	0	0
4933405L10Rik	0	0	0.325768	0	0	0.380905	0	0	0.367925	0	0	0	0	0.585889	0.355263	0
4933405O20Rik	0	0	0	0	0	0	0	0	0	0	0	0	0	0	0	0
4933406B17Rik	0	0	0	0	0	0	0	0	0	0	0	0	0	0	0	0
4933406C10Rik	0	0.231164	0	0.198652	0.225394	0.567852	0	0.259252	0.547494	1.01922	0.242978	0.429842	0.303484	0.217959	0.794438	0.597904
4933406D12Rik	0	0	0	0	0	0	0	0	0	0	0	0	0	0	0	0
4933406F09Rik	0	0	0	0	0	0	0	0	0	0	0	0	0	0	0	0
4933406G16Rik	0	0	0	0	0	0	0	0	0	0	0	0	0	0	0	0
4933406I18Rik	0.971347	0.228782	0.479767	1.56995	1.33597	0.560969	1.00927	1.53948	0.81278	0.806678	0.721425	0.212316	0.899416	2.37285	1.56962	3.54394
4933406J09Rik	0	0	0	0	0	0	0	0	0	0	0	0	0	0	0	0
4933406J10Rik	0.814392	1.9162	0.401835	0.328734	0.372987	1.41002	0.846188	2.15121	0.454298	0.675644	2.01618	0.355656	0.502212	1.08514	0.438218	1.97986
4933406K04Rik	0	0	0	0	0	0	0	0	0	0	0	0	0	0	0	0
4933407E24Rik	0	0	0	0.172879	0	0	0	0	0	0	0	0	0	0	0	0
4933407G14Rik	0.317497	0	0	0	0	0	0	0	0	0.263673	0	0	0.781798	0.280479	0	0
4933407I05Rik	0	0	0	0	0.461548	0	0	0.531857	0	0	0.498472	0	0	0	0	0
4933407K13Rik	8.90138	6.82077	6.2138	7.00167	5.65553	7.67222	8.25748	8.02099	6.48828	6.50528	6.58172	6.5372	5.56477	8.21857	4.7279	9.66506
4933407L21Rik	0.349025	0	0	0	0	0	0	0	0	0	0	0	0	0	0	0
4933407O12Rik	1.74665	0.987334	2.07048	0.846913	0.957581	2.81459	1.08512	0.735635	1.16921	0.580218	1.72605	1.21745	1.29234	1.23909	1.50399	1.27157
4933408J17Rik	0.215536	0	0.425829	0	0	0	0.447902	0	0	0	0	0.188446	0	0	0.232192	0
4933408N05Rik	0	0	0	0	0	0	0	0	0	0	0.250337	0	0	0	0	0
4933409F18Rik	0	0	0	0	0	0	0	0	0	0	0	0	0	0	0	0
4933409G03Rik	0	0	0	0	0	0	0	0	0	0	0	0	0	0	0	0
4933411E08Rik	0	0	0	0	0	0	0	0	0	0	0	0	0	0	0	0
4933411G06Rik	0	0	0	0	0	0	0	0	0	0	0	0	0	0	0	0
4933411K16Rik	0.285996	0	0.282518	0	0.786706	0	0.297163	0	0.638157	0.475025	0.566429	1.25025	0.70618	0.508105	0.616195	1.73909
4933412E12Rik	4.41585	3.94132	4.36215	5.63463	2.58423	2.4415	3.66053	3.72237	1.04813	3.69984	2.54868	2.0406	3.17144	5.78943	5.77709	4.80508
4933412E24Rik	0	0	0	0	0	0	0	0	0	0	0	0	0	0	0	0
4933412O06Rik	0	0	0	0	0	0	0	0	0	0	0	0	0	0	0	0
4933413J09Rik	0.473198	0.557264	0.233722	0.478009	0.195995	0.493784	0.11105	0.451702	0.263968	0.472251	0.351447	0.413724	0.13195	0.569636	0.86748	0.519917
4933413L06Rik	0	0	0	0	0	0	0	0	0	0	0	0	0	0	0	0
4933414I15Rik	0	0	0	0	0	0	0	0	0	0	0	0	0	0	0	0
4933416E03Rik	0	0	0.354349	0	0	0	0	0	0	0	0	0	0	0	0	0
4933416E14Rik	0	0	0	0	0	0	0	0	0	0	0	0	0	0	0	0
4933416I08Rik	0	0	0	0	0	0	0	0	0	0	0	0	0	0	0	0
4933416M06Rik	0	0	0	0	0	0	0	0	0	0	0	0	0	0	0	0
4933416M07Rik	3.95409	2.23514	4.1664	3.19543	0.969372	1.52638	0.549241	1.11704	4.41458	1.53416	2.35144	0.922505	0.978057	1.17205	1.13591	0.961761
4933416O17Rik	0	0	0	0	0	0	0	0	0	0	0	0	0	0	0	0
4933417A18Rik	0	0	0	0	0.241864	0	0	0	0	0	0	0	0	0	0	0
4933417D19Rik	4.5643	1.53576	2.57645	2.63469	3.60188	1.51242	3.06121	1.03764	3.27361	2.43677	3.23246	1.71726	4.43085	3.48357	3.16382	2.38383
4933417E11Rik	0	0.345371	0.36213	1.18501	2.35292	1.69369	2.66631	0.774671	0.408993	1.82665	0.726045	0.96154	0.452588	0.976928	0.789835	2.67498
4933417G07Rik	0	0	0	0	0	0	0	0	0	0	0	0	0	0	0	0
4933417O13Rik	0.262569	0.742118	1.0375	0	0.960502	1.20993	0.816323	1.10682	1.75612	0.654171	1.04006	1.14724	0.972501	0.698506	0.282121	0.318492
4933421I07Rik	0	0	0	0	0	0	0	0	0	0	0	0	0	0	0	0
4933421O10Rik	3.58751	3.03953	3.64669	3.50531	1.12309	1.92043	1.78477	0.727975	1.82038	2.12792	2.42836	1.35964	3.3864	3.2877	3.11983	2.19671
4933422A05Rik	0.295487	0	0.291894	0	0.270738	0	0.307024	0.312211	0.329667	0.490608	0	0	0	0.262483	0	0.359095
4933423K11Rik	0	0	0.60521	0	0	0	0	0	0	0	0	0	0	0	0	0.745095
4933424G05Rik	0.459233	0.648981	0.226824	1.29892	0.421321	1.32683	0.238718	1.69926	0.256324	0.3816	0.910054	0.602386	2.26868	1.42849	0.989727	1.95587
4933424G06Rik	0	0	0	0	0	0	0.36941	0.37565	0	0	0	0	0	0	0	0
4933424L21Rik	3.01768	2.21124	0.993659	1.35482	3.68313	3.09306	5.2171	2.82946	3.363	4.17451	2.65241	2.63644	3.30889	4.16588	4.69089	1.22196
4933424M12Rik	0.461082	0.217198	0.459174	0	0.426209	0.532566	0	0	0.777893	0	0	0.203202	0.286937	0.204791	0	0
4933425B07Rik	0	0	0	0	0	0	0	0	0	0	0	0	0	0	0	0
4933426B08Rik	0.729224	0.528476	0.664944	0.815968	0.92091	1.67564	0.811662	1.53284	0.810596	0.975075	0.554604	0.929759	1.10549	1.14079	1.50593	1.15432
4933427D06Rik	0	0	0	0	0	0	0	0	0	0	0	0	0	0	0	0
4933427D14Rik	6.61569	7.20836	6.30792	6.64808	7.28031	7.90826	9.8641	8.32855	6.16194	6.92811	6.89347	6.187	9.80196	9.50589	8.55319	9.65552
4933427E11Rik	0	0	0	0	0	0	0	0	0	0	0	0	0	0	0	0
4933427E13Rik	0	0	0	0	0	0	0	0	0	0	0	0	0	0	0	0
4933427I04Rik	0	0	0	0.146783	0.333084	0.419582	0.188724	0	0	0	0.179866	0.158804	0	0	0	0
4933427I22Rik	0	0	0	0	0	0	0	0	0	0	0	0	0	0	0	0
4933428C19Rik	0	0	0	0	0	0	0	0	0	0	0	0	0	0	0	0
4933428G20Rik	4.79811	4.92141	3.3637	4.00259	7.44103	8.05383	8.02278	6.90811	4.57897	5.00106	4.19034	5.50862	7.49108	6.87727	5.43614	5.75198
4933428M09Rik	0	0	0	0	0	0	0	0	0	0	0	0	0	0	0	0
4933429K18Rik	0	0	0	0	0	0	0	0	0	0	0	0	0	0	0	0
4933429O19Rik	0	0	0	0	0	0	0	0	0	0	0	0	0	0	0	0
4933430H16Rik	0.0513957	0	0	0	0.0471257	0.0593637	0.0534023	0	0	0	0.152687	0.044936	0.0634529	0.273931	0.0553675	0
4933430I17Rik	0.248369	0	1.10405	0.802859	0.398411	0.215111	0.257986	0.52481	0.277034	0.257782	0.307365	0.379899	0.076635	0.220593	0.267562	0.377523
4933430M04Rik	0	0	0	0	0	0	0	0	0	0	0	0	0	0	0	0
4933430N04Rik	0	0	0	0	0	0	0	0	0	0	0	0	0	0	0	0
4933431E20Rik	0.666937	0.418891	0.366014	0.778517	0.0663641	0	0.230992	0	0.242248	0.246166	0.800376	0.453532	0	0.0658271	0.389853	0.540735
4933431G14Rik	6.23814	5.8771	2.84413	6.98019	15.0714	20.9113	14.356	17.6189	9.85076	6.53701	8.50935	8.13026	10.3189	7.41546	10.7967	8.70587
4933431J24Rik	0	0	0	0	0	0	0	0	0	0	0	0	0	0	0	0
4933431K23Rik	0	0	0	0	0.390427	0	0	0	0	0	0	0	0	0	0	0
4933432G23Rik	0	0	0	0	0	0	0	0	0	0	0	0	0	0	0	0
4933432I03Rik	0.377644	1.06736	0.746103	0	0	0.436192	0	0	0.421328	0.313624	0.373971	0	0	0	0	0.459276
4933432I09Rik	0	0.245762	0	0	0	0	0	0	0	0	0	0	0	0	0	0
4933432K03Rik	0	0	0	0	0	0	0	0	0	0	0	0	0	0	0	0
4933433F19Rik	0	0	0	0	0	0	0	0	0	0	0	0	0	0	0	0
4933433G08Rik	0	0	0	0	0	0	0	0	0	0	0	0	0	0	0	0
4933433G15Rik	0.347511	0	0.343285	0	0	0.392203	0	0	0	0.570595	0.344131	0.296882	0	0.911963	0.748733	0
4933433G19Rik	0	0	0	0.610374	0	0	0.784778	0.798036	0	0	0	0.66036	0	1.00639	0	0.918553
4933433H22Rik	0.671907	1.26604	1.10623	1.62897	1.64289	1.03477	0.930855	1.18323	0.999506	0.186	2.21791	1.76237	1.38256	0.397906	2.17149	1.08953
4933433N18Rik	0	0	0	0	0	0	0	0	0	0	0	0	0	0	0	0
4933434E20Rik	46.6815	46.916	49.1917	49.8478	47.2541	42.0911	44.4573	47.5843	47.7902	47.798	44.7965	50.5353	47.8226	52.3601	45.38	45.0592
4933434P08Rik	0	0	0	0	0	0	0	0	0	0	0	0	0	0	0	0
4933435C09Rik	0	0	0	0	0	0	0	0	0	0	0	0	0	0	0	0
4933436E23Rik	0	0	0	0	0	0	0	0	0	0	0	0	0	0	0	0
4933436H12Rik	0	0	0	0	0	0	0	0	0	0	0	0	0	0	0	0
4933436I01Rik	0	0	0	0	0	0	0	0	0	0	0	0	0	0	0	0
4933438B17Rik	0	0	0	0	0	0	0	0	0	0	0	0	0	0	0	0
4933438K21Rik	0	0	0	0	0	0	0	0	0	0	0	0	0	0	0	0
4933439C10Rik	3.56781	2.33831	2.75824	2.50719	3.68953	4.64766	6.1106	5.06918	3.11238	3.86027	3.52955	4.20031	8.80029	6.19699	5.00826	4.522
4933439K11Rik	4.25803	0.802318	5.04749	2.40874	4.2947	5.40998	3.98185	4.94892	3.3254	1.06086	4.63828	1.48914	0.525695	3.40419	2.29354	4.14276
4933440J02Rik	0	0	0	0	0	0	0	0	0	0	0	0	0	0	0	0
4933440M02Rik	0	0	0	0	0	0	0	0	0	0	0	0	0	0	0	0
4933440N22Rik	11.0571	9.35781	8.14571	9.99579	7.23077	8.02417	7.60856	10.5145	8.78638	8.87547	8.91649	9.51308	9.72511	11.1655	9.29724	7.52477
5031410I06Rik	0	0	0	0	0	0	0	0	0	0	0	0	0	0	0	0
5031425E22Rik	1.1324	0.17781	0	0.305043	0.519159	0.217993	0.392204	0.39883	0	0.626952	0.560693	0.495037	1.39806	0	0.406637	0.91812
5031425F14Rik	0.48983	0.46148	0.967745	0.791695	0	0	0	0	0	0	0	0	0	0	0.263842	0
5031426D15Rik	0	0	0	0	0	0	0	0	0	0	0	0	0	0	0	0
5031434C07Rik	0	0	0	0	0	0	0	0	0	0	0	0	0	0	0	0
5031434O11Rik	1.38704	1.14342	2.05525	1.54125	1.40763	2.16722	2.30405	1.2616	1.91558	0.719937	1.19074	1.20045	1.49145	3.50994	1.49121	1.2515
5031439G07Rik	132.907	149.53	140.029	143.059	122.001	112.3	114.363	111.201	162.388	134.924	133.644	155.172	151.551	147.313	134.652	136.68
5033403F01Rik	0.877403	0.27655	0.289969	0.237218	0.538303	0	0.914999	0.930457	0.982482	1.21443	0.579246	0.513291	0	0.260753	0	0
5033403H07Rik	0	0	0	0	0	0	0	0	0	0	0	0	0	0	0	0
5033404E19Rik	0	0	0	0	0	0	0	0	0	0	0	0	0	0	0	0
5033406O09Rik	0	0.218329	0.686769	0.749111	0	0	0	0.244857	0	0.192455	0.688462	0	0.286107	0.205857	0	0
5033417F24Rik	2.26723	2.33019	2.23965	1.16596	5.66671	6.90035	4.92312	4.57096	4.13857	3.25127	3.67277	1.08068	4.57866	4.94089	3.32922	3.75855
5033421B08Rik	7.52494	11.4265	12.0684	10.1591	8.44206	6.85099	8.55462	7.29605	6.12369	7.64616	6.75041	6.42436	8.52518	8.41454	9.72774	9.04387
5033426O07Rik	0	0	0	0	0	0	0	0	0	0	0	0	0	0	0	0
5033430I15Rik	0.528602	0.498009	1.04435	0	0.484686	0.610553	0.549241	1.11704	0	0.438991	0.523461	0	0.652611	3.28693	0	0.642866
5330411J11Rik	0	0	0	0	0	0	0	0	0	0	0	0	0	0	0	0
5330413P13Rik	0	0	0	0	0	0	0	0	0	0	0	0	0	0	0	0
5330416C01Rik	0	0	0	0	0	0	0	0	0	0	0	0	0	0	0	0
5330425B07Rik	0	0	0	0	0	0	0	0	0	0	0	0	0	0	0	0
5330429C05Rik	0	0	0	0	0	0	0	0	0	0	0	0	0	0	0	0
5330434G04Rik	0	0	0	0	0	0	0	0	0	0	0	0	0	0	0	0
5330439B14Rik	0	0	0	0	0	0	0	0	0	0	0	0	0	0	0.310313	0
5330439K02Rik	0	0	0	0	0	0	0	0	0	0	0	0	0	0	0	0
5430400D12Rik	3.33901	3.21414	2.93988	2.11176	5.17281	4.39676	4.10172	3.27723	2.95433	3.90206	3.02659	1.94175	2.56266	2.52709	1.86092	1.99727
5430401F13Rik	0	0	0	0	0	0	0	0	0	0	0	0	0	0	0	0
5430401H09Rik	0	0	0	0	0	0	0	0.0912606	0	0	0	0	0	0	0	0.105042
5430402E10Rik	0	0	0	0	0	0	0	0	0	0	0	0	0	0	0	0
5430402O13Rik	0.795001	0	0.786112	1.28621	0.364476	0	1.23906	1.25999	0.443922	0.330442	0.787269	0.347886	0	0	0.428219	0.483425
5430403G16Rik	4.59965	4.81493	3.91264	4.2334	8.90879	8.86023	9.9631	8.51039	5.70399	7.2188	6.96108	6.70649	8.2053	8.51541	10.7404	11.0372
5430403N17Rik	0	0	0	0	0	0	0	0	0	0	0	0	0	0	0	0
5430405H02Rik	3.18633	3.50223	2.88528	2.78956	4.63559	7.68159	9.67924	10.9584	2.07369	4.8557	4.73825	6.50341	4.27037	7.32215	7.16068	10.0224
5430416N02Rik	3.20032	3.61812	3.79368	2.06903	5.26517	4.42165	5.3035	9.43792	5.71283	3.71582	6.96416	3.9102	6.30919	8.5105	4.82231	1.55684
5430421F17Rik	0	0	0	0	0	0	0	0	0	0	0	0	0	0	0	0
5430425E15Rik	0	0	0	0	0	0	0	0	0	0	0	0	0	0	0	0
5430425K12Rik	0	0	0	0	0	0	0	0	0	0	0	0	0.397972	0	0	0
5430427M07Rik	0.391672	0.738007	0.386909	0.316523	1.79566	1.35718	2.03482	0	1.74791	1.62637	3.1029	1.71222	2.90134	0.347925	0.42194	0
5430427O19Rik	20.001	23.021	14.8184	13.5712	37.8478	38.2939	36.902	37.3258	23.1567	26.0907	27.6543	22.4364	33.585	31.045	31.9511	33.1984
5430428K19Rik	0	0	0	0.358189	0	0	0	0	0.494501	0	0	0	0	0	0	0
5430431A17Rik	0	1.40691	1.48439	0.814599	0	0.571357	1.02796	0	1.6869	0.837119	1.96867	1.30565	4.29805	0.895415	2.70469	1.83884
5430434I15Rik	0	0	0	0	0	0	0	0	0	0	0	0	0	0	0	0
5430435K18Rik	0	0	0	0	0	0	0	0	0	0.889719	0	0	0	0	0	0
5430437J10Rik	2.7491	2.91374	3.05512	0.833113	0.972794	3.67625	1.46981	2.61563	1.97277	3.23063	2.77191	1.22804	0.87322	1.52627	1.13214	0.86018
5430440P10Rik	0	0	0	0	0	0	0	0	0	0	0	0	0	0	0	0
5530400C23Rik	0	0	0	0	0	0	0	0	0	0	0	0	0	0	0	0
5530401A14Rik	0	0	0	0	0	0	0	0	0	0	0	0	0	0	0	0
5530601H04Rik	6.87127	6.17013	6.15135	4.59849	7.19603	6.95379	6.47889	6.36116	7.78588	8.20296	5.74124	7.50956	8.62735	9.16797	8.33872	8.2365
5730403I07Rik	0	0	0	0	0	0	0	0	0	0	0	0	0	0	0	0
5730405A17Rik	0	0.288822	0	0	0	0	0	0	0.342027	0	0	0.268034	0	0	0	0.372833
5730405O15Rik	2.25863	1.70233	1.78493	2.19033	0.828392	4.17407	3.7549	4.77292	1.51194	1.50059	1.342	2.76465	3.34619	2.00635	2.91981	2.74686
5730408K05Rik	0	0	0	0	0	0	0	0	0	0	0	0	0	0	0	0
5730409E04Rik	16.9835	15.0732	15.1114	15.1993	13.8294	19.5572	19.2175	15.7857	13.2111	15.4849	17.7831	13.0882	17.1338	17.19	16.7292	17.3404
5730409K12Rik	0	0	0	0	0	0	0	0	0	0	0	0	0	0	0	0
5730412P04Rik	0	0	0	0	0	0	0	0	0	0	0	0	0	0	0	0
5730416F02Rik	0	0	0	0	0	0	0	0	0	0	0	0	0	0	0	0
5730419F03Rik	0	0	0	0	0	0	0	0	0	0	0	0	0	0	0	0
5730420D15Rik	0	0.319366	0.334863	0.273945	0.311085	0.391871	0.352519	0.358474	0.756394	0.281757	0.335688	0	0.418864	0	0	0
5730435O14Rik	0	0	0	1.04961	0	0.736942	0	0	0	0	0	0.557836	0.787705	0	0	0
5730455P16Rik	14.2793	15.1547	12.1512	13.1384	13.1268	17.0307	13.8965	15.9416	15.9991	16.1147	16.9217	13.4402	15.6885	13.0411	16.8385	15.3442
5730460C07Rik	0	0	0	0	0	0	0	0	0	0	0	0	0	0	0	0
5730480H06Rik	4.38786	4.35148	5.24702	4.66575	2.51926	3.7024	3.3306	3.38686	4.63335	3.82428	4.10276	3.63445	5.1199	5.51783	3.71047	3.36069
5730488B01Rik	0	0	0	0	0	0	0	0	0	0	0	0	0	0	0	0
5730507C01Rik	0.648001	1.62799	0.96018	1.30918	0.0990274	0.498975	0.448868	0.228225	0	0.269074	0.213899	0.566557	0.266673	0	0.116346	0.131346
5730522E02Rik	0	0	0	0	0	0	0	0	0	0	0	0	0	0	0	0
5730552O08Rik	7.11869	5.8444	6.34421	6.65687	0	0.252823	0.105666	0.355101	1.70189	1.60466	2.88117	1.73001	2.27909	1.18815	1.87912	1.97885
5730596B20Rik	0	0	0	0	0	0	0	0	0	0	0	0	0	0	0	0
5830403F22Rik	0	0	0	0.0767124	0	0	0	0	0	0	0	0	0	0	0	0
5830408C22Rik	0	0	3.38297	0	0	1.31852	1.18611	0	1.27359	0	0	0	0	4.05615	1.22976	0
5830411N06Rik	0	0	0	0	0	0	0	0	0	0	0	0	0	0	0	0
5830416I19Rik	0	0	0.150497	0	0	0	0	0	0.172199	0.12818	0	0	0	0	0	0
5830417I10Rik	17.5219	18.5041	18.2346	19.4618	18.1959	18.1204	21.5085	19.0302	17.412	16.4465	16.6655	17.1722	18.9158	20.8858	18.7443	18.1378
5830418P13Rik	0	0	0	0	0	0	0	0	0	0	0	0	0	0.163419	0	0
5830428M24Rik	0.386384	0	0	0	0	0	0.40147	0	0	0	0	0	0	0	0	0
5830432E09Rik	21.1873	18.1923	20.3997	22.974	23.5759	25.058	24.768	27.1674	19.4347	17.5818	19.1132	19.4507	16.8769	18.3281	18.1918	17.9278
5830433I10Rik	0.868214	1.17897	0.941566	1.2271	0.935502	1.13372	1.01792	0.852639	0.864448	1.35748	1.10097	0.971226	1.54382	1.98688	2.132	1.51505
5830444B04Rik	0.375169	0.235637	0.617677	0.20128	0	0	0	0	0	0	0	0	0	0.111088	0	0
5830448L01Rik	0	0	0	0	0	0	0	0	0	0	0	0	0	0	0	0
5830454E08Rik	0	0	0	0	0	0	0	0	0	0	0	0	0	0	0	0
5830468F06Rik	0	0.0376362	0	0	0	0	0.0415079	0	0	0	0.0407208	0	0	0.0354863	0.130369	0.0485835
5930403L14Rik	0	0	0	0	0	0	0	0	0	0	0	0	0	0	0	0
5930403N24Rik	1.42453	0.975271	0.639637	0.627931	0.237333	0	0.403329	0.546621	0.433261	0.430194	0.256486	0.339531	0	0.345114	0.27866	0.62978
5930430L01Rik	2.21148	1.51527	4.07128	2.76199	2.11303	2.66176	1.97872	1.79972	0.894282	2.24937	2.18641	1.7549	5.70354	3.56597	3.78312	4.88328
5930438M14Rik	0	0	0	0	0	0	0	0	0	0	0	0	0	0	0	0
6030407O03Rik	0	0	0	0	0	0	0	0	0	0	0	0	0	0	0	0
6030426L16Rik	0.137526	0.194349	0.203779	0.222278	0.18915	0.0794233	0.357238	0.217964	0.0767169	0.171317	0.136188	0.420842	0.169789	0.24433	0.592613	0.25088
6030440G07Rik	0.364919	0	0	0	0	0	0	0	0	0	0	0	0	0	0	0
6030442E23Rik	0	0	0	0	0	0	0	0	0	0	0	0	0	0	0	0
6030442K20Rik	3.2313	2.21402	2.03127	2.84871	3.50925	2.72035	1.52948	1.55532	3.27734	2.44493	2.03628	4.62753	4.71468	4.17855	2.53373	4.2886
6030443J06Rik	0.741315	0.523807	1.18999	0.898621	0.780209	1.41963	0.491181	1.19875	0.940939	1.16682	1.01126	0.982078	1.61557	1.65798	1.71931	0.568048
6030458C11Rik	14.4526	13.7333	13.4151	12.938	18.7702	18.4543	16.8605	15.167	17.5321	15.172	15.1284	15.5925	16.7811	14.4013	15.2475	15.6221
6030466F02Rik	0	0	0	0	0	0	0	0	0	0	0	0	0	0	0	0
6030468B19Rik	0	0	0.323372	0.264545	0.599823	0	0	0	0.73044	0.815354	0.323905	0	0.404149	0	0.352363	0
6030469F06Rik	0	0	0	0	0	0	0	0	0	0	0	0	0	0	0	0
6030471H07Rik	0	0	0	0	0	0	0	0	0	0	0	0	0	0	0	0
6030498E09Rik	0	0	0	0	0	0	0	0	0	0	0	0	0	0	0	0
6230400D17Rik	0	0	0	0	0	0	0	0	0	0	0	0	0	0	0	0
6330403K07Rik	0.250739	0.236227	0	0	0.459527	1.15772	0.781423	0.264764	0.838704	0.208102	0.74459	0.219225	0.618735	0.445187	2.15957	2.43798
6330407A03Rik	0	0	0	0	0	0	0	0	0	0	0	0	0	0	0	0
6330409D20Rik	0	0	0	0.578737	0.643982	0	0.729754	0.742082	1.59796	0	1.05693	0.939198	0.875621	1.58425	0.385742	0.435471
6330410L21Rik	0	0	0	0	0	0	0	0	0	0	0	0	0	0	0	0
6330415B21Rik	0	0	0	0	0	0	0	0	0	0	0	0	0	0	0	0
6330415G19Rik	0.361136	1.0207	1.78372	1.16738	1.15896	1.04281	1.31333	1.14473	0.40291	1.49957	0	0.315747	1.11464	0.962399	0.389044	0.4392
6330418K02Rik	7.57022	3.0566	2.13661	4.36981	10.4119	16.2386	16.8553	16.5687	6.63606	9.87936	13.9222	12.292	4.67308	9.12634	5.82517	8.54899
6330420H09Rik	0	0	0	0	0	0	0	0	0	0	0	0	0	0	0.376982	0
6330525I24Rik	0	0	0	0	0	0	0	0	0	0	0	0	0	0	0	0
6330537M06Rik	13.4722	18.7232	10.9969	13.3275	17.9552	15.4101	18.1108	14.3241	17.8846	18.1011	17.1699	15.7387	20.1535	20.8729	18.0935	22.1125
6330549D23Rik	2.12525	2.66966	2.93917	1.71748	1.29912	1.47284	1.03051	1.34732	2.68723	3.41227	1.12244	1.85814	2.27398	1.63616	1.52633	0.861549
6430411K18Rik	0	0	0	0	0	0	0	0	0	0	0	0	0	0	0	0
6430503K07Rik	0	0	0	0	0	0	0	0	0	0	0	0	0	0	0	0
6430548M08Rik	42.4057	49.8045	48.1766	50.4112	38.7668	42.4487	43.6696	42.6148	52.3726	37.789	37.5835	48.2022	65.4931	58.9233	64.4786	65.9731
6430550D23Rik	1.77068	1.54905	0.624696	1.43095	1.97148	3.21389	2.75973	2.27181	0.846646	1.1554	1.62822	0.99523	1.87378	1.46056	1.90752	2.76871
6430553K19Rik	0	0	0	0	0	0	0	0	0	0	0	0	0	0	0	0
6430562O15Rik	0.931274	0.658031	0.919948	1.50519	0.781352	3.74019	1.0625	1.44061	1.28008	1.33955	2.77871	2.16994	0.420824	1.32199	1.37044	2.16893
6430571L13Rik	3.29714	3.84591	2.17136	3.42582	12.5247	11.6063	13.2141	15.0962	5.43021	2.86858	2.64315	2.74546	2.51992	2.37099	4.05936	2.86418
6430573P05Rik	4.1556	2.65216	2.64843	2.49163	2.95655	2.32791	3.21217	3.55009	3.14273	3.56424	1.85847	4.93072	4.80394	4.1732	4.92005	4.08665
6430584L05Rik	0	0	0	0	0	0	0	0	0	0	0	0	0	0	0	0
6430590A07Rik	6.08822	4.66038	4.88651	7.07262	7.3269	4.83456	4.74444	9.24713	5.94341	7.26815	7.15944	6.32108	7.51649	7.09826	6.55871	5.09042
6430590A10Rik	0	0	0	0	0	0	0	0	0	0	0	0	0	0	0	0
6430628N08Rik	0	0	0	0	0	0	0.259392	0	0	0.207583	0	0	0	0	0	0
6430710C18Rik	0	0	0	0	0	0	0	0	0	0	0	0	0	0	0	0
6530402F18Rik	46.2108	52.1556	52.1042	49.6418	1.62752	2.6976	4.17392	2.96124	25.2056	30.7811	27.0898	24.1614	43.4534	43.4574	42.1423	44.7346
6530403H02Rik	0	0	0	0.0827295	0	0.236484	0	0	0	0	0	0	0.126387	0	0	0
6530409C15Rik	5.58393	5.13951	5.24694	7.37417	9.56553	6.97608	9.4133	9.13722	5.33851	6.70973	5.56256	5.13715	6.76152	9.96623	8.23703	7.15745
6530411M01Rik	0	0	0	0	0	0	0	0	0	0	0	0	0	0	0	0
6720432D03Rik	0	0	0	0	0	0	0	0	0	0	0	0	0	0	0	0
6720468P15Rik	0.226118	0.211479	0	0	0.414663	0.522347	0	0.238915	0	0.372835	0.671755	0.197698	0	0.400261	0	0.274996
6720473M11Rik	0	0	0	0	0.129	0.1625	0	0	0	0.116838	0.13932	0	0	0	0.151561	0
6720483E21Rik	0	0	0	0	0	0	0	0	0	0	0	0	0	0	0	0
6720489N17Rik	2.55454	3.47025	2.83503	2.92591	3.34965	2.16285	2.69418	2.50974	2.7955	3.20106	2.52739	2.92132	3.37366	2.57729	4.36426	3.98426
6820408C15Rik	0	0	0.268709	0.0732752	0	0	0	0	0	0	0	0	0	0.16109	0.0976793	0.220544
6820426E19Rik	0	0	0	0	0	0	0	0	0	0	0	0	0	0	0	0
6820431F20Rik	117.478	120.159	96.3395	90.5592	224.346	219.728	234.3	224.991	140.566	153.129	141.8	139.707	199.294	184.572	196.691	188.265
7420426K07Rik	0	0	0	0	0	0	0	0	0	0	0	0	0	0	0	0
7420700N18Rik	0	0	0	0	0	0	0	0	0	0	0	0	0	0.202923	0	0
7420701I03Rik	0	0	0	0	0	0	0	0	0	0	0	0	0	0	0	0
7530416G11Rik	0	0	0	0	0	0	0	0	0	0	0	0	0	0	0	0
7530428D23Rik	0	0	0	0	0	0	0	0	0	0	0	0	0	0	0	0
7630403G23Rik	0	0	0	0	0	0	0	0	0	0	0	0	0	0	0	0
8030423F21Rik	0	0	0	0	0	0	0	0	0	0	0	0	0	0	0	0
8030423J24Rik	0	0	0	0	0	0	0	0	0	0	0	0	0	0	0	0
8030431J09Rik	9.26299	9.28614	6.28987	7.16754	10.9967	12.5429	15.0718	16.3898	5.94138	10.0217	7.78857	6.28563	5.05621	5.82643	4.98895	5.58448
8030442B05Rik	0	0	0	0	0	0	0	0	0	0	0	0	0	0	0	0
8030443G20Rik	0	0	0	0	0	0	0	0	0	0	0	0	0	0	0	0
8030451A03Rik	0.104879	0.118571	0.227928	0.118659	0.0384663	0.0726834	0	0.0217788	0.0468044	0	0.0830873	0.0183395	0	0.018633	0.0448019	0
8030451O07Rik	0	0	0	0	0	0	0	0	0	0	0	0	0	0	0	0
8030453O22Rik	15.8662	11.1552	10.0589	11.4824	1.51815	0.819598	3.19494	1.99933	9.50876	7.66733	11.0193	7.8665	8.47509	5.88881	5.86751	6.62327
8030455M16Rik	0	0	0	0	0	0	0	0	0	0	0	0	0	0	0	0
8030462N17Rik	19.4381	19.9922	19.2567	18.0041	24.8314	29.7526	27.3713	29.4782	23.1197	22.3892	22.3268	22.2732	23.153	22.1809	21.7331	24.2258
8030474K03Rik	0	0	0	0	0	0	0	0.185196	0	0	0	0.152446	0.216395	0.155699	0	0
8430415O14Rik	0	0	0.504857	0	0	0	0	0	0	0	0	0	0	0.908558	0	0
8430419K02Rik	0.122258	0.153529	0.161004	0.0329135	0.112055	0.235325	0.211642	0.430408	0.227251	0.236847	0.363084	0.10687	0.251535	0.0361788	0.175501	0.148625
8430422H06Rik	0	0	0	0	0	0	0	0	0	0	0	0	0	0	0	0
8430423G03Rik	0	0	0	1.01347	0	0	0	0.662532	0	0	0	0	0	0	0	0
8430426J06Rik	0.327086	0	0.323108	0.264113	2.99667	1.51026	3.73676	3.79848	1.45879	1.08655	1.61873	2.0002	2.01745	2.90482	5.98529	3.17972
8430429K09Rik	1.70634	1.16915	1.68559	1.25359	0	0.176844	0.159085	0	0.346132	0.513626	0.768067	0.811992	1.14162	0.964573	1.00049	1.13192
8430430B14Rik	0	0	0	0	0	0	0	0	0	0	0	0	0	0	0	0
8430431K14Rik	0	0	0	0	0	0	0	0	0	0	0	0	0	0	0	0
8430432A02Rik	1.07855	2.03225	1.06543	1.52532	1.97125	0.310395	2.2338	0.851827	1.50414	2.01534	0.532238	1.88361	1.32711	2.15247	2.31698	0.326822
8430436N08Rik	0	0	0	0	0	0	0	0	0	0	0	0	0	0	0	0
8430437L04Rik	0	0	0	0	0	0	0	0	0	0	0	0	0	0	0	0
9030025P20Rik	14.4252	14.7721	15.5774	15.0606	10.5157	12.1081	10.9853	13.6323	11.7955	12.7239	12.8653	11.1238	12.4997	16.3956	19.8835	14.7103
9030204H09Rik	0	0.578087	0	0	0	0	0	0	0	0	0	0	0	0	0	0
9030404E10Rik	0.331415	0	0.327384	0	0	0	0.344355	0	0	0	0	0	0	0	0	0.403054
9030607J07Rik	0	0	0	0	0	0	0	0	0	0	0	0	0	0	0	0
9030607L20Rik	9.93735	10.5015	8.36745	9.30448	11.176	12.9251	12.3736	10.8986	9.58736	11.3901	10.5452	10.6705	8.75493	10.0021	10.8103	8.02243
9030612E09Rik	0	0	0	0	0	0	0	0	0	0	0	0	0	0	0	0
9030616G12Rik	0	0	0	0	0	0	0	0	0	0	0	0	0	0	0	0
9030619P08Rik	0	0	0	0	0	0	0	0	0	0	0	0	0	0	0	0
9030622O22Rik	0	0	0	0	0	0	0	0	0	0	0	0	0	0	0	0
9030624G23Rik	0.681301	0.570551	0.224338	0.0611757	0	0.0874361	0	0	0.168913	0.062867	0.149928	0	0	0.201735	0.1631	0.460318
9030625G05Rik	0	0	0	0	0	0	0	0	0	0	0	0	0	0	0	0
9130001E16Rik	0	0	0.148021	0.120867	0	0	0	0.158028	0.166864	0.124209	0	0.261776	0.184996	0.531433	0.322243	0.54568
9130008F23Rik	4.0829	6.11958	5.13322	3.59948	10.0074	7.90562	10.5715	8.20916	3.93268	6.46925	5.87268	5.99683	9.84123	8.89218	12.5851	8.56649
9130015A21Rik	0.378715	0	0.374109	0.306052	0.347251	0	0	0	0	0	0	0.662232	0	0.336415	0	0.460579
9130015G15Rik	0	0.150575	0	0	0	0	0	0	0	0	0	0	0	0	0	0
9130015L21Rik	0	0	0	0	0	0	0	0	0	0	0	0	0	0	0	0
9130019O22Rik	6.92254	6.91125	8.98171	6.17881	7.20376	6.68647	6.33724	5.35205	6.4566	6.35078	6.34447	6.50522	9.82464	8.62927	8.68348	8.67153
9130019P16Rik	0.44659	0.673189	0.264695	0.216542	0.987391	0.932854	0.559451	1.04299	0.498249	0.297054	0.530696	0.156919	0.885285	1.35142	0.964467	0.543125
9130020K20Rik	2.96591	2.70205	3.83495	3.5744	5.99525	4.57353	5.75825	5.51706	2.97982	4.22041	3.40448	3.07886	5.85678	5.62866	6.26265	5.89933
9130023H24Rik	7.49668	7.69528	9.72663	5.96789	8.82315	7.62501	6.97556	7.80274	7.61485	7.15502	7.09136	7.53273	7.73583	8.15025	6.62956	8.43678
9130024F11Rik	0	0	0	0	0	0	0	0	0.359927	0	0	0	0	0	0	0
9130204K15Rik	0.506336	0.163345	0.666904	0.140114	0.317951	0.400519	0.720597	0.73277	0	0	0.171693	0.606354	0.214054	0.303942	0.555378	0.421715
9130208D14Rik	2.45994	2.05521	0.77942	0.937716	2.00053	2.46651	1.78468	2.25618	2.64125	3.12256	3.12599	2.51639	1.37554	1.15457	1.80034	1.91945
9130209A04Rik	0	0	0	0	0	0	0	0	0	0	0	0	0	0	0	0
9130213A22Rik	0.475115	0.149206	0.622584	0.127985	0.580857	0.365849	0	0.33467	0.176691	0.263047	0.156831	0.138467	0.39105	0.140683	0.341221	0.385211
9130214F15Rik	0	0	0	0	0.91482	0.230478	0.414666	0.632507	0.222624	0.165715	0.395203	0.174463	0.246354	0	0.644888	0
9130221F21Rik	0	0	0	0	0	0	0	0	0.169908	0	0.150811	0	0.188019	0	0.164061	0
9130221H12Rik	0	0	0	0	0	0	0	0	0	0	0	0	0	0	0	0
9130227L01Rik	0	0	0	0	0.192755	0	0	0	0	0	0	0	0	0	0	0
9130230L23Rik	0.275571	0.778866	0.27222	0.668095	0	0	0	0.287803	0	0	0	0	0	0.244792	0	0
9130401M01Rik	92.7473	79.8815	77.7101	82.6205	49.5643	42.3292	41.2517	43.8847	72.3489	59.4277	64.8024	70.3321	47.2011	48.6323	41.8543	50.5699
9130409I23Rik	0	0	0	0	0	0	0	0	0	0	0	0.159454	0	0	0	0
9130410C08Rik	0	0	0	0	0	0	0	0	0	0	0	0	0	0	0	0
9230009I02Rik	0	0	0	0	0	0	0	0	0	0	0	0	0	0	0	0
9230019H11Rik	0	0	0	0	0	0	0	0	0	0	0	0	0	0	0	0
9230020A06Rik	0	0	0	0	0	0	0	0	0	0	0	0	0	0	0	0
9230102K24Rik	0	0	0	0	0	0	0	0	0	0	0	0	0	0	0	0
9230102O04Rik	0	0	0	0	0	0	0	0	0	0	0	0	0	0	0	0
9230104M06Rik	0	0	0	0.509124	0.57766	0	0	0	0.702876	0	0	0	0	0.559634	0.678687	0
9230105E05Rik	0.356161	0	0	0	0	0	0	0	0	0	0	0	0	0.157979	0	0
9230110K08Rik	0.950231	0.596823	0.313635	0.767913	1.74671	1.10016	0.659786	1.0064	0.354223	0.263673	0.943226	0.276934	0.39198	0.844096	0.341221	1.15838
9230112D13Rik	0	0	0	0	0	0	0	0	0	0	0	0	0	0	0	0
9230112J17Rik	0	0	0.161686	0	0	0	0	0	0	0	0	0	0	0	0	0
9230114K14Rik	0.945894	2.49522	1.6819	1.98746	1.38638	0.654905	1.37466	0.59928	0.84365	1.25686	2.62133	2.31484	2.80249	1.84806	2.0376	2.30072
9230116L04Rik	0	0.708237	1.73274	0.810014	1.37944	1.73767	0.781586	2.38437	0.559136	0	0.744434	0.438312	1.85679	1.33612	0.810347	0.609878
9230116N13Rik	0.382147	1.80015	1.32125	0.926475	3.67742	2.86768	1.58751	2.2197	1.06537	1.58666	2.83759	1.83716	2.35842	2.54517	1.23464	2.55536
9230117E06Rik	1.59952	1.50695	0.790035	1.29263	6.49612	2.7277	4.08963	1.66349	0.87825	0	3.93502	0.699243	3.91849	2.84173	1.69605	2.91792
9330020H09Rik	1.98704	0.770838	1.9621	2.92821	2.76795	1.87748	1.32703	0.858738	1.68745	2.12777	1.61738	1.93283	2.59269	2.07382	1.50429	1.69728
9330102E08Rik	0.208308	0.785008	0.411603	0.252533	0.0955257	0.120301	0.324662	0	0.232434	0.259492	0	0.455388	0.642941	0.185066	0.112203	0.253336
9330104G04Rik	0.358551	0.506699	0.885476	2.31805	0.984965	1.24075	1.67423	0.756672	0.399758	1.48744	1.59588	1.40943	1.54844	0.955083	1.73739	2.17736
9330111N05Rik	0	0	0	0	0	0	0	0	0	0	0	0	0	0	0	0
9330117O12Rik	0	0	0	0	0	0	0	0	0	0	0	0	0	0	0	0
9330133O14Rik	0	0	0	0	0	0	0	0	0	0	0	0	0	0	0	0
9330136K24Rik	0.485477	1.37214	2.23801	2.97878	3.14844	2.80324	2.87662	3.19114	2.20646	2.19485	0.747708	3.36386	3.72899	2.60323	3.66074	3.76083
9330151L19Rik	4.09179	6.37553	6.68489	1.52617	0	4.55511	0.327815	0	2.98529	4.5815	1.55846	3.30232	7.18897	5.73372	5.25729	8.42953
9330158H04Rik	0	0	0	0	0	0	0	0	0	0	0	0	0	0	0	0
9330159F19Rik	0	0	0	0	0	0	0	0	0	0	0	0	0	0	0	0
9330159H11Rik	0	0	0	0	0	0	0	0.014966	0	0	0.0287331	0	0	0.0263845	0.0159987	0.0172261
9330159M07Rik	4.40777	5.49223	4.77554	5.05583	0.130373	0.821149	0.443213	0.300467	2.53814	2.12547	1.12643	2.98357	1.40434	2.77871	1.83809	2.93966
9330162012Rik	0	0	0	0	0	0	0	0	0.304516	0	0.270289	0	0.673949	0.242457	0.588072	0
9330162B11Rik	0	0	0	0	0	0	0	0	0	0	0	0	0	0	0	0
9330175E14Rik	2.60521	3.4362	2.83087	2.73696	2.85538	3.31001	2.15712	2.46776	2.61478	3.67636	2.06089	2.26892	4.16504	4.1656	3.64195	2.53468
9330175M20Rik	0	0	0	0	0	0	0	0	0	0	0	0	0	0	0	0
9330178D15Rik	0	0	0	0	0	0	0	0	0	0	0	0	0	0	0	0
9330179D12Rik	0	0	0	0	0.247069	0.31123	0.839929	0.569412	0.300625	0.223776	0.266835	0	0	0	0	0
9330182O14Rik	0	0	0	0	0.361251	0.227532	0	0.208141	0	0.327193	0	0	0	0	0	0
9330188P03Rik	0	0	0	0	0	0	0	0	0	0	0	0	0	0	0	0
9330198I05Rik	0	0.741268	0.194309	0.317922	0.539489	0.906117	1.02191	0.621671	0.43762	1.30396	0.194788	0.515937	0.971387	0.348436	0.635707	0.477036
9330198N18Rik	0.121052	0.114426	0.119579	0	0	0	0	0	0	0	0	0	0	0	0	0
9330199G10Rik	0	0	0	0	0	0	0	0	0	0	0	0	0	0	0	0
9430014N10Rik	0	0	0	0	0	0	0	0	0	0	0	0	0	0	0	0
9430015G10Rik	5.97818	5.90039	6.88972	6.09647	17.4014	13.5148	22.0913	19.5999	8.75235	9.47194	9.31732	10.9648	13.9045	12.2876	12.592	12.9989
9430018G01Rik	1.76123	1.47493	0.676594	0.869801	0.631412	0.454505	0.511079	0.83154	0.654988	0.651826	0.97104	0.342194	0.363055	0.435996	0.528747	0
9430019J16Rik	0	0	0	0	0	0	0	0	0	0	0	0	0	0	0	0
9430021M05Rik	0	0	0	0	0	0	0	0	0	0	0	0	0	0	0	0
9430024E24Rik	0	0	0	0	0	0	0	0.336132	0	0	0	0	0	0	0.171696	0
9430037G07Rik	4.03581	4.15869	6.47844	4.58645	5.21059	4.52295	3.9375	2.93166	4.22213	2.8291	4.37242	4.08408	3.42652	5.15667	5.30047	2.91739
9430038I01Rik	13.7545	15.7288	10.8099	11.1155	8.2773	9.42834	8.47564	13.2637	16.2058	10.8145	13.4736	13.8039	11.2743	12.1302	10.14	12.3486
9430041J12Rik	0	0	0	0	0	0	0	0	0	0	0	0	0	0	0	0
9430053O09Rik	7.94658	8.24058	10.2212	9.09649	22.9639	22.5601	18.5681	19.5495	13.2249	12.223	12.548	12.9981	17.3524	17.6125	18.0532	16.3862
9430060I03Rik	0.474459	1.5645	1.17172	1.34199	0.869566	0	0.739038	0	0.793856	0.393909	0.469844	0.62224	0.585592	0.842805	0.766536	0.576677
9430062P05Rik	0	0	0	0.11025	0	0	0	0	0	0	0	0	0	0	0.14637	0
9430065F17Rik	0.281377	0.265092	0	0.22739	0	0	0	0.297302	0	0	0.27864	0	0	0.499898	0	0
9430069I07Rik	0	0	0	0	0	0	0	0	0	0	0	0	0	0	0	0
9430078G10Rik	0.241083	0.681391	0	0	0.443442	0	0	0	0	0	0	0	0	0.214156	0	0
9430078K24Rik	0	0.259622	0	0	0	0	0	0	0	0.228855	0	0	0	0	0	0.672591
9430083A17Rik	0	0	0	0	0	0	0	0	0	0	0	0	0	0	0	0
9430083M05Rik	0.233089	0.439198	1.14461	0.941836	1.06862	2.96149	1.45314	1.97025	1.56031	1.5486	0.919284	0.407587	0.863314	1.24233	1.74755	1.12734
9430085M18Rik	0	0.400591	0.14001	0.114539	0	0	0	0	0	0.117706	0.140355	0.12392	0	0.251806	0	0
9430091E24Rik	5.85045	4.09855	4.14924	2.9095	5.22684	8.14361	4.83192	7.13257	5.02092	5.10781	4.75368	4.32819	6.48213	8.12863	8.24181	5.83802
9430093N23Rik	0	0	0	0	0	0	0	0	0	0	0	0	0	0	0	0
9430097D07Rik	0	1.29945	0	0.185773	0.210781	1.05783	0.2379	1.45151	1.02588	0.572728	0.227644	0.602962	0	0.813548	0.986617	0.279571
9530002B09Rik	0	0	0	0	0	0	0	0	0	0	0	0	0	0	0	0
9530003J23Rik	0	0	0	0	0	0	0	0	0.366718	0	0	0.287384	0	0	0	0
9530014B07Rik	0	0	0	0	0	0	0	0	0	0	0	0	0	0	0	0
9530018F02Rik	0	0	0	0	0	0	0	0	0	0	0	0	0	0	0	0
9530020I12Rik	0	0	0	0	0	0	0	0	0	0	0	0	0	0	0	0
9530026F06Rik	0	0	0	0	0	0	0	0	0	0	0	0	0	0	0	0
9530026P05Rik	0	0	0	0	0	0	0	0	0	0	0	0	0	0	0	0
9530027J09Rik	4.28281	1.34498	2.3504	2.49967	3.92699	3.29786	2.71946	3.5196	3.71639	2.56877	3.06306	3.32846	6.1688	3.17037	3.5885	4.34049
9530034E10Rik	3.92055	4.43237	5.42202	4.43566	2.02234	2.54752	4.58339	6.99123	2.51529	2.56411	5.29007	4.02782	10.5279	4.78881	5.01554	5.54316
9530036M11Rik	1.19681	1.78034	1.05781	1.14535	3.45726	3.15743	2.6772	2.88842	2.10491	1.88095	1.83779	1.78807	3.80594	3.04683	4.40582	3.44322
9530036O11Rik	0	0	0	0	0	0	0	0	0	0	0	0	0	0	0	0
9530047P18Rik	0	0	0	0	0	0	0	0	0	0	0	0	0	0	0	0
9530050K03Rik	0	0	0	0	0	0	0	0	0	0	0	0	0	0	0	0
9530051G07Rik	0	0	0	0	0	0	0	0	0	0	0	0	0	0	0	0
9530052C20Rik	0.64651	0.121889	0.894625	0.418215	0.355655	0.44816	0.537193	0.409701	0.144203	0.214681	0.255989	0	1.59636	1.14815	0.696471	0.629373
9530052E02Rik	0	0	0	0	0	0	0	0	0	0	0	0	0	0	0	0
9530053A07Rik	0	0.0476509	0.0499631	0	0	0	0	0	0.0564288	0	0.0500863	0.0442213	0	0.134787	0	0.0615113
9530057J20Rik	0	0	0	0.125021	0	0.357374	0.160743	0.490376	0	0.256954	0	0	0.381991	0.137424	0	0
9530059O14Rik	1.20869	3.22642	2.38798	2.60475	1.38117	0.927919	1.56513	1.06105	0.897313	0.917369	0.797056	1.14352	1.73721	1.78544	1.62501	2.19831
9530062K07Rik	0	0	0.504214	0	0	0	0	0	0	0	0	0	0.630164	0.906821	0.549866	0
9530068E07Rik	153.482	156.994	158.836	147.792	133.436	126.441	134.314	123.827	134.691	141.337	142.944	136.35	140.619	138.804	140.495	143.464
9530077C05Rik	2.11546	1.86846	0.457128	0.641089	0.908037	1.37261	1.44057	1.60442	1.76837	1.5365	1.96231	1.32877	1.4691	2.11245	2.34931	1.52735
9530080O11Rik	0	0	0	0	0.212488	0	0	0	0	0	0	0	0	0	0	0
9530082P21Rik	3.92824	3.10397	3.25459	2.45771	7.20376	8.78177	6.84658	7.4978	4.80676	2.9466	3.89003	5.53955	4.22401	6.19102	6.96201	4.62327
9530091C08Rik	0	0	0	0	0	0	0	0	0	0	0	0	0	0	0	0
9630001P10Rik	0	0	0	0	1.08608	0.373125	1.23074	1.13775	0.120137	0.0894262	0.106634	0.470735	0.265885	0.922815	0.348007	0.261915
9630002D21Rik	0	0	0	0	0	0	0	0	0	0	0	0	0	0	0	0
9630009A06Rik	0	0.0545901	0	0.031895	0.0177099	0	0	0	0	0.0160402	0.0382534	0	0	0.0171573	0.0208072	0.0234896
9630013A20Rik	0	0	0	0	0.180271	0	0	0	0	0	0	0	0	0	0	0
9630013D21Rik	0	0	0	0	0	0	0.409366	0	0	0	0	0	0	0	1.69772	0
9630013K17Rik	0.373769	0.703617	1.47621	2.41644	1.36959	1.29515	0.388363	1.57822	0.833621	0.930349	0.369789	1.30595	1.38436	0.995137	0.402278	0.45414
9630015K15Rik	0	0.606898	0	0	0	0	0	0.68064	0	0	0	0	0	0	0.693963	0
9630025h16rik	0	0	1.4714	1.20373	2.05247	1.72365	2.32584	3.93602	0.830909	0.618503	0	2.60947	1.83895	1.32561	1.60762	1.81318
9630028B13Rik	0.58806	0	0.581045	0.760548	0	0	0.122161	0.496899	0.131171	0.195279	0.232991	0.308562	0.145152	0.417939	0.380192	0
9630028H03Rik	0	0	0	0	0	0	0	0	0	0	0	0	0	0	0	0
9630028I04Rik	2.64117	2.34193	1.22779	1.00443	0.284579	0.179241	0.484286	0.163965	0.866671	1.8059	1.84604	2.8524	2.68534	2.06967	2.34317	2.4563
9830107B12Rik	0.936826	1.41217	2.1285	1.74128	0.295569	0.649239	0.320631	0.55311	1.14971	0.622408	0.86221	0.679339	0.843616	0.0954485	0.403689	0.455733
9830132P13Rik	0	0	0	0	0	0	0	0	0	0	0	0	0	0	0	0
9830166K06Rik	0	0	0	0	0	0	0	0	0	0	0	0	0	0	0	0
9930012K11Rik	1.81577	1.90076	1.99299	1.1413	3.69982	0.932124	2.72519	1.91854	2.2509	2.0106	2.39748	3.17511	2.989	3.22593	1.52141	3.43509
9930014A18Rik	0.312422	1.03019	0.540088	0.315598	0.427863	0.269487	0.0808084	0.164347	0.521353	0.324045	0.154691	0.68172	0.385715	0.968082	1.0097	0.283749
9930021J03Rik	18.8209	17.3043	17.5616	17.2988	23.6746	23.9208	23.398	22.7422	20.9144	19.744	19.8218	20.2345	25.7738	23.4065	24.4351	21.9736
9930038B18Rik	0	0	0	0	0	0	0	0	0	0	0	0	0	0	0	0
9930104L06Rik	12.0834	12.2318	9.39678	10.8038	8.5851	6.46753	7.43948	9.02	9.93595	10.4461	7.76439	9.1027	8.50095	9.06873	10.919	8.84344
9930111H07Rik	0	0	0	0	0	0	0	0	0	0	0	0	0	0	0	0
9930111J21Rik1	121.356	133.973	104.408	93.9641	50.3107	54.3906	47.2043	47.2346	98.2469	99.3182	87.923	102.475	117.299	112.224	114.085	106.591
9930111J21Rik2	69.1979	74.9326	55.3439	58.8855	92.192	86.474	72.5926	71.3525	56.1809	63.6984	59.113	59.4802	81.5201	74.7995	75.2639	72.1914
a	0.357974	0.53961	0.530431	0.347149	6.0395	5.954	5.95122	5.33311	2.59599	3.03234	3.04864	3.00463	3.09368	3.33891	2.89229	3.26516
A030001D20Rik	0	0.459514	0	0	0.448312	0	0.254011	0	0	0	0	0.21322	0.602165	0.651484	0	0
A130010J15Rik	6.73812	6.43755	4.96869	6.28893	4.1868	3.84567	4.34884	6.63358	6.99367	5.83564	5.27002	5.48286	8.32942	6.58244	4.91345	7.04539
A130030D18Rik	0	0	0	0	0	0	0	0	0	0	0	0	0	0	0	0
A130051J06Rik	15.4418	15.7379	16.9026	15.5152	17.1798	16.9488	18.7749	17.6687	15.6334	14.1943	12.8162	15.3678	22.143	21.122	19.4294	19.924
A130077B15Rik	3.1463	1.33389	1.70942	0.762887	2.01994	0.545325	0.980806	0.831222	2.10697	2.61317	1.71388	1.23799	1.55399	1.67692	1.86492	2.67886
A1bg	0	0	0	0	0	0	0	0	0	0	0	0	0	0	0	0
A1cf	0	0	0	0	0	0	0	0	0.0653169	0	0	0	0	0	0	0
A230001M10Rik	0	0	0	0	0	0	0	0	0	0	0	0	0	0	0	0
A230004M16Rik	0	0	0	0	0	0	0	0	0	0	0	0	0	0	0	0
A230006K03Rik	0	0	0	0	0	0	0	0	0	0	0	0	0	0	0	0
A230009B12Rik	0	0.124502	0.130543	0	0	0.152638	0.13731	0.27926	0.147437	0	0.392596	0	0.326305	0	0.569452	0.160716
A230020J21Rik	0	0	0	0	0	0	0.505248	0	0	0	0	0	0	0	0	0
A230028O05Rik	0.430377	1.35156	1.13371	0.927471	0.131258	0	0	0.45376	0	0.476555	0.284127	0.125428	0.177114	0.127435	0.30909	0
A230045G11Rik	2.91506	3.43217	2.32004	3.2393	4.88241	5.41412	6.53202	4.99405	3.27499	3.58003	3.58721	3.44599	4.47226	5.25719	5.69337	4.91129
A230051N06Rik	0	0	0	0	0	0	0	0	0	0	0	0	0	0	0	0
A230054N11Rik	0	0	0	0	0	0	0	0	0	0.0680341	0	0	0	0	0	0
A230056J06Rik	0	0	0	0	0	0	0	0	0	0	0	0	0.157541	0	0	0.155189
A230056P14Rik	1.71109	0.538503	1.69028	1.84372	0	0	0	0.301967	0.954511	2.36887	1.12963	2.99847	1.76042	0.253329	2.15515	2.77759
A230057D06Rik	0	0	0	0	0	0	0	0	0	0	0	0	0	0	0	0
A230070E04Rik	0	0	0	0	0	0	0	0	0	0	0	0	0	0	0	0
A230072C01Rik	1.09227	1.71347	1.61848	2.05963	3.14309	4.79045	3.56351	1.90712	1.62098	3.47579	2.88098	1.11415	3.56204	2.40275	3.49667	3.07025
A230072E10Rik	0.130984	0.344216	0.129391	0.196841	0	0	0.136098	0.415192	0.146136	0.101141	0.12971	0	0.161713	0.465417	0.564426	0.637191
A230072I06Rik	0	0	0	0	0	0	0	0	0	0	0	0	0	0	0	0
A230077H06Rik	0	0	0	0	0	0	0	0	0	0	0	0	0	0	0	0
A230083G16Rik	1.21296	0	0	0.653488	0	0.467002	0.840211	0	0	1.00733	0	0.707005	0	0.718319	0.87113	0.491718
A230087F16Rik	0.260408	0.163557	0.342988	0.35074	0.717044	0.301171	0.54162	0.642485	0.581691	0.793335	0.602379	0.379661	0.53611	0.539952	0.374407	0.316698
A230098N10Rik	0	0	0.485952	0	0.902128	0.2841	0	0	0	0.408539	0.243575	0.645158	1.21468	0.218494	0	0
A230103J11Rik	3.75873	3.18707	3.71302	1.82253	4.48039	4.7756	3.31966	2.58145	3.14514	3.74583	2.60552	3.61494	4.64051	3.83974	3.64428	2.74273
A230103O09Rik	0	0	0	0	0	0	0	0	0	0	0	0	0	0	0	0
A230107N01Rik	0.512161	0.160977	1.34858	0.413718	0.782951	0.986779	0.887686	0.722146	0.381261	0.425155	0.507612	0.298399	1.26489	0.454762	1.10325	0.830405
A230108P19Rik	0	0	0	0	0	0.18512	0	0	0	0	0	0	0	0.142371	0	0
A26c2	0	0	0	0	0	0	0	0	0	0	0	0	0	0	0	0
A26c3	0	0	0	0	0	0	0	0	0	0	0	0	0	0	0	0
A2m	0	0	0	0	0	0	0	0	0	0	0	0	0	0	0	0
A2ml1	0	0	0	0	0	0	0	0	0	0	0	0	0	0	0	0
A330001L22Rik	0	0.0509228	0.0533937	0.218402	0.0992951	0.0625405	0.11252	0.114421	0.0604093	0.22444	0.160576	0	0.333656	0.192309	0	0.32879
A330008L17Rik	0	0	0.151418	0	0	0.177046	0	0.161958	0	0	0	0	0	0	0.330256	0.186416
A330009N23Rik	0	0	0.445855	0.364849	0	0.260732	0	0.238377	0	0.374829	0.22354	0.394617	0.278535	0	0	0
A330015K06Rik	0	0	0	0.147384	0	0	0	0	0	0	0	0	0	0.161859	0	0
A330023F24Rik	5.4761	7.77507	7.23806	6.85627	8.18324	6.36428	7.82171	9.01983	6.73429	5.65333	6.35973	5.6171	8.40138	7.43682	7.08467	7.15963
A330032B11Rik	0.208797	1.18027	1.4438	0.332276	1.88503	0.949819	1.50194	0.882455	0.458727	0.3468	1.23423	0.730216	3.32733	0.370951	1.55029	1.01181
A330032P22Rik	0	0	0	0	0	0	0	0	0	0	0	0	0	0	0	0
A330033J07Rik	0	0	0	0	0	0	0	0	0	0	0	0	0	0	0	0
A330035P11Rik	0.299351	0.139244	0.146001	0.836083	0.95896	0.689351	0.466557	0.946895	0.661672	1.10936	0.444658	0.39259	1.82471	1.98769	0.483726	1.4471
A330040F15Rik	3.26051	2.73049	2.50511	2.34216	4.98271	4.18444	6.02278	5.74174	1.21256	3.61036	4.30507	3.4842	4.47268	4.50541	4.29303	6.16826
A330041J22Rik	0	0	0	0	0	0	0	0	0	0	0	0	0	0	0	0
A330048O09Rik	0	0	0	0	0	0	0	0	0	0	0	0	0	0	0	0
A330049N07Rik	0	0	0	0	0	0	0	0	0	0	0	0	0	0	0	0
A330069E16Rik	0.449194	0.423196	0.887461	0	2.04334	0.518833	1.4002	0.474617	1.50346	0.370139	2.64817	1.16904	0.550255	1.97957	0	2.71019
A330070K13Rik	0	0	0	0	0	0	0	0	0	0	0	0	0	0	0	0
A330074K22Rik	0	0	0.159023	0.3907	0	0	0	0	0	0	0	0	0	0	0	0
A330076C08Rik	0	0	0	0	0	0	0	0	0	0	0	0	0	0	0	0
A330076H08Rik	0	0	0	0	0	0	0	0	0	0	0	0	0	0	0	0
A330093E20Rik	0	0	0	0	0	0	0	0	0	0	0	0	0	0	0	0
A330094K24Rik	0	0	0	0	0	0	0	0	0	0	0	0	0	0	0	0
A330102I10Rik	0	0	0	0	0	0	0	0	0	0	0	0	0	0	0	0
A3galt2	0.23639	0.111354	0.116757	0.573103	0.108375	0.77305	0.115903	0.235723	0.395601	0	0.572062	0.195056	0.56728	0.40226	0	0.678302
A430005L14Rik	43.0604	30.5981	29.9199	46.5952	40.2254	32.5142	45.583	51.7609	45.6417	40.6492	45.9519	48.5363	43.2909	35.6824	45.241	46.1916
A430010J10Rik	0	0	0	0	0	0	0	0	0	0	0	0	0	0	0	0
A430018G15Rik	0.525635	0.099183	1.03848	0.169753	0	0	1.42151	0.333703	0	0.0872228	0.104252	0.552266	0.38992	0.0935174	0.567058	0.51213
A430027H14Rik	0	0	0	0	0	0	0	0	0	0	0	0	0	0	0	0
A430033K04Rik	5.46267	6.46306	6.27469	7.08384	7.51667	6.26389	4.45547	5.5968	6.35238	6.62756	6.51809	5.86751	7.50229	6.75136	6.69407	8.47176
A430035B10Rik	0.620889	0.974924	0.817784	0.836268	1.70792	1.19525	0.860175	0.65603	1.38542	1.37502	0.4099	1.62856	2.29964	0.919234	1.5607	0.755101
A430046D13Rik	2.95569	2.95866	3.83216	3.14855	4.78052	4.22802	3.00958	4.08056	2.71664	2.22424	1.31369	3.46493	6.54087	4.54214	4.85729	8.27103
A430048G15Rik	0	0	0	0	0	0	0	0	0	0	0	0	0	0	0	0
A430057M04Rik	2.64335	3.1301	3.28506	3.72108	2.62588	4.57254	2.80059	3.82686	3.7624	2.04929	2.68664	3.09938	2.81927	2.87093	2.36033	2.67347
A430060F13Rik	0	0	0	0	0	0	0	0	0	0	0	0	0	0	0	0
A430078I02Rik	0.725608	0.683612	1.14685	0.586387	0.26613	0.673653	0.757505	0.924362	0.486491	0.723118	0.28878	1.01506	0.180014	0.645172	0.312673	0.705965
A430085M09Rik	0	0	0	0	0	0	0	0.196363	0	0	0	0	0	0	0	0
A430088P11Rik	0	0	0	0	0	0	0	0	0	0.0739127	0	0	0	0	0	0.216478
A430090L17Rik	1.19541	1.22861	0.429409	1.22952	1.99727	3.44286	1.7868	1.93812	0.888677	1.68897	1.66155	1.68833	0.558785	1.10432	2.89977	3.69188
A430093F15Rik	0	0	0.187143	0.306342	0.173708	0.218818	0	0.200264	0.634084	0.157405	0.375387	0	0.234001	0	0.204184	0
A430102A20Rik	0	0	0	0	0	0	0	0	0	0	0	0	0	0	0	0
A430105J06Rik	0.668247	0.566614	0.528096	1.18807	0.615809	0.310291	0	0.0709618	0.597561	0.499465	0.595572	0.233997	0.660842	1.01003	0.937302	0.650565
A430108G06Rik	0.260521	0	0	0.631606	0.238566	0	0	0	0	0	0	0	0	0.231122	0	0.316423
A4galt	0.752452	0.708903	1.09541	1.06414	41.3576	35.4358	34.9566	27.3491	2.89408	5.84885	5.86311	4.3715	11.6409	5.25354	6.1898	2.48846
A4gnt	0	0	0	0	0	0	0	0	0	0	0	0	0	0	0	0
A530001N23Rik	0	0	0.139812	0	0	0	0	0	0	0	0	0	0	0.125725	0	0.17116
A530006G24Rik	0	0	0	0	0	0	0	0	0	0	0	0	0	0	0	0
A530010L16Rik	1.61132	2.02408	1.06115	0.868105	1.47745	1.86112	1.11615	0.567504	0.599235	0	0.531881	1.4088	1.98933	1.43134	0.578612	2.61283
A530013C23Rik	1.44846	0.852893	2.86169	1.02423	1.47877	2.69069	2.60668	2.65072	1.59939	0.895995	1.2477	1.09671	6.6784	4.62616	5.04119	2.19063
A530016L24Rik	0	0	0	0	0	0	0	0	0	0	0	0	0	0	0	0
A530020G20Rik	0	0	0	0	0	0	0	0	0	0	0	0	0	0	0	0
A530021J07Rik	0	0	0	0	0	0	0	0	0	0	0	0	0	0	0	0
A530032D15Rik	6.08409	4.77663	4.57912	4.56555	5.57862	4.18293	5.11751	4.13256	4.04039	6.376	7.31597	5.19275	11.8036	10.9378	9.20717	7.92775
A530040E14Rik	5.98031	6.03663	8.01743	7.59453	4.89595	2.22025	2.88498	2.48238	6.1955	4.78912	6.55666	5.41541	6.32851	8.91715	6.21237	8.83152
A530046M15Rik	0.260521	0	0	0	0	0	0	0	0	0	0	0	0	0	0	0
A530053G22Rik	0	0	0	0	0	0	0	0	0	0	0	0	0	0	0	0
A530058N18Rik	0	0	0	0	0	0	0	0	0	0	0	0	0	0	0	0
A530064D06Rik	24.6735	17.8811	34.1644	34.7662	17.842	22.4754	18.2635	24.9814	24.8345	20.3823	20.3643	16.3246	12.4299	12.6827	10.1627	22.9718
A530065N20Rik	0	0	0	0	0	0	0	0	0	0	0	0	0	0	0	0
A530072M11Rik	0.432701	0.815314	0.641157	0.534035	4.03949	5.59735	6.40852	2.56016	2.68141	2.74399	2.16967	2.29735	2.43302	2.72197	2.61028	2.13357
A530076I17Rik	0.47499	0.298412	0.31283	0.383906	1.88738	1.64611	0.32911	0.669208	1.2367	1.05198	1.56782	0.830636	0.586344	1.82815	1.87597	0.962876
A530088E08Rik	0	0	0	0	0	0	0	0	0	0	0	0	0	0	0	0
A530095I07Rik	0	0.692643	0	0	0.674113	1.69835	0.763899	0.776804	0	1.83168	0	0.642791	0	0.653078	0	0
A630001G21Rik	27.637	26.7738	26.6163	25.2515	6.97116	5.34146	4.80507	6.29371	17.5682	16.1195	17.2371	17.0903	19.0098	18.3706	22.2903	20.6334
A630001O12Rik	0.894377	0.702177	0.2945	0.361387	0	0.344089	0.309305	0	0.166305	0.741837	0.738065	0.390983	0	0.528867	0	0.362569
A630010A05Rik	0	0	0	0	0	0	0	0	0	0	0	0	0	0	0	0
A630012P03Rik	0	0	0	0	0	0	0	0	0	0	0	0	0	0	0	0
A630019I02Rik	0.670035	0	0	0.108295	0	0	0	0	0	0	0	0.234328	0.661778	0.223924	0.577451	0.613139
A630023A22Rik	0	0	0	0	0	0	0	0	0	0	0	0	0	0	0	0
A630023P12Rik	0	0	0	0	0	0	0	0	0.703983	0	0	0	0	0	0	0
A630026N12Rik	0	0	0	0	0	0	0	0	0	0	0	0	0	0	0	0
A630034I12Rik	0.258931	0.268292	0.445273	0.394399	0.260646	0.477574	0.456467	0.300351	0.477939	0.408186	0.153544	0.329355	0.679831	0.265759	0.557332	0.52583
A630039O03Rik	0	0	0	0	0	0	0	0	0	0.0160992	0	0.0340796	0.0721843	0	0.0419908	0.023576
A630066F11Rik	0	0	0	0	0	0	0	0	0	0	0	0	0	0	0	0
A630072L19Rik	0.54802	0.516302	0.618691	0.189803	0.0707203	0.0890856	0.400698	0.407467	0.344199	0.844252	0.771823	0.476098	0.962249	1.17091	0.837135	0.950703
A630072M18Rik	0	0	0	0	0	0	0	0	0	0	0	0	0	0	0	0
A630073D07Rik	0	0	0	0	0	0	0	0	0	0	0	0	0	0	0	0
A630075F10Rik	0	0.179245	0	0.153753	0	0	0	0	0	0	0	0	0	0	0	0
A630076J17Rik	0	0	0	0	0	0	0	0	0	0	0	0	0	0	0	0
A630077J23Rik	0	0	0	0	0	0	0	0	0	0	0	0	0	0	0	0
A630089N07Rik	5.45564	5.31519	4.83015	4.41046	7.61438	6.54905	4.90949	4.58994	4.41179	5.0138	5.22508	4.77848	4.41899	3.84414	4.46567	3.20373
A630095N17Rik	0	0	0	0	0	0	0	0	0.582828	0	0	0	0.644953	0	0	0
A730004F24Rik	0.229222	0	0	0	0	0	0	0	0	0	0	0	0	0	0	0
A730006G06Rik	0	0	0	0	0	0	0	0	0	0	0	0	0	0	0	0
A730009L09Rik	0	0	0	0	0	0	0	0	0	0	0	0	0	0	0	0
A730013G03Rik	0	0	0	0	0	0	0	0	0	0	0	0	0	0	0	0
A730017L22Rik	5.73606	5.56749	3.33312	5.58986	0.154691	0	0.360454	0	3.57623	3.64279	4.0096	3.83509	4.58229	4.04633	5.6341	5.75069
A730018C14Rik	0	0	0	0	0	0	0	0	0	0	0	0	0	0	0	0
A730020E08Rik	0	0	0	0	0	0	0	0	0	0	0	0	0	0	0	0
A730020M07Rik	0	0.410465	0.573842	0.46945	0	0.167076	0	0	0.162026	0.241214	0	0.126974	0	0.129006	0.15645	0
A730032A03Rik	0	0	0	0	0	0	0	0	0	0	0	0	0	0	0	0
A730035I17Rik	0	0	0	0	0	0	0	0	0	0	0	0	0	0	0	0
A730036I17Rik	0	0	0	0	0	0	0	0	0	0	0	0	0	0	0	0
A730043L09Rik	0	0	0	0	0	0	0	0	0	0	0	0	0	0	0	0
A730046J19Rik	0.0850702	0	0	0	0	0	0	0	0	0	0	0	0	0	0	0
A730049H05Rik	0	0	0	0	0.167377	0	0	0.192874	0	0	0.180767	0	0	0	0	0
A730049N16Rik	0	0	0	0	0	0	0	0	0	0	0	0	0	0	0	0
A730056A06Rik	0	0	0	0	0	0	0	0	0.151587	0	0	0	0	0	0	0
A730060N03Rik	0	0	0	0	0	0	0	0	0	0	0	0	0	0	0	0
A730063M14Rik	1.21787	2.29478	2.356	3.93682	0	0	0	0	0	0	0	1.04262	1.47226	3.20046	1.31199	1.48113
A730081D07Rik	0.223096	0.630201	0.44052	0.360482	1.22737	1.03073	1.15903	0.942891	0.497667	0.926068	0.662779	0.195056	1.10158	1.18874	0.72101	0.271321
A730082K24Rik	0	0	0	0	0	0.223359	0	0	0	0	0	0	0	0	0	0
A730085K08Rik	2.12375	0	1.39861	2.86045	2.59641	0.817667	5.88445	2.99193	0	0.587906	1.40206	1.23788	1.74798	3.77308	3.05049	4.3047
A730090N16Rik	0.579437	0.272951	0	0	0.265648	0	0.30103	0.612231	0	0	0.286901	0.253305	0	0	0	0.352344
A730094K22Rik	0	0	0	0	0	0	0	0	0	0	0	0	0	0	0	0
A730098A19Rik	0	0	0	0	0	0	0	0	0	0	0	0	0	0	0	0
A830005F24Rik	0	0.985615	0.51672	0	0.911642	1.14839	1.03306	1.05052	0.583589	0.868812	0	0.457338	0	1.32479	0.563505	0
A830009L08Rik	0.142743	0.268964	0	0.115356	0.13005	0	0	0	0	0	0.140454	0.124007	0	0	0.306569	0.694396
A830011K09Rik	0	0	0	0	0	0	0	0	0	0	0	0	0	0	0	0
A830012C17Rik	0	0	0	0	0	0	0	0	0	0	0	0	0	0	0	0
A830018L16Rik	0	0	0.042841	0	0	0	0	0	0	0	0	0	0	0	0	0
A830019L24Rik	0	0	0	0	0	0	0	0	0	0	0	0	0	0	0	0
A830019P07Rik	0.225482	0	0	0	0	0	0	0	0	0	0	0	0	0	0	0
A830021F12Rik	0	0	0	0	0	0	0	0	0	0	0	0	0	0	0	0
A830021M18Rik	0	0	0	0	0	0	0	0	0	0	0	0	0	0	0	0
A830029E22Rik	0	0	0	0	0	0	0	0	0	0	0	0	0	0	0	0
A830031A19Rik	0	0	0	0	0	0	0	0	0	0	0	0	0	0	0.0515151	0
A830035A12Rik	0	0	0	0	0	0	0	0	0	0	0	0	0	0	0	0
A830035O19Rik	0	0	0	0	0	0	0	0	0	0	0	0	0	0	0	0
A830036E02Rik	0	0	0	0	0	0	0	0	0	0	0	0	0	0	0	0
A830049F12Rik	2.44317	4.0281	3.82131	4.60696	2.80024	3.52743	1.48083	3.22681	2.95294	2.53624	4.43559	3.20415	4.77586	4.34058	2.63198	3.2189
A830052D11Rik	1.77292	1.00219	1.40109	1.71931	1.3005	1.63823	1.10529	1.87327	1.5824	0.294473	1.40454	2.17013	4.37769	1.5749	0.763973	2.58739
A830082K12Rik	0	0	0	0.140968	0	0.20148	0	0	0	0	0	0	0	0	0	0.211407
A830082N09Rik	0	0	0	0	0	0	0	0	0	0	0	0	0	0	0	0
A830092H15Rik	0	0	0	0	0	0	0	0	0	0	0	0	0	0	0	0
A930001A20Rik	0	0	0	0	0	0	0	0	0	0	0	0	0	0	0	0
A930001C03Rik	0	0.316421	0	0	0	0	0	0	0	0	0	0	0	0	0	0
A930002C04Rik	0.159825	0	0	0.258319	0.147016	1.29636	0.49979	0.338822	0	0.13273	0.158777	0.140184	0.197951	0.569257	0.518181	0.194995
A930003A15Rik	0	0	0	0	0	0	0	0	0	0	0	0	0	0	0	0
A930003O13Rik	0	0	0	0	0	0	0	0	0	0	0	0	0	0	0	0
A930004D18Rik	0.329778	0.208443	0.217178	0.266505	0	0	0	0	0.123421	0	0.217714	0	0	0.491341	0.238346	0.134537
A930005G22Rik	0	0	0	0	0	0	0	0	0	0	0	0	0	0	0	0
A930005H10Rik	3.04314	2.38918	4.00818	2.86914	1.85786	5.26573	2.10531	3.21402	5.09131	2.10338	2.0084	2.66067	3.75705	6.30302	2.73055	2.4673
A930006I01Rik	0	0	0.177572	0	0	0	0	0	0	0	0	0	0	0	0	0
A930006K02Rik	1.54504	0.487085	0.51072	0.417811	0.948108	0.597161	1.61158	0.546268	0.574588	0.855411	0	0.904054	0	0.918522	0	0.628764
A930007A09Rik	4.23467	4.36954	4.28277	4.1555	3.66716	1.82348	3.06202	4.44821	3.01845	4.30786	2.5005	3.41169	4.16787	4.65813	5.61095	4.57997
A930007I19Rik	0.691723	0.814611	1.19579	0.978257	0.475417	0.996983	0.717492	0.364806	0.964672	0.430101	0.342203	0.150935	1.28026	1.68818	0.372268	0.419898
A930009A15Rik	0	0	0	0	0	0	0	0	0	0	0	0	0	0	0	0
A930011G23Rik	0.238927	0.337648	0	0.193085	0.109538	0.137248	0	0	0.266565	0.496057	0	0.311673	0	0	0.128696	0.435861
A930012L18Rik	0	0.159683	0	0	0	0	0	0	0	0	0	0	0	0	0	0
A930013F10Rik	0	0	0	0	0	0	0	0	0	0	0	0	0	0	0	0
A930014E01Rik	0	0.317753	0	0.272562	0.311878	0	0	0	0.376287	0.282474	0.673656	0	0	0.90135	0	0.413661
A930015D03Rik	0	2.83472	0	0	3.21468	5.20649	6.76528	2.64599	5.03397	1.66534	5.45577	8.32177	1.85505	3.11659	6.47467	2.43646
A930016O22Rik	0	0.147457	0.157567	0	0	0	0	0	0	0.132466	0.154994	0	0	0	0	0
A930017K11Rik	0	0	0	0	0	0	0	0	0	0	0	0	0.172302	0	0	0
A930017M01Rik	0	0	0	0	0	0	0	0	0	0	0	0	0	0	0	0
A930018O16Rik	1.40961	2.65605	2.78493	2.2783	1.61562	1.62814	1.46464	2.60643	1.57266	1.75596	3.48974	3.69732	3.91566	2.81737	0.379635	1.28573
A930018P22Rik	0	0	0	0	0	0	0	0	0	0	0	0	0	0	0	0
A930019D19Rik	1.25474	1.9702	3.30528	2.36599	3.45149	0.966178	2.17288	0.441919	1.86651	2.08406	2.0709	0.365679	2.58183	1.48613	3.60455	2.54328
A930024E05Rik	1.05665	0.995492	0.835037	0.512347	2.69999	2.67233	1.74835	1.77788	1.65042	2.44544	1.87457	1.10861	3.12225	3.93425	3.17972	3.59329
A930027H12Rik	0	0	0	0	0	0	0	0	0	0	0	0	0	0	0	0
[truncated: 43,675 more rows]

## Sheet: LPS
Name	B6_1	B6_2	B6_3	B6_4	JF1_1	JF1_2	JF1_3	JF1_4	BxJ_1	BxJ_2	BxJ_3	BxJ_4	JxB_1	JxB_2	JxB_3	JxB_4
0610005C13Rik	0	0	0.327082	0	0.333358	0.452246	0	0	0	0	0	0	0	0	0	0
0610006L08Rik	0	0	0	0	0	0	0	0	0	0	0	0	0	0	0	0
0610009B22Rik	2.19231	3.29917	4.32384	3.89706	7.51492	5.98284	9.08816	4.73274	6.0247	3.49934	4.92081	4.96648	6.66987	6.93414	4.43608	3.75568
0610009E02Rik	0	0.379283	0.466014	0.610933	0.239806	0.322171	0	0.339806	0.798766	0.377012	0	0.534956	0.31926	0	0	0.294227
0610009L18Rik	0.961923	1.44759	0	0.777237	1.83051	2.45922	0.996174	0.864611	2.0324	0	1.34907	2.72231	2.437	0	0.810614	0.74864
0610010F05Rik	23.5537	15.9942	18.2046	18.1109	14.6427	14.2075	15.156	13.8325	21.0808	15.3017	18.9913	20.6508	15.1416	16.741	18.2856	16.9484
0610010K14Rik	16.1451	18.4653	17.9115	19.307	14.0653	12.7828	14.1832	15.241	26.1136	18.109	20.4056	15.1729	16.9926	20.5277	15.3079	11.1665
0610012G03Rik	6.54319	10.8725	12.8546	8.92168	5.69909	5.56839	6.76687	5.87319	11.2267	6.52465	12.61	12.1459	7.251	4.73901	11.0237	6.99768
0610025J13Rik	0	0	0	0	0	0	0	0	0	0	0	0	0	0	0	0
0610030E20Rik	12.2757	10.7015	15.7196	12.3263	22.7173	26.0733	23.334	20.8919	12.9339	12.4453	14.7602	15.1416	17.9673	20.7956	22.2354	19.6079
0610031O16Rik	0	0	0	0	0	0	0	0	0	0	0	0	0	0	0	0
0610038B21Rik	0	0	0	0	0	0	0	0	0	0	0	0	0	0	0	0
0610039H22Rik	0.815658	2.8641	0	2.63622	0.517389	2.08529	0.844701	0	1.72337	0	0	1.15419	2.75526	3.43883	2.06207	1.26961
0610039K10Rik	0	0	0	0	0	0	0	0	0	0	0	0	0	0	0	0
0610040B10Rik	0	0.67883	0	1.09343	0	0	0	0	0	0	0	0	0	0	1.14039	0
0610040F04Rik	0	0	0	0	0	0	0	0	0	0	0	0	0	0	0	0
0610040J01Rik	1.45888	0.731815	0.385355	0.336794	2.77716	3.19802	3.0227	3.74786	1.10101	1.24747	2.04619	1.32745	2.28863	1.53805	0.702759	1.94675
0610043K17Rik	0	0	0.593829	0	0	1.63948	0.996174	0	1.0162	0	0	0	0	1.01387	0	0
1100001I12Rik	0	0	0	0	0	0	0	0	0	0	0	0	0	0	0	0
1110002E22Rik	0	0	0	0	0	0	0	0	0	0	0	0	0	0	0	0
1110002J07Rik	1.85565	2.55983	1.00074	0.937106	4.14561	3.37899	3.86754	2.51757	13.7932	3.71705	6.69645	8.5771	0.787222	4.6743	3.14713	2.8952
1110002L01Rik	0.360812	0.452553	0.333624	0.583164	1.37302	1.9986	1.30761	0.810654	0.762228	0	0.379465	0.638106	0.913967	0	0.152052	0.982689
1110002O04Rik	0	0	0	0	0	0	0	0	0	0	0	0	0	0	0	0
1110004F10Rik	41.6543	46.8113	44.7787	42.2667	42.3984	41.8264	42.8031	36.2794	51.5094	39.6077	45.0597	47.291	31.9043	39.4794	36.7348	44.7324
1110006O24Rik	0	0	0	0	0	0	0	0	0	0	0	0	0	0	0	0
1110008P14Rik	12.688	17.2755	27.9289	27.0945	8.62316	13.1296	17.8326	8.14603	26.8079	20.7873	14.617	16.0304	16.0723	18.1494	23.6756	14.8121
1110015O18Rik	0	0	0	0	0	0	0	0	0	0	0	0	0	0	0	0
1110017D15Rik	0.262304	0.394854	0.161668	0.423979	1.33137	0.89423	0.814931	0.471537	0	0.523282	0.551975	0.92817	0.443123	0.276592	0.663425	0.204234
1110018N20Rik	0	0.179541	0.220598	0	0.0454069	0	0	0	0.0756226	0	0.050197	0	0.0604513	0	0.0603234	0
1110019D14Rik	0.794967	0	0	0.963505	0	0.338731	0.411636	0	0.419912	0.396391	0.27873	0.843681	0	0	0.33496	0.309351
1110020A21Rik	0	0	0	0	0.377317	0	0	0	0	0	0.417121	0	0	0	0	0
1110025L11Rik	0	0	0	0	0	0	0	0	0	0	0	0	0	0	0	0
1110028F11Rik	0	0	0	0	0	0	0	0	0	0	0	0	0	0	0	0
1110028F18Rik	0	0	0	0	0	0.378389	0	0	0	0	0	0	0	0	0	0
1110032A03Rik	0.923625	0.463317	0.569265	1.24382	0.595923	0.535535	0.813498	1.1297	0.813118	0.924246	0.755628	1.09586	0.265348	0.33118	0.78902	0.364348
1110032F04Rik	0.692898	1.27445	1.70824	1.86621	0.586938	0.393654	0.718685	0	0.731996	0.690994	0.648603	0.982	0.586054	1.46101	0.97348	1.25828
1110036E04Rik	0	0	0	0	0	0	0	0	0	0	0	0	0	0	0	0
1110038B12Rik	13.1197	25.3123	18.0383	16.3088	9.6187	14.6454	6.28148	6.36054	14.9279	23.1701	14.1659	15.7123	21.3152	12.7663	11.9064	11.7936
1110038F14Rik	17.1862	16.883	24.7158	35.2949	19.7591	16.7818	15.5734	15.4476	18.5342	22.4949	19.5839	23.5591	33.2602	40.0025	29.8709	27.8658
1110046J04Rik	0.770285	2.31838	0.949512	0.622393	0.488608	0	0	0	0	0.768168	0	0.544991	1.30099	0	1.29824	0
1110051M20Rik	5.77898	4.52032	4.3466	3.324	3.78874	4.4225	3.65051	3.60844	4.13828	2.73455	3.91461	3.53378	2.56386	2.27107	3.79626	3.04879
1110057P08Rik	0	0	0	0	0	0	0	0	0	0	0	0	0	0	0	0
1110058D11Rik	2.6781	0.447804	1.10041	2.88522	2.23158	0	0	0	3.75835	0.890246	1.24274	1.8948	3.7471	3.76363	3.00912	0.694764
1110059E24Rik	5.83755	10.8765	11.3077	7.07515	10.3152	11.0154	9.49992	7.49571	8.36943	10.8114	10.2338	13.2756	14.4371	13.1846	14.7579	13.3051
1110059G10Rik	4.60613	4.26566	5.2411	3.86491	4.71293	3.91969	4.03027	4.611	3.92442	6.00081	5.46097	5.13571	5.0818	5.41145	3.57968	3.85751
1110065P20Rik	5.97422	4.99473	4.50039	5.36355	2.52638	7.35391	4.12463	5.36984	9.81761	7.28175	8.84418	5.63582	6.16631	5.5972	6.15326	3.09972
1190005I06Rik	0	0	0	0	0	0	0	0	0	0	0	0	0	0	0	0
1190007I07Rik	1.59206	1.19793	2.45312	4.50237	3.5393	4.07203	3.30191	1.43292	5.04793	3.17856	1.11791	3.94772	2.01761	0	0.671714	0.620359
1190028D05Rik	0	0	0	0	0	0	0	0	0	0	0	0	0	0	0	0
1300002E11Rik	0.300722	0.452553	0.926733	0.850447	1.11466	1.74576	1.35755	1.30918	0.953073	0.449844	0.738073	0.515262	1.61891	1.56496	1.38984	0.936178
1300017J02Rik	0	0.13043	0	0	0	0	0.269271	0	0	0	0	0	0	0	0.219882	0
1500002C15Rik	10.8633	8.03526	9.13494	10.2653	12.3556	11.6429	12.8106	9.70817	5.64851	7.44388	7.94813	8.99848	9.72901	11.3673	10.6398	8.96618
1500002F19Rik	1.67197	1.23099	1.38368	1.18209	1.66256	1.48906	1.437	1.61676	1.36726	2.11923	1.05412	1.2084	0.878857	1.0328	1.12746	1.44857
1500004A13Rik	1.07598	0.62278	0.867218	0.936272	1.20753	1.97494	1.11429	1.04152	0.349752	0.825402	1.10276	0.878394	1.25813	2.00646	1.74371	1.41715
1500009C09Rik	0	0	0	0	0	0	0	0	0	0	0	0	0	0	0	0
1500009L16Rik	0	0	0	0	0	0	0	0	0	0	0	0	0	0	0	0
1500011B03Rik	3.42398	1.37405	2.53239	2.21327	4.10772	7.84221	5.29611	4.59666	3.96234	5.44924	5.25807	4.82398	3.74838	6.47287	5.17389	3.18921
1500012K07Rik	0	0	0	0	0	0	0	0	0	0	0	0	0	0	0	0
1500015A07Rik	0	0	0	0	0	0	0	0	0	0	0	0	0	0	0	0
1500015L24Rik	0	0	0	0	0	0	0	0	0	0	0	0	0	0	0	0
1500026H17Rik	0	0	0	0	0	0	0	0	0	0	0	0	0	0	0	0
1500035N22Rik	0	0	0	0	0	0	0	0	0.725523	0	0.482703	0	0.581311	0	0	0
1520401A03Rik	0	0	0	0	0.100531	0	0	0	0.167384	0.15805	0	0	0	0	0	0
1600002D24Rik	0.268817	0.269693	0	0	0	0	0	0	0	0.268079	0	0.380386	0	0.283335	0.679598	0.209214
1600010M07Rik	0	0.969757	0.595757	1.56205	0	2.4712	1.00103	1.73764	3.06345	1.9279	0	0.683893	0.816289	0	1.62912	2.25686
1600012H06Rik	26.574	23.4093	26.8981	31.2477	21.8313	25.371	20.9917	21.0661	22.1447	21.7759	23.0491	25.2672	24.967	23.5329	35.5899	25.3673
1600012P17Rik	0	0	0	0	0	0	0	0	0	0	0	0	0	0	0	0
1600014C10Rik	30.0043	19.203	43.2561	45.1433	83.8956	75.3856	79.8246	74.7071	23.1354	48.3221	44.8615	49.0454	154.214	164.666	134.27	148.564
1600014C23Rik	0	0	0	0	0	0	0	0	0	0	0	0	0	0	0	0
1600015H23Rik	0	0	0	0	0	0	0	0	0	0	0	0	0	0	0.806705	0.745029
1600019K03Rik	0	0	0	0	0	0	0	0	0	0	0	0	0	0	0	0
1600020E01Rik	0.874347	2.63159	4.85004	4.94533	5.57894	5.9961	3.64332	4.74323	4.64025	6.12937	3.69686	1.23723	5.94191	1.84313	4.42088	5.45591
1600023N17Rik	0	0	0	0	0	0	0	0	0	0	0	0	0	0	0	0
1600025M17Rik	0	0	0	0	0	0	0	0	0	0	0	0	0	0	0	0
1600027J07Rik	0	0	0	0	0	0	0	0	0	0	0	0	0	0	0	0
1600029I14Rik	2.06747	1.3828	0.849505	1.11368	0.437146	0.587972	0.713694	0.620155	0.728886	1.37532	0.966524	0.488155	1.74595	0.726373	2.32301	0
1600029O15Rik	0	0	0	0.265954	0	0.280497	0.340869	0	0	0.328244	0	0	0.555925	0	0.554749	0
1700001C19Rik	0	0	0	0	0	0	0	0	0	0	0	0	0	0	0	0
1700001D01Rik	0	0.528646	0.649533	0	0	0	0	0	0	1.05096	0	1.49125	1.77994	0	0	0
1700001F09Rik	0	0	0	0	0	0	0	0	0	0	0	0	0	0	0	0
1700001G01Rik	0	0	0	0	0	0	0	0	0	0	0	0	0	0	0	0
1700001G11Rik	0	0	0	0	0	0	0	0	0	0	0	0	0.653031	0	0	0
1700001G17Rik	0	0	0	0	0	0	0	0	0	0	0	0	0	0	0	0
1700001J03Rik	1.05948	1.67033	0.932858	0.489182	1.06284	1.03846	1.10423	1.09531	0.482754	0.452817	1.06339	1.39486	1.79353	0.479607	0.768545	1.5336
1700001J04Rik	0	0	0	0	0	0	0	0	0	0	0	0	0	0	0	0
1700001J11Rik	0	0	0	0	0	0	0	0	0	0	0	0	0	0	0	0
1700001K19Rik	6.34401	5.91006	2.79289	1.70866	6.04311	1.77597	5.858	4.28155	3.80656	3.59771	3.36488	4.46991	5.84918	5.06686	5.30181	6.27987
1700001K23Rik	0	0	0	0	0	0	0	0	0	0	0	0.863274	0	0	0	0
1700001L05Rik	0.991888	0.74634	0.733606	0.48087	0.756397	1.35493	1.44073	0.893181	1.04786	0.791874	0.625994	1.26385	0.921402	1.15	1.17221	0.927345
1700001L19Rik	0	0	0	0	0	0	0	0	0	0	0	0	0	0	0	0
1700001O22Rik	0	0	0	0	0	0	0	0	0	0	0	0	0	0	0	0
1700001P01Rik	0	0	0.588119	0	0	0	0	0	0	0	0	0	0.805824	0	0	0.742641
1700003C15Rik	0	0	0	0	0	0	0	0	0	0	0	0	0	0	0	0
1700003D09Rik	0	0	0	0	0	0	0	0	0	0	0	0	0	0	0	0
1700003E16Rik	0	0	0	0	0	0	0	0	0	0	0	0	0	0	0	0
1700003E24Rik	0	0	0	0	0	0	0	0	0	0	0	0	0	0	0	0
1700003F12Rik	0	0	0	1.24318	0.487977	0.655581	0	0	0	0	0	0	0	0.810835	0	0
1700003G18Rik	0	0	0	0	0	0	0	0	0	0	0	0	0	0	0	0
1700003H04Rik	0	0	0	0	0	0	0	0	0	0	0	0	0	0	0	0
1700003I22Rik	0	0	0	0	0	0	0	0	0	0	0	0	0	0	0	0
1700003L19Rik	0	0	0	0	0	0	0	0	0	0	0	0	0	0	0	0
1700003M07Rik	0.257205	0	0.158525	0	0	0	0	0.231185	0	0.256498	0	0.181977	0.217207	0	0.433495	0.200176
1700003P14Rik	0	0	0	0	0	0	0	0	0	0	0	0	0	0	0	0
1700006A11Rik	0	0	0	0	0	0	0	0	0	0	0	0	0	0	0	0
1700006F04Rik	0	0	0	0	0	0	0	0	0	0	0	0	0	0	0	0
1700006H20Rik	0	0	0	0	0	0	0	0	0	0	0	0	0	0.669068	0	0
1700006H21Rik	0	0	0	0	0	0	0	0	0	0	0	0	0	0	0	0
1700006J14Rik	0.269792	0.676677	0.498848	0	1.01259	0.229914	0.551056	0.484997	0.285015	1.0762	0.373135	0.188239	0.227836	0.853085	0	0.414127
1700007F19Rik	0	0	0	0	0	0	0	0	0	0	0	0	0	0	0	0
1700007J10Rik	0.535941	0.537687	0	0.433042	1.36229	0.457547	1.66607	0.482592	2.26779	0.535432	1.1295	0.75906	0.905192	0.565903	0.452453	0.835722
1700007K13Rik	0	0	0	0	0	0	0	0	1.54174	0	0	0	0	0	0	0
1700007L15Rik	0	0.400382	0.98256	0.64492	1.51888	2.04056	2.47975	0.717418	2.52622	2.38791	1.11941	1.12943	2.02122	0.840142	0	0.62119
1700007P06Rik	0	0	0.445913	0	0	0	0	0	0	0	0	0	0	0	0.604542	0
1700008C04Rik	0	0	0	0	0	0	0	0	0	0	0	0	0	0.785464	0	0
1700008J07Rik	0	0	0	0	0	0	0	0	0	0	0	0	0	0	0	0
1700008K24Rik	0	0	0	0	0	0	0	0	0	0	0	0	0	0	0	0
1700008O03Rik	0	0.113181	0	0	0	0.192277	0	0.202802	0	0	0	0	0	0.237812	0	0
1700008P02Rik	0	0	0	0	0	0	0	0	0	0	0	0	0	0	0	0
1700009C05Rik	0	0	0	0	0	0	0	0	0	0	0	0	0	0	0	0
1700009J07Rik	0	0	0	0	0	0	0	0	0	0	0	0	0	0	0	0.507011
1700009N14Rik	0	0	0	0	0	0	0	0	0	0	0	0	0	0	0	0
1700010B08Rik	0	0	0	0	0	0	0	0	0	0	0.466003	0	0	0	0	0
1700010D01Rik	0	0	0	0	0	0	0	0	0	0	0	0	0	0	0	0
1700010G06Rik	0.162486	0.326031	0.550805	0.393868	0.156395	0.278543	0.255334	0.295483	0.173645	0.243059	0.284854	0.229924	0	0.0866233	0.275442	0.127925
1700010H22Rik	0	0	0	0	0.235617	0	0	0	0	0.188148	0.1323	0	0	0	0.158989	0
1700010I02Rik	0	0	0	0	0	0	0	0	0	0	0	0	0	0	0	0
1700010I14Rik	0.301331	0.151156	0.371632	0	0	0	0	0.270984	0	0.300503	0	0.426503	0	0.63553	0.254061	0.234518
1700010J16Rik	0	0	0	0	0	0	0	0	0	0	0	0	0	0	0	0
1700010K23Rik	0	0	0	0	0	0	0	0	0	0	0	0	0	0	0	0
1700010L04Rik	0	0	0	0	0	0	0	0	0	0	0	0	0	0	0	0
1700010N08Rik	0	0	0	0	0	0	0	0	0	0	0	0	0	0	0	0
1700011B04Rik	0	0	0	0	0	0	0	0	0	0	0	0	0	0	0	0
1700011C11Rik	0	0	0	0	0	0	0	0	0	0	0	0	0	0	0	0
1700011L22Rik	0	0	0	0	0	0	0	0	0	0	0	0	0	0	0	0
1700011M02Rik	0	0	0	0	0	0	0	0	0	0	0	0	0	0	0	0
1700012A03Rik	0	0	0	0	0	0	0	0	0	0	0	0	0	0	0	0
1700012B07Rik	0	0	0	0	0	0	0	0.350258	0	0	0	0	0	0	0	0
1700012B09Rik	0	0	0	0.577563	0.453415	0	0	0	2.26541	0	0	0.505736	0.603643	0	0	0
1700012C14Rik	0	0	0	0	0	0	0	0	0	0	0	0	0	0	0	0
1700012D01Rik	0	1.29115	2.11215	0	0	0	0.88724	1.54235	0	1.71122	0	0	0	1.80861	0	1.33451
1700012D14Rik	0.94663	0	0.583444	0.764881	0.593859	0	0	0	0	0	0.663813	1.32477	0.799419	0	0	0
1700012D16Rik	0	0	0	0	0	0	0	0	0	0	0	0	0	1.08391	0	0
1700012H19Rik	0	0	0	0	0	0	0	0	0	0	0	0	0	0	0	0
1700012I11Rik	0	0	0	0	0	0	0	0	0	0	0	0	0	0	0	0
1700012J15Rik	0	0	0	0	0	0	0	0	0	0	0	0	0	0	0	0
1700012P22Rik	0	0	0	0	0	0	0	0	0	0	0	0	0	0	0	0
1700013D24Rik	0	0	0	0	0	0	0	0	0	0	0	0	0	0	0	0
1700013F07Rik	0	0	0	0	0	0	0	0	0	0	0	0	0	0	0	0
1700013G24Rik	0	0	0	0	0	0	0	0	0	0	0	0	0	0	0	0
1700013H16Rik	0	0	0	0	0	0	0	0	0	0	0	0	0	0	0	0
1700013N06Rik	0	0	0	0	0	0	0	0	0	0	0	0	0	0	0	0
1700014D04Rik	0.119877	0	0	0	0	0	0	0	0.126362	0	0	0	0.101011	0	0	0
1700014L14Rik	0	0	0	0	0	0	0	0	0	0	0	0	0	0	0	0
1700015C15Rik	0	0	0	0	0	0	0	0	0	0	0	0	0	0	0	0
1700015G11Rik	0	0	0	0	0	0	0	0	0	0	0	0	0	0	0	0
1700015I17Rik	0	0.225763	0	0	0	0.383537	0	0	0	0	0	0	0.380071	0	0	0
1700016A09Rik	0	0	0	0	0	0	0	0	0	0	0	0	0	0	0	0
1700016B01Rik	0	0	0	0	0	0	0	0	0	0	0	0	0	0	0	0
1700016C15Rik	0	0.288028	0.353892	0	0	0.489315	0	0	0	0	0	0	0	0	0	0
1700016C19Rik	0	0	0	0	0	0	0	0	0	0	0	0	0	0	0	0
1700016D06Rik	0	0	0	0	0	0.716695	0	0	0	0	0	0	0	0	0	0
1700016G22Rik	0	0	0	0	0	0	0	0	0	0	0	0	0	1.05832	0.846156	0
1700016H13Rik	0	0	0	0	0	0	0	0	0	0	0	0	0	0	0.340414	0
1700016J18Rik	0	0	0	0	0	0	0	0	0	0	0	0	0	0	0	0.152839
1700016K05Rik	0	0.777826	0	0	0	2.93306	0	1.5468	0	0	0	0	0	0	0	0
1700016K19Rik	0	0	0	0	0	0	0	0	0	0	0	0	0	0	0	0
1700016L04Rik	0	0	0	0	0	0	0	0	0	0	0	0	0	0	0	0
1700016L21Rik	0	0	0	0	0	0	0	0	0	0	0	0	0	0	0	0
1700016P04Rik	0	0	0	0	0	0	0	0	0	0	0	0	0	0	0	0
1700017B05Rik	4.3796	3.0757	2.93925	3.53873	8.03736	8.05631	8.57975	8.2351	8.12898	8.15564	6.75902	8.54467	9.70657	11.4955	8.04283	10.6841
1700017G19Rik	0.488258	0	0.300932	0.394514	0.16486	0	0	0	0	0	0.342385	0.172726	0	0.547871	0.205728	0
1700017J07Rik	0	0	0	0	0	0	0	0	0	0	0	0	0	0	0	0
1700017L05Rik	0	0	0	0	0	0	0	0	0	0	0	0	0	0	0	0
1700017M07Rik	0	0	0	0	0	0	0	0	0	0	0	0	0	0	0	0
1700017N19Rik	0	0	0	0	0	0	0	0	0	0	0	0	0	0	0	0
1700018A04Rik	0	0	0	0	0	0	0	0	0	0	0	0	0	0	0	0
1700018A23Rik	0	0	0	0.816825	0	0.861494	0	0	0	1.00814	0.708893	1.43049	0	1.06551	0	0
1700018B08Rik	0	0	0	0	0	0	0	0	0	0	0	0	0	0	0	0
1700018B24Rik	0	0	0	0	0	0	0	0	0	0	0	0	0	0	0	0
1700018F24Rik	0	0	0	0	0	0	0	0	0	0	0	0	0	0	0	0
1700018G05Rik	0	0	0	0	0	0	0	0	0	0	0	0	0	0	0	0
1700018L02Rik	0	0	0	0	0	0	0	0	0	0	0	0	0	0	0	0
1700019A02Rik	0	0	0	0	0	0	0	0	0	0	0	0	0	0	0	0
1700019C18Rik	0	0	0	0	0	0	0	0	0	0	0	0	0	0	0	0
1700019D03Rik	0.276687	0.138794	0.255799	0.223564	1.14693	1.06675	0.864235	0.500064	1.02619	0.416114	0.291556	0.687267	0.117457	0.879588	0.703252	0.540081
1700019E08Rik	0	0	0	0	0	0	0	0	0	0	0	0	0	0	0	0
1700019F05Rik	0	0	0	0	0	0	0	0	0	0	0	0	0	0	0	0
1700019G24Rik	0	0	0	0	0	0	0	0	0	0	0	0	0	0	0	0
1700019J19Rik	0	0	0	0	0	0	0	0	0	0	0	0	0	0	0	0
1700019L22Rik	0	0.0315102	0	0	0.0199227	0	0	0	0	0.0313216	0.0220244	0	0	0.0662081	0	0
1700019M22Rik	0	0	0	0	0	0	0	0	0	0	0	0	0	0	0	0
1700019N19Rik	0	0	0	0	0	0	0	0	0	0	0	0	0	0	0	0
1700019P21Rik	0	0	0	0	0	0	0	0	0	0	0	0	0	0	0	0
1700020A23Rik	0.81232	0	0	0	0	0.692251	0	0	0.858156	0	0	1.72419	1.37199	0	0	0
1700020D05Rik	0	0	0.359438	0.471215	1.10978	0.496983	0.603949	0	0	1.74474	0	0	0.492492	0	1.47435	0.453877
1700020D12Rik	0	0	0	0	0	0	0	0	0	0	0	0	0	0	0	0
1700020D14Rik	0	0	0	0	0	0	0	0	0	0	0	0	0	0	0	0
1700020G03Rik	0	0	0	0	0	0	0	0	0	0	0	0	0	0	0	0
1700020G17Rik	0	0	0	0	0	0	0	0	0	0	0	0	0	0	0	0
1700020L24Rik	0	0.641644	0	0	2.43412	0.545027	0.662332	1.72458	0	1.91341	1.79393	3.1675	2.1604	0.674099	0.538958	0
1700020M21Rik	0	0	0	0	0	0	0	0	0	0	0	0	0	0	0	0
1700020N01Rik	0	0	0.6921	0	0	0.478698	0	0	0	0.559655	0.393533	0	0	0	0	0
1700020N15Rik	0	0	0	0	0	0	0	0	0	0	0	0	0	0	0	0
1700020N18Rik	0	0	0	0	0	0	0	0	0	0	0	0	0	0	0	0
1700021F02Rik	0	0	0	0	0	0	0	0	0	0	0	0	0	0	0	0
1700021F07Rik	0	0	0	0	0	0	0	0	0	0	0	0	0	0	0	0
1700021G15Rik	0	0	0	0	0	0	0	0	0	0	0	0	0	0	0	0
1700021L23Rik	0	0	0	0	0	0	0	0	0	0	0	0	0	0	0	0
1700021N21Rik	0	0	0	0	0	0	0	0	0	0	0	0	0	0	0	0
1700022A21Rik	0	0	0	0	0	0	0	0	0	0	0	0	0	0	0	0
1700022A22Rik	0	0	0	0	0	0	0	0	0	0	0	0	0	0	0	0
1700022E09Rik	0	0	0	0	0	0	0	0	0	0	0	0	0	0	0	0
1700022H01Rik	0	0.436674	0.53653	0	2.16444	1.45392	0	0.766754	0.919632	0	0	0	0.735138	0	0	0
1700022H16Rik	0	0	0	0	0	0	0	0	0	0	0	0	0	0	0	0
1700022I11Rik	0.160191	0.32065	0.29548	0.387367	0.914514	1.22862	1.32716	1.43985	0.16923	0.639003	0.672364	0.453079	0.13528	1.51713	0.674315	0.623062
1700022N22Rik	0.38765	0	0	0	0	0.659417	0	0.694156	0.40793	0.386585	0	0.546405	0.982098	0	0	0
1700023A20Rik	0	0	0	0	0	0	0	0	0	0	0	0	0	0	0	0
1700023C21Rik	0	0	0	0	0	0	0	0	0	0	0	0	0	0	0	0
1700023D09Rik	0	0.961949	0	3.09894	2.43281	8.98811	3.97186	2.58548	2.02586	0.95619	2.68946	2.03516	2.42915	0	0	0.746229
1700023F02Rik	0	0	0	0	0	0	0	0	0	0	0	0	0	0	0	0
1700023G09Rik	0	0	0	0	0	0	0	0	0	0	0	0	0	0	0	0
1700024B05Rik	0	0	0	0	0	0	0	0	0	0	0	0	0	0	0	0
1700024B18Rik	0	0	0	0	0	0	0	0	0	0	0	0	0	0	0	0
1700024G13Rik	0	0	0	0	0	0	0	0	0	0	0	0	0	0	0	0
1700024I08Rik	0	0	0	0	0	0	0.812426	0	0	0	0	0	0	0.826859	0	0
1700024J04Rik	0	0	0	0	0	0	0	0	0	0	0	0	0	0	0	0
1700024N05Rik	0	0	0	0	0	0	0	0	0	0	0	0	0	0	0	0
1700025B11Rik	0	0	0	0	0	0	0	0	0	0	0	0	0	0	0	0
1700025C18Rik	0	2.12739	0.522772	0	4.28589	6.4777	3.49862	5.31398	6.24948	5.89583	2.36901	2.39023	1.43258	4.45097	1.42954	0.660125
1700025D23Rik	0	0	0	0	0	0	0	0	0	0	0	0	0	0	0	0
1700025F24Rik	0	0	0	0	0	0	0	0	0	0	0	0	0	0	0	0
1700025G04Rik	0.235797	0.709255	0.544652	0.428651	2.17281	2.41543	2.32414	1.59174	1.62094	0.88301	0.786461	1.46217	1.29674	0.622482	0.845579	0.642699
1700025H01Rik	0	0	0	0	0	0	0	0	0	0	0	0	0	0	0	0
1700025J12Rik	0	0	0	0	0	0	0	0	0	0	0	0	0	0	0	0
1700025K04Rik	0	0	0	0	0	0	0	0	0	0	0	0	0	0	0	0
1700025K24Rik	0	0	0	0	0	0	0	0	0	0	0	0	0	0	0	0
1700025M24Rik	0	0	0	0	0	0	0	0	0	0	0	0	0	0	0	0
1700025N23Rik	2.63976	3.3099	1.62698	1.59896	6.27399	6.74561	8.19898	10.6683	6.96598	5.26355	4.16356	5.1334	9.47507	14.602	6.67236	8.21498
1700025O08Rik	0	0	0	0	0	0	0	0	0	0	0	0	0	0	0	0
1700026D11Rik	0	0	0	0	0	0	0	0	0	0	0	0	0	0	0	0
1700026F02Rik	0	0	0	0	0	0	0	0	0	0	0	0	0	0	0	0
1700026J12Rik	0	0	0	0	0	0	0	0	0	0	0	0	0	0	0	0
1700026J14Rik	0	0	0	0	0	0	0	0	0	0	0	0	0	0	0	0
1700027A15Rik	0	0	0	0	0	0	0	0	0	0	0	0	0	0	0	0
1700027F06Rik	0	0	0	0	0	0	0	0	0	0	0	0	0	0	0	0
1700027F09Rik	0	0	0	0	0	0	0	0	0	0	0	0	0	0	0	0
1700027H10Rik	0	0	0	0	0	0	0	0	0	0	0	0	0	0	0	0
1700027I24Rik	0	0	0	0	0	0	0	0	0	0	0	0	0	0	0	0
1700027J07Rik	0	0	0	0	0	0	0	0	0	0	0	0	0	0	0	0
1700028B04Rik	0	0	0	0	0	0	0	0	0	0	0	0	0	0	0	0
1700028D13Rik	0	0	0	0	0	0	0	0	0	0	0	0	0	0	0	0
1700028E10Rik	0.657208	0.109892	0.270041	0.354018	0.277921	0.186689	0.680609	0.393815	0.694292	0.655402	0	0.309991	0.370003	0.4618	0.55383	0.511488
1700028I16Rik	0	0	0	0	1.0781	0	1.17342	0	0	0	0	0	0.478434	0	0.954843	0.440921
1700028J19Rik	1.00241	0.501364	0.926733	2.02487	0.632124	1.27386	0.51905	0	0	0	0	0.352534	0.420782	1.57553	2.53419	0
1700028K03Rik	0.549459	0.459374	0.225768	0.591953	0.798991	0.306691	1.67715	0.323478	0.190096	0.538345	0.256868	0.129584	0.618683	0.958453	0.154343	0.712716
1700028M03Rik	0	0	0	0	0	0	0	0	0	0	0	0	0	0	0	0
1700028P14Rik	0	0	0	0	0	0	0	0	0	0	0	0	0	0	0	0
1700028P15Rik	0	0	0	0	0	0	0	0	0	0	0	0	0	0	0	0
1700029B22Rik	0	0	0	0	0	0	0	0	0	0	0	0	0	0	0	0
1700029F12Rik	0	0	0	0	0	0	0	0	0	0	0	0	0	0	0	0
1700029H14Rik	0	0	0	0	0	0	0	0	0	0	0	0	0	0	0	0
1700029I15Rik	0	0.820563	0	0	0	0	0	0	0	0	0	1.15736	1.38141	0	1.37849	0
1700029J03Rik	0	0	0	0	0	0	0	0	0	0	0	0	0	0	0	0
1700029J07Rik	0	0	0	0	0	0	0	0.118985	0.13932	0.131516	0.092478	0	0.11137	0	0	0
1700029M03Rik	0	0	0	0	0	0	0	0	0	0	0	0	0	0	0	0
1700029M20Rik	0	0	0	0	0	0	0	0	0	0	0	0	0	0	0	0
1700029N11Rik	0	0	0	0	0	0	0	0	0	0	0	0	0	0	0	0
1700029P11Rik	0	0	0	0	0	0	0	0	0	0	0	0	0	0	0	0
1700030A11Rik	0	0	0	0	0	0	0	0	0	0	0	0	0	0	0	0
1700030C10Rik	0	0	0.849997	0.557163	0.437399	0	0	0	0	0	0.241771	0.243936	0	0.363397	0.871633	0
1700030C12Rik	0	0.220758	0	0	0.279153	0	0	0	0	0	0	0	0	0	0	0.342504
1700030C14Rik	0	0	0	0	0	0	0	0	0	0	0	0	0	0	0	0
1700030F04Rik	0	0	0	0	0	0	0	0	0	0	0	0	0	0	0	0
1700030I03Rik	0	0	0.20153	0	0	0	0	0	0	0	0	0	0	0	0	0
1700030J22Rik	0	0	0.361682	0	0	0	0	0.351523	0	0.389884	0.274245	0.553221	0	0	0.164731	0.304373
1700030K09Rik	0	0.221166	0.543482	0.356246	0.419505	0	0.684892	0.59444	0.465774	0	0.154587	0.155971	0.93083	0.464706	0.557316	0.686276
1700030L20Rik	0	0	0	0	0	0	0	0	0	0	0	0	0	0	0	0
1700030L22Rik	0	0	0.0203621	0	0	0	0	0	0	0	0	0	0	0	0	0
1700030M09Rik	0	0	0	0	0	0	0	0	0	0	0	0	0	0	0	0
1700030N03Rik	0	0	0	0	0	0	0	0	0	0	0	0	0	0	0	0
1700030O20Rik	0	0	0	0	0	0	0	0	0	0	0	0	0	0	0	0
1700031A10Rik	0	0	0	0	0	0	0	0	0	0	0	0	0	0	0	0
1700031F05Rik	0	0	0	0	0	0	0	0	0	0	0	0	0	0	0	0
1700031L13Rik	0	0	0	0	0	0	0	0	0	0	0	0	0	0	0	0
1700031M16Rik	0	0	0	0	0	0	0	0	0	0	0	0	0	0	0	0
1700031P21Rik	0	0	0	0	0	0	0	0	0	0	0	0	0	0	0	0
1700034B16Rik	0	0	0	0	0	0	0	0	0	0	0	0	0	0	0	0
1700034E13Rik	0	0	0	0	0	0	0	0	0	0	0	0	0	0	0	0
1700034G24Rik	0	0	0	0	0	0	0	0	0	0	0	0	0	0	0	0
1700034H15Rik	0	0	0.0841326	0.220591	0.259663	0.116194	0.56481	0	0	0.407919	0	0.193048	0.115276	0	0.229801	0.212475
1700034I23Rik	0	0.250365	0.318288	0	0	0.425331	0	0	0.272779	0	0	0	0	0.544307	0.870373	0
1700034J05Rik	14.6551	9.66574	5.01804	5.70139	11.0175	9.7136	9.27477	10.9771	7.1676	9.20191	7.99298	5.76041	4.12535	3.71861	3.43052	4.85797
1700034K08Rik	0	0	0	0	0	0	0	0	0	0	0	0	0	0	0	0
1700034P13Rik	0.398548	0	1.2282	0	0.756902	1.69479	0.411911	0	1.26311	0	0.558954	0	0.671789	0	0	0
1700036A12Rik	0	0	0	0	0	0	0	0	0	0	0	0	0	0	0	0
1700036G14Rik	0	0	0	0	0	0	0	0	0	0	0	0	0	0	0	0
1700037C18Rik	0	0.816823	1.67268	1.31571	2.06578	2.31276	2.24843	1.46361	2.86704	1.08258	2.66433	0.384027	0.916744	1.71628	0	0.844864
1700037F03Rik	0	0	0	0	0	0	0	0	0	0	0	0	0	0	0	0
1700037H04Rik	8.1785	8.82945	9.09521	7.75752	6.09002	6.06055	5.89197	6.23248	12.3965	8.15602	9.97404	7.67332	6.15593	6.37143	6.89204	5.67325
1700039E22Rik	0	0	0	0	0	0	0	0	0	0	0	0	0	0	0	0
1700039I01Rik	0	0	0	0	0	0	0	0	0	0	0	0	0	0	0	0
1700039M10Rik	0	0	0	0	0	0	0	1.01555	0	0	0	0	0	0	0	0
1700040D17Rik	0	0	0	0	0	0	0	0	0	1.14027	0	0	0	0	0	0
1700040F15Rik	0	0	0	0	0	0	0	0	0	0	0	0	0	0	0	0
1700040G22Rik	0	0	0	0	0	0	0	0	0	0	0	0	0	0	0	0
1700040K01Rik	0	0	0	0	0	0	0	0	0	0	0	0	0	0	0	0
1700040P09Rik	0	0	0	0	0	0	0	0	0	0	0	0	0	0	0	0
1700041A01Rik	0	0	0	0	0	0	0	0	0	0	0	0	0	0	0	0
1700041B01Rik	0	0	0	0	0	0	0	0	0	0	0	0	0	0	0	0
1700041C23Rik	0	0	0	0	0	0	0	0	0	0	0	0	0	0	0	0
1700041I07Rik	0	0	0	0	0	0	0	0	0	0	0	0	0	0	0	0
1700041M19Rik	0	0	0	0	0	0	0	0	0	0	0	0	0	0	0	0
1700042G07Rik	0	0	0	0	0	0	0	0	0	0	0	0	0	0	0	0
1700042G15Rik	0	0	0	0	0	0	0	0	0	0	0	0	0	0	0	0
1700042O10Rik	0	0	0	0	0	0	0	0	0	0	0	0	0	0	0.466763	0
1700044C05Rik	0	0	0	0	0	0	0	0	0	0	0	0	0	0	0	0
1700044K03Rik	0	0	0	0	0	0	0	0	0	0	0	0	0	0	0	0
1700045H11Rik	0	0	0	0	0	0	0	0	0	0	0	0	0	0	0	0
1700046C09Rik	0	0	0	0	0	0	0	0	0	0	0	0	0	0	0	0
1700047A11Rik	0	0.48175	0	0	0	0	0	0	0	0.957732	0	0	0	0	0.809307	0
1700047E10Rik	0	0	0	0	0	0	0	0	0	0	0	0	0	0	0	0
1700047F07Rik	0	0	0	0	0	0	0	0	0	0	0	0	0	0	0	0
1700047G03Rik	0	0	0	0	0	0	0	0	0	0	0	0	0	0	0	0
1700047L14Rik	0	0	0	0	0	0	0	0	0	0	0	0	0	0	0	0
1700047M11Rik	0.867974	0.435401	0	0	0.550575	1.47936	0	0.780166	0	0	0	0	0.732995	0	0	0
1700048B10Rik	0	0	0	0	0	0	0	0	0	0	0	0	0	0	0	0
1700048F04Rik	0	0	0	0	0	0	0	0	0	0	0	0	0	0	0	0
1700048M11Rik	0	0	0	0.996087	1.56395	0	0	1.10806	0	1.22939	0	0.872211	0	1.29935	0	0
1700048O14Rik	0	0	0	0	0	0	0	0	0	0	0	0	0	0	0	0
1700048O20Rik	0.644405	0	0.198586	0	0	0	0.66735	0	0.340383	0	0.451881	0	0.272096	0	0.543041	0.250762
1700049E15Rik	0	0	0	0	0	0	0	0	0	0	0	0	0	0	0	0
1700049E17Rik1	0	0	0	0	0	0	0	0	0	0	0	0	0	0	0	0
1700049E17Rik2	0	0	0	0	0	0	0	0	0	0	0	0	0	0	0	0
1700049E22Rik	0	0	0	0	0	0	0	0	0	0	0	0	0	0	0	0
1700049J03Rik	0.361524	0.544053	0.297095	0.205427	1.44304	0.758313	1.05317	1.25686	1.0464	0.887395	0.44107	0.350403	0	0.381048	0.535621	0.479233
1700049L16Rik	0	0	0	0	0	0	0	0	0	0	0	0	0	0	0	0
1700051A21Rik	0	0	0	0	0	0	0	0	0	0	0	0	0	0	0	0
1700052H01Rik	0	0	0	0	0	0	0	0	0	0	0	0	0	0	0	0
1700052I22Rik	0	0	0	0	0	0	0	0	0	0	0	0	0	0	0	0
1700052K11Rik	0	0	0	0	0	0	0	0	0	0	0	0	0	0	0	0
1700054A03Rik	0	0	0	0	0	0	0	0	0	0	0	0	0	0	0	0
1700054K19Rik	0	0	0	0	0	0	0	0	0	0	0	0	0	0	0	0
1700054M17Rik	0	0	0.824688	0	0	0	0	0	0	0	0	0	0	0	0	0
1700054O19Rik	0	0	0	0	0	0	0	0	0	0	0	0	0	0	0	0
1700055C04Rik	0	0	0	0	0	0	0	0	0	0	0	0	0	0	0	0
1700055D16Rik	0.798521	0.934643	0.984317	1.72055	1.18188	1.36098	0.551302	1.19623	1.68716	0.530884	1.11991	0.941614	1.1239	2.24438	1.34583	0.828624
1700055D18Rik	0	0	0	0	0	0	0	0	0	0	0	0	0	0	0	0
1700055K11Rik	0	0	0	0	0	0	0	0	0	0	0	0	0	0	0	0
1700055L01Rik	0	0	0	0	0	0	0	0	0	0	0	0	0	0	0	0
1700056E22Rik	0	0.617756	0	0	0.781167	0	0	0	0.650495	0	0	0	0	0	0	0.479222
1700057G04Rik	0	0	0	0	0	0	0	0	0	0	0	0	0	0	0	0
1700057H15Rik	0	0	0	0	0	0	0	0	0	0	0	0	0	0	0	0
1700057H21Rik	0	0	0	0	0	0	0	0	0	0	0	0	0	0	0	0
1700060C16Rik	0	0	0	0	0	0	0	0	0	0	0	0	0	0	0	0
1700060C20Rik	0	0	0	0	0	0	0	0	0	0	0	0	0	0	0	0
1700061F12Rik	0	0	0	0	0	0	0	0	0	0	0	0	0	0	0	0
1700061I17Rik	0	0	0	0	0	0	0	0	0	0	0	0	0	0	0	0
1700061J23Rik	0	0	0	0	0	0	0	0	0	0	0	0	0	0	0	0
1700061N14Rik	0	0	0	0	0	0	0	0	0	0	0	0	0	0	0	0
1700062C10Rik	0	0	0	0	0	0	0	0	0	0	0	0	0	0	0	0
1700063A18Rik	0	0	0	0	0	0	0	0	0	0	0	0	0	0	0	0
1700063D05Rik	0	0	0	0	0	0	0	0	0	0	0	0	0	0	0	0
1700063H04Rik	0	0	0	0	0	0	0	0	0	0	0	0	0	0	0	0
1700063H06Rik	0	0	0	0	0	0	0	0	0	0	0	0	0	0	0	0
1700063O14Rik	0	0	0	0	0	0	0	0	0	0	0	0	0	0	0	0
1700064F23Rik	0	0	0	0	0	0	0	0	0	0	0	0	0	0	0	0
1700064J06Rik	0	0	0	0	0	0	0	0	0	0	0	0	0	0	0	0
1700064M15Rik	0	0.463078	0	0	0	0	0	0	0.975238	0	0	0	0	0	0	0
1700065D16Rik	0	0	0	0	0	0	0	0	0	0	0	0	0	0	0	0
1700065I16Rik	0	0	0	0	0	0	0	0	0	0	0	0	0	0	0	0
1700065J11Rik	0	0	0	0	0	0	0	0	0	0	0	0	0	0	0	0
1700065J18Rik	0	0	0	0	0	0	0	0	0	0	0	0	0	0	0	0
1700065L07Rik	0	0	0	0	0	0	0	0	0	0	0	0	0	0	0	0
1700065O20Rik	0	0	0	0	0	0	0	0	0	0	0	0	0	0	0	0
1700066B17Rik	0	0	0	0	0	0	0	0	0	0	0	0	0	0	0	0
1700066B19Rik	0	0	0.415299	0	0	0	0	0.202418	0.23728	0	0	0	0.379354	0.237362	0	0
1700066C05Rik	0	0	0	0	0	0	0	0	0	0	0	0	0	0	0	0
1700066J03Rik	0	0	0	0	0	0	0	0	0	0	0	0	0	0	0	0
1700066M21Rik	0.530687	0.976095	1.30833	1.28639	2.80522	4.37171	3.84708	2.703	1.49502	0.529228	1.48855	2.25282	1.94202	2.42383	3.87582	1.10139
1700066N21Rik	0	0	0	0	0	0	0	0	0	0	0	0	0	0	0	0
1700066O22Rik	0	0	0	0	0	0	0	0	0	0	0	0	0	0	0	0
1700067G17Rik	0	0	0	0	0	0	0	0	0	0	0	0	0	0	0	0
1700067K01Rik	0	0	0.161171	0	0.331747	0	0.270809	0.235043	0	0	0	0	0	0.551239	0	0.203517
1700067P10Rik	0	0	0	0	0	0	0	0	0	0	0	0	0	0	0	0
1700069L16Rik	0	0	0	0	0	0	0	0	0	0	0	0	0	0	0	0
1700069P05Rik	0	0	0	0	0	0	0	0	0	0	0	0	0	0	0	0
1700071G01Rik	0	0.836653	0	0	0	0	0	0	0	0	0	1.18005	2.817	0	0	0
1700071K01Rik	0	0	0	0	0	0	0	0	0	0	0	0	0	0	0	0
1700071M16Rik	21.8768	20.8746	19.4925	17.8687	9.93536	12.7411	11.0596	9.59894	25.8586	12.0898	12.3317	11.0986	11.2387	12.7733	13.4188	15.3484
1700072B07Rik	0	0	0	0	0	0	0	0	0	0	0	0	0	0	0	0
1700072F12Rik	0	0	0	0	0	0	0	0	0	0	0	0	0	0	0	0
1700072I22Rik	0	0	0	0	0	0	0	0	0	0	0	0	0	0	0	0
1700072O05Rik	0	0	0	0	0	0	0	0	0	0	0	0	0	0	0	0
1700073E17Rik	0	0	0	0	0	0	0	0	0	0	0	0	0	0	0	0
1700074H08Rik	0	0	0	0	0	0	0	0	0	0	0	0	0	0	0	0
1700074P13Rik	0	0	0	0	0	0	0	0	0	0	0	0	0	0	0	0
1700080F18Rik	0	0.0464157	0	0.0746486	0	0.0787308	0	0.16608	0	0	0	0	0	0	0.233805	0
1700080G11Rik	0	0	0	0	0	0	0	0	0	0	0	0	0	0	0	0
1700080N15Rik	0	0	0	0	0	0	0	0	0	0	0	0	0	0	0	0
1700080O16Rik	0	0	0	0	0	0	0	0	0	0	0	0	0	0	0	0
1700081B01Rik	0	0	0	0	0	0	0	0	0	0	0	0	0	0	0	0
1700081H04Rik	0	0	0	0	0	0	0	0	0	0	0	0	0	0	0	0
1700082M22Rik	0.159462	0	0	0	0	0	0	0	0	0	0	0.112822	0	0	0	0
1700083H02Rik	0	0	0	0	0	0	0	0	0	0	0	0	0	0	0	0
1700084D21Rik	0	0	0	0	0	0	0	0	0	0	0	0	0	0	0	0
1700084E18Rik	0	0	0	0	0	0	0	0	0	0	0	0	0	0	0	0
1700084F23Rik	0	0	0	0	0	0	0	0	0	0	0	0	0	0	0	0
1700084J12Rik	0	0	0	0	0	0	0	0	0	0	0	0	0	0	0	0
1700084M14Rik	0	0	0	0	0	0	0	0	0	0	0	0	0	0	0	0
1700085C21Rik	0	0	0	0	0	0	0	0	0	0	0	0	0	0	0	0
1700086D15Rik	0	0	0	0	0	0	0	0	0	0	0	0	0	0	0	0
1700086L19Rik	0	0	0	0	0	0.485105	0	0	0	0	0	0	0	0	0	0
1700086O06Rik	0.618473	0.464037	0	0	0.393432	0.528562	0.321162	0	0	0.307506	0.216229	0	0.781203	0.326868	0.261339	1.4399
1700086P04Rik	0.162265	0.0813967	0.10001	0.131111	0.559459	0.13828	0.0840212	1.29852	0.0857104	0.161819	0.0568931	0	1.48964	0.67859	0.341852	0.18943
1700087M22Rik	0	1.29863	0	0	0	0	0	0	0	0	1.82331	0	0	0	0	0
1700088E04Rik	0	0	0	0	0.553398	0	0	0	0	0	0	0.617257	0	0	0	0
1700091H14Rik	0	0	0	0	0	0	0	0	0	0	0	0	0	0	0	0
1700091J24Rik	0	0	0	0	0	0	0	0	0	0	0	0	0	0	0	0
1700092C02Rik	0	0	0	0	0	0	0	0	0	0	0	0	0	0	0	0
1700092C10Rik	0	0	0	0	0	0	0	0	0	0	0	0	0	0	0	0
1700092E19Rik	0	0	0	0	0	0	0	0	0	0	0	0	0	0	0	0
1700092K14Rik	0	0	0	0	0	0	0	0	0	0	0	0	0	0	0	0
1700092M07Rik	0	0	0	0	0.993932	0	0	0	0	0	1.09878	0	0	0	0	0
1700093K21Rik	0	0	0	0	0	0	0	0	0.246291	0	0.163101	0	0	0	0	0
1700094D03Rik	1.54407	0.67773	1.54646	0.935708	1.83347	3.12006	2.19513	2.25163	1.01785	0.192166	1.2181	0.546227	1.95275	2.23577	1.46357	1.20098
1700094J05Rik	0	0.299584	0.36809	0.482558	0	1.01789	0	0.536804	0	0	0	0.422546	0	0	0	0.464802
1700094M23Rik	0	0	0	0	0	0	0	0	0	0	0	0.0712702	0	0	0	0
1700094M24Rik	0	0	0	0	0	0.764186	0	0	0	0	0	0.633501	0	0	0	0
1700095A13Rik	0.483304	0	0	0	0	0	0	0	0	0	0	0	0	0	0	0
1700095A21Rik	0	0	0.343299	0	0	0	0	0	0.588427	0	0.390588	0.394086	0	0	0	0
1700095B10Rik	0	0	0	0	0	0	0	0	0	0	0	0	0	0	0	0.444303
1700095J03Rik	0	0	0	0	0	0	0	0	0	0	0	0	0	0	0	0
1700095J07Rik	0	0	0	0	0	0	0	0	0.442666	0	0	0	0	0	0	0
1700095J12Rik	0	1.58875	0.488014	1.27955	0.502253	0	1.63998	0.711694	0.836474	0	0.555237	2.80105	2.00599	3.33822	2.66899	2.46494
1700095K22Rik	0	0	0	0	0	0	0	0	0	0	0	0	0	0	0	0
1700096J18Rik	0	0	0	1.05971	0.831926	0	0	0	0	0	0	0	0	0	0	0
1700096K18Rik	0	0	0	0	0	0	0	0	0	0	0	0	0	0	0	0
1700096P03Rik	0	0	0	0	0	0	0	0	0	0	0	0	0	0	0	0
1700097N02Rik	0	0	0	0	0	0	0	0	0	0	0	0	0	0	0	0
1700099I09Rik	3.36401	1.01249	1.24402	1.63088	0	0	0	0.608867	3.55383	0	0.943589	0.47602	0	0	0.566972	0
1700100I10Rik	0	0	0	0	0	0	0	0	0	0	0	0	0	0.446046	0	0
1700100L14Rik	0	0.875909	0	0	0	0	0	0	0	0	0	0	0	0	0	1.35897
1700101I11Rik	0	0.859113	0	0.92255	0	0	0	0.513129	0	0	0.400324	0	0	0	0.481084	0
1700101O22Rik	0	0	0	0	0	0	0	0	0	0	0	0	0	0	0	0
1700102H20Rik	0	0	0	0	0.67086	0	0	0	0	0	0	0	0	0	0.891244	0
1700102J08Rik	0	0	0	0	0	0	0	0	0	0	0	0	0	0	0	0
1700102P08Rik	0	0	0.288398	0	1.0567	1.82525	0.985822	0.427813	0	0.474655	0.500645	0.49944	1.20584	0.739787	1.39028	0.546257
1700104B16Rik	0	0	0	0	0.244146	0	0	0.345956	0	0	0	0	0	0	0	0.299553
1700104L18Rik	0	0	0	0	0	0	0	0	0	0	0	0	0	0	0	0
1700105F02Rik	0	0.174568	0	0	0	0	0	0	0	0	0	0	0	0	0	0.13542
1700105P06Rik	0	0	0	0	0	0	0	0	0	0	0	0	0	0	0	0
1700108F19Rik	0	0	0	0	0	0	0	0	0	0	0	0	0	0	0	0
1700108I11Rik	0	0.998947	0	0	1.26319	0	2.06231	3.57989	0	0	1.39645	0	0	0	1.67816	3.09972
1700108J01Rik	0	0	0	0	0.807039	1.08423	0	0	0	0	0	0	0	0	0	0
1700108N06Rik	0	0	0	0	0	0	0	0	0	0	0	0	0	0	0	0
1700109G14Rik	0	0	0	0	0	0	0	0	0	0	0	0	0	0	0	0
1700109G15Rik	0	0	0	0	0	0	0	0	0	0	0	0	0	0	0	0
1700109H08Rik	1.66554	1.25322	0	0	0	0	0	0	0.87976	0.830481	1.16794	1.1784	2.10979	1.75549	0.701777	1.94437
1700109I08Rik	0	0	0	0	0	0	0	0	0	0	0	0	0	0	0	0
1700109K24Rik	0	0	0.336685	0	0.693017	0.931045	1.13143	0.491004	0	0.544765	0.383063	0	0.461316	0.575767	0	0
1700110C19Rik	0.824696	0.413691	0	0	1.04624	0	0	0.741266	0.87123	0	0	0	0	0.869233	1.38995	0
1700110I01Rik	0	0	0	0	0	0	0	0	0	0	0	0	0	0	0	0
1700110I07Rik	0	0	0	0	0	0	0	0	0	0	0	0	0	0	0	0
1700110K17Rik	4.22291	4.23667	2.07337	3.41213	10.1767	7.19744	3.49862	5.31398	1.78448	1.68452	1.77676	4.17784	1.42648	0.890193	2.13519	2.62926
1700111N16Rik	0	0	0	0	0	0	0	0	0	0	0	0	0	0	0	0
1700112D23Rik	0	0	0	0	0	0	0	0	0	0	0	0	0	0	0	0
1700112H15Rik	0	0	0	0	0	0	0	0	0	0	0	0	0	0	0	0
1700112J05Rik	0	0	0	0	0	0	0	0	0	0	0	0	0	0	0	0
1700112J16Rik	0	0	0	0.193217	0	0.203783	0.215907	0	0	0	0	0	0	0.219743	0	0
1700112M02Rik	0	0	0	0	0	0	0	0	0	0	0	0	0	0	0	0
1700112N08Rik	0	0	0	0	0	0	0	0	0	0	0	0	0	0	0	0
1700113A16Rik	0	0	0.373333	0	0.385402	0	0.629216	0.546116	0	1.21182	0	0	0	0	0	0
1700113B09Rik	0	0	0	0	0	0	0	0	0	0	0	0	0	0	0	0
1700113H08Rik	0	0	0	0	0	0	0	0	0	0	0	0	0	0	0	0
1700116B05Rik	0	0	0	0	0	0	0	0	0	0	0	0	0	0	0	0
1700116H05Rik	0	0	0	0	0	0	0	0	0	0	0	0	0	0	0	0
1700119H24Rik	0	0	0	0	0	0	0	0	0	0	0	0	0	0	0	0
1700120B22Rik	0	0	0.565029	0	0	0	0.474697	0	0	0	0.964292	0	0	0	0	0
1700120C14Rik	0	0.769807	0.945841	0	0	0	0	0	0	0	0	0	0	0	0	0
1700120E14Rik	0	0	0	0	0.195494	0	0	0	0	0	0	0	0	0	0	0.239859
1700120G07Rik	0	0.675758	0	0	0	0	0	0	0.711571	0	0	0	0	0	0	0
1700120K04Rik	0	0	0	0	0	0	0	0	0	0	0	0	0	0	0	0
1700121C08Rik	0	0	0	0	0	0	0	0	0	0	0	0	0	0	0	0
1700121L16Rik	0	0	0	0	0	0	0	0	0	0	0	0	0	0	0	0
1700121M21Rik	0	0	0	0	0	0	0	0	0	0	0	0	0	0	0	0
1700121N20Rik	0	0	0	0	0	0	0	0	0	0	0	0	0	0	0	0
1700122C19Rik	0	0	0	0	0	0	0	0	0	0	0	0	0	0	0	0
1700122E12Rik	0	0	0	0	0.205828	0	0	0	0	0.647187	0	0	0	0.342009	0.273444	0
1700122H20Rik	0	0	0	0	0	0	0	0	0	0	0	0	0	0	0	0
1700122O11Rik	0	0	0	0	0	0	0	0	0	0	0	0	0	0	0	0
1700123J17Rik	0	0	0	0	0	0	0	0	0	0	0	0	0	0	0	0
1700123K08Rik	0	0	0	0	0	0	0	0	0	0	0	0	0	0	0	0
1700123L14Rik	0	0	0	0	0	0	0	0	0	0	0	0	0	0	0	0
1700123M08Rik	0	0.280192	0	0	0	0	0	0	0	0.55703	0	0	0	0	0.470704	0
1700123O12Rik	0	0	0	0	0	0	0	0	0	0	0	0	0	0	0	0
1700123O20Rik	13.2388	8.53838	17.2905	19.1018	20.5942	19.0719	13.3837	18.9825	18.9807	12.8881	17.4619	15.8342	22.36	17.9405	19.9221	23.06
1700123O21Rik	0	0	0	0	0	0	0	0	0	0	0	0	0	0	0	0
1700124L16Rik	0	0	0	0	0	0	0	0	0	0	0	0	0	0	1.46716	0
1700124M09Rik	0	0	0	0	0	0	0	0	0	0	0	0	0	0	0	0
1700125G02Rik	0	0	0	0	0	0	0	0	0	0	0	0	0	0	0	0
1700125G22Rik	0	0	0	0	0	0	0	0	0	0	0	0	0	0	0	0
1700125H03Rik	0	0	0	0	0	0	0	0	0	0	0	0	0	0	0	0
1700125H20Rik	0	0.0730996	0.0898155	0	0.0924362	0.124003	0.301826	0	0.307894	0.145111	0.102188	0.206206	0	0.306963	0	0
1700126A01Rik	0	0	0	0	0	0	0	0	0	0	0	0	0	0	0	0
1700126H18Rik	0	0	0	0	0	0	0	0	0	0	0	0	0	0	0	0
1700127F24Rik	0	0.123577	0.303671	0.398105	0	0.839751	0	0.221429	0.520503	0	0.172751	0	0.208041	0.259655	0.2076	0.383457
1700128A07Rik	0	0	0	0	0	0	0	0	0	0	0	0	0	0	0	0
1700128E19Rik	0	0	0	0	0	0	0	0	0	0	0	0	0	0	0	0
1700128F08Rik	0	0	0	0	0	0	0	0	0	0	0	0	0	0	0	0
1700129C05Rik	0	0	0	0	0	0	0	0	0	0	0	0	0	0	0	0
1810006J02Rik	0	0	0	0	0	0	0	0	0	0	0	0	0	0	0	0
1810007C17Rik	0	0	0	0	0	0	0	0	0	0	0	0	0	0	0	0
1810007D17Rik	0	0	0	0	0	0	0	0	0	0	0	0	0	0	0	0
1810008I18Rik	0	0	0	0	0	0	0	0	0	0	0	0	0	0	0	0
1810009A15Rik	12.4506	16.165	16.7017	18.9367	13.9371	10.6103	13.6524	18.4323	10.832	19.7201	17.4616	14.509	13.6068	10.0352	12.9609	17.0999
1810009J06Rik	0	0	0	0	0	0	0	0	0	0	0	0	0	0	0	0
1810010H24Rik	0.191827	0.0962259	0.11823	0	0.121134	0.653891	0.197765	0.172421	0	0.190441	0	0	0.161996	0.606559	0.160927	0.597175
1810010K12Rik	0	0	0	0	0	0	0	0	0	0	0	0	0	0	0	0
1810012K16Rik	0	0	0	0	0	0	0	0	0	0	0.767534	0	0	0	0	0
1810013A23Rik	1.42789	0	0	0	0	3.96422	0	0	0	2.84793	0	0	1.20584	0	2.40657	3.62037
1810013D15Rik	0	0	0	0	0	0	0	0	0	0	0	0	0	0	0	0
1810013L24Rik	52.1769	44.1353	48.9135	52.197	70.1631	67.1164	64.0086	64.8804	53.1066	51.8817	49.804	57.0741	55.0409	54.0654	50.8601	55.9571
1810014B01Rik	0.36755	1.29061	0.453069	1.18793	0	0.313222	0.380637	1.32147	0	0	0.773219	0.520096	0.620783	0	0	0.286054
1810018F18Rik	0	0	0	0	0	0	0	0	0	0	0	0	0	0	0	0
1810019D21Rik	0	0	0.445642	0.292113	0.229323	0	0	0	0	0.360531	0.253514	0.255785	0	0.381048	0.304657	0
1810019N24Rik	0	1.37191	0.240805	0.631378	0	0.332953	0	0.341541	0.412748	0.389629	0.54795	0.829287	0.989831	0.411802	1.62816	0.903876
1810020O05Rik	0	0	0	0.265294	0	0	0	0	0	0	0	0	0	0	0	0
1810021B22Rik	0	0	0	0	0	0	0	0	0	0	0	0	0.76886	0	0	0
1810021M19Rik	0	0	0	0	0.125647	0	0	0	0	0	0	0	0	0	0.16648	0
1810024B03Rik	0	0	0	0	0	0	0	0	0	0	0	0	0	0	0	0
1810030O07Rik	16.6288	14.1805	14.7146	14.2999	16.3744	18.3488	16.2622	17.4299	17.0652	16.3472	14.8258	16.1351	13.563	11.7864	12.9324	14.9953
1810034E14Rik	0.991282	0	1.22193	0.533973	1.25758	1.12635	0.342193	0.891	1.74536	1.31808	0.926833	0.701351	0.837127	0.696544	1.11381	1.02865
1810035K13Rik	0	0	0	0	0	0	0	0	0	0	0	0	0	0	0	0
1810037I17Rik	102.492	108.335	129.348	119.292	143.783	159.717	150.579	138.644	138.262	119.148	147.911	145.499	150.757	132.942	145.426	139.664
1810041H14Rik	0	0.390949	1.44105	0.629725	0.494364	1.32832	0.803952	0.700516	0	0	0	0	1.31632	0	0	0
1810044D09Rik	0	1.22916	0.755116	0.989938	0	0	0	0	1.2943	2.4436	0	0	1.03464	1.29133	1.03245	0
1810046K07Rik	0	0	0	0	0	0	0	0	0	0	0.286968	0	0	0	0	0
1810049I09Rik	0	0	0	0	0	0	0	0	0	0	0	0	0	0	0	0
1810053B23Rik	0	0	0	0	0	0	0	0	0	0	0	0	0	0	0	0
1810055G02Rik	12.4048	10.5403	10.6101	9.81857	12.3755	12.7395	12.595	12.7536	10.4353	11.8699	11.7227	10.5696	10.906	10.9453	13.0165	13.7978
1810058I24Rik	24.0217	30.7658	30.2409	40.4711	38.5468	42.2124	45.4805	42.687	51.8151	43.8224	50.5079	45.1875	32.3602	36.08	33.5827	33.3943
1810062G17Rik	0	0	0.402839	0	0	0	0	0	0	0	0	0	0	0	0	0
1810062O18Rik	0	0	0	0.640626	0.500921	0	0	1.42528	0.834255	1.57505	0	0.560956	0	0	0	0
1810063I02Rik	0	0	0	0	0	0	0	0	0	0	0	0	0	0	0	0
1810064F22Rik	0	0	0	0	0	0	0	0	0	0	0	0	0	0	0	0
1810065E05Rik	0	0	0	0	0	0	0	0	0	0	0	0	0	0	0	0
1810073O08Rik	0	0	0	0	0	0	0	0	0	0	0	0	0	0	0	0
2010001A14Rik	0	0.781898	0.480348	0	0.494364	0.664162	0	0.700516	0	0	0.546516	1.65423	3.2908	0.821448	0	0
2010001M07Rik	0	0	0	0	0	0	0	0	0	0	0	0	0	0	0	0
2010003K11Rik	0	0	0	0	0	0	0	0	0	0	0	0	0	0	0	0
2010009K17Rik	1.04461	0.523091	0	0	0.661461	0.89021	0	0.937292	0	0	0	0	1.76433	0	0	0
2010010A06Rik	0	0	0.611134	0.400591	0	0	0	0.889027	0	0	0	0	0.41868	0	0	0.38489
2010016I18Rik	5.35047	6.13474	4.00434	3.7056	1.21211	2.27981	3.95784	2.40459	5.65237	3.43013	4.01994	5.13754	2.2592	2.81971	3.2206	3.56925
2010106C02Rik	1.81257	0.45462	0.558579	0.732283	2.29951	3.86164	0	1.62921	0.957425	0.903796	0	0	4.59209	1.91046	5.34611	2.11602
2010106E10Rik	0	0	0	0	0	0	0	0	0	0	0	0	0	0	0	0
2010109A12Rik	0	1.09009	0	0	0	0	0	0	0	0	0	0	0	0	0	0
2010109P13Rik	0	0	0	0	0	0	0	0	0	0	0	0	0	0	0	0
2010110K18Rik	0	0.992309	0.812816	0	0	0	0	0	0	0	0	0.463962	1.11063	0	0.55567	0
2010203P06Rik	0	0	0	0	0.123875	0	0	0	0	0.194623	0	0	0	0	0	0
2010204K13Rik	0.628754	0	0.387935	0.508573	1.19734	1.0722	0.65183	0	0	0	0.882745	0.445325	1.59349	0.66271	1.59068	1.46906
2010308F09Rik	0	0	0	0	0	0	0	0	0	0	0.597337	0	0	0	0	0
2010310C07Rik	0	0	0	0	0	0	0	0	0	0	0	0	0	0	0	0
2010315B03Rik	2.56467	2.14419	2.6345	2.59033	10.3852	11.7492	11.5991	11.6148	3.85806	4.29663	5.27766	8.07203	4.35896	4.99167	3.79222	6.68251
2010320M18Rik	0	0	0	0	0	0	0	0	0	0	0	0	0	0	0	0
2010320O07Rik	0	0	0	0	0	0	0	0	0	0	0	0	0	0	0	0
2200002D01Rik	1.19564	1.19954	7.96223	5.79651	12.1348	22.4161	8.66751	21.4937	7.57866	2.38471	11.738	5.07564	10.0971	8.82149	8.96082	4.65269
2200002J24Rik	0	0	0	0	0	0	0	0	0	0	0	0	0	0	0	0
2210010C04Rik	0	0	0	0	0	0	0	0	0	0	0	0	0	0	0	0
2210011K15Rik	0	0	0	0	0	0	0	0	0	0	0	0	0	0	0	0
2210016F16Rik	12.2378	11.0075	12.0942	11.252	9.36543	9.16699	8.95568	8.34167	9.58303	9.25704	8.43137	9.85096	12.2925	12.452	15.2895	16.2543
2210016L21Rik	9.29876	10.7284	10.3161	11.771	33.8648	28.2798	37.9667	33.5206	27.1916	21.5955	22.2858	24.4548	24.426	23.7853	24.323	21.7208
2210039B01Rik	0	0	0	0	0	0	0	0	0	0	0	0	0	0	0	0
2210404E10Rik	0	0	0	0	0	0	0	0	0	0	0	0	0	0	0	0
2210406O10Rik	0	0	0	0	0	0	0	0	0	0.356419	0	0	0	0	0	0
2210407C18Rik	0	0	0	0	0	0	0	0	0	0	0	0	0	0	0	0
2210408F21Rik	2.85715	6.30621	6.69169	7.38749	2.91938	1.47078	3.57468	1.55129	3.63429	3.98902	3.22464	5.66837	3.87032	2.40916	5.79808	1.78192
2210408I21Rik	0.978332	1.05862	0.603082	0.332945	0.326677	0.131695	0.373384	0.185132	0.489474	0.667699	0.541526	0.619211	0.304409	0.379932	0.650973	0.480994
2210409D07Rik	0	0	0	0	0	0	0	0	0	0	0	0	0	0	0	0
2210409E12Rik	0	0	0	0	0	0	0	0	0	0	0	0	0	0	0	0
2210414B05Rik	0	0	0	0	0	0	0	0	0	0	0	0	0	0	0	0
2210416O15Rik	0	0.198594	0.488014	0.319887	0	0	0.409994	0.355847	0	0	0	0	0.668663	0	0.667248	0
2210417A02Rik	0	0	0	0	0	0	0	0	0	0	0	0	0	0	0	0.84256
2210418O10Rik	0.408248	0.702632	1.55165	0.659733	0	0.149947	0.364439	0.061158	0.215642	0.474981	0.0477132	0.962811	0.229841	0.35858	0.344032	0.136941
2210420H20Rik	0	0	0	0	0	0	0	0	0	0	0	0	0	0	0	0
2300002M23Rik	0	0	0	0	0	0	0	0	0	0	0	0	0	0	0	0
2300003K06Rik	0	0	0	0	0	0	0	0	0	0	0	0	0	0	0	0
2300009A05Rik	2.98711	1.99789	3.68214	1.60906	4.42117	0	0	0.894973	3.15566	0.992967	2.09467	0	2.52258	0	3.35632	1.54986
2310001H17Rik	6.96863	11.6522	10.9762	13.1382	9.3684	25.8347	17.71	21.6593	11.4742	12.3758	11.4341	14.2778	15.0751	13.9026	16.361	15.7033
2310001K24Rik	0	0	0	0	0	0	0	0	0	0	0	0	0	0	0	0
2310002D06Rik	0	0	0	0	0	0	0	0	0	0	0	0	0	0	0	0
2310002F09Rik	0	0	0	0	0	0	0	0	0	0	0	0	0	0	0	0
2310002L09Rik	0	0	0	0	0	0	0	0	0	0	0	0	0	0	0	0
2310003N18Rik	0	0	0	0	0	0	0	0	0	0	0	0	0	0	0	0
2310005A03Rik	0	0	0	0	0.270943	0	0	0	0	0	0	0	0	0	0	0
2310005E17Rik	0	0	0	0	0	0	0	0	0	0	0	0	0	0	0	0
2310008N11Rik	0	0	0	0	0	0	0	0	0	0	0	0	0	0	0	0
2310009B15Rik	6.25671	9.41564	7.06979	9.26832	9.92192	6.22056	4.31966	11.2475	9.91463	9.35927	9.50613	11.8046	14.0899	5.4955	4.39378	7.30415
2310010J17Rik	0	1.11035	2.04639	0.894257	0.702034	0	0	0	0	1.10371	0	0.783044	0	2.33303	0	0
2310011J03Rik	20.8167	19.4442	27.43	27.84	41.4348	42.5144	39.399	39.3572	36.3995	29.7076	39.7655	28.9486	35.159	38.9641	42.6459	42.1788
2310015A10Rik	0.983167	0.739777	0.605963	0.794402	2.33915	1.78079	1.14568	1.5468	2.33719	0.857983	1.20665	1.04361	1.55698	1.55463	2.17501	1.72172
2310015A16Rik	0	0	0	0	0	0	0	0	0	0	0	0	0	0	0	0
2310015D24Rik	0	0	0	0	0	0	0	0	0	0	0	0	0	0	0	0
2310015K22Rik	0	0	0	0	0	0	0	0	0	0	0	0	0	0	0	0
2310016D03Rik	0	0	0	0	0	0	0	0	0	0	0	0	0	0	0	0
2310016D23Rik	0	0	0	0	0	0	0	0	0	0	0	0	0	0	0	0
2310016G11Rik	0	0	0	0	0	0	0	0	0	0	0	0	0	0	0	0
2310020H05Rik	0	0	0	0	0	0	0	0	0	0	0	0	0	0	0	0
2310022A10Rik	4.44351	6.26241	6.91196	4.95813	8.05032	9.19304	8.10493	10.4567	13.1867	8.22805	6.67563	9.28018	8.3978	10.2561	5.52679	9.71503
2310022B05Rik	12.6036	10.3867	13.2057	11.3476	13.5013	14.142	13.8233	15.5646	17.5181	14.9182	14.6571	16.9535	15.8316	10.6378	14.8794	13.6055
2310026I22Rik	0	0	0	0	0	0	0	0	0	0	0	0	0	0	0	0
2310030A07Rik	0	0	0	0	0	0	0	0	0	0	0	0	0	0	0	0
2310030G06Rik	0	0	0.294059	0	0	0	0	0	0	0	0	0	0	0	0	0
2310033P09Rik	8.62248	11.2938	9.743	12.7728	9.72343	9.79732	11.906	11.1947	16.6999	11.9428	12.0928	9.15085	11.3269	10.0979	12.514	11.5572
2310034C09Rik	0	0	0	0	0	0	0	0	0	0	0	0	0	0	0	0
2310034G01Rik	0	0	0	0	0	0	0	0	0	0	0	0	0	0	0	0
2310034O05Rik	0	0	0	0	0	0	0	0	0	0	0	0	0	0	0	0
2310039H08Rik	3.85143	3.09118	7.59609	10.5807	3.42026	9.19001	1.59542	6.23124	3.255	9.98619	4.86138	2.72495	6.50497	4.05942	2.59648	1.19899
2310039L15Rik	0	0	0	0	0	0	0	0	0	0	0	0	0	0	0	0
2310040G24Rik	0.768297	2.6978	0.947061	4.9663	0.487347	3.92841	1.59131	1.38115	6.4932	0.766186	0.538759	2.17434	0.648818	2.42937	0.647445	0.597946
2310043L19Rik	0.853052	0	0.525768	0.689269	0.541109	0.726962	0	0.766754	0	0	1.19638	0.60355	0	0	0	0
2310043M15Rik	4.1454	3.2137	3.94859	3.3495	5.72988	5.77342	5.06714	4.73623	3.58005	1.50233	2.64098	3.73048	3.18169	3.97006	1.2691	3.2244
2310043O21Rik	0	0	0	0	0	0	0	0	0	0	0	0	0	0	0	0
2310047D07Rik	0.0851344	0	0.105735	0	0	0.0736458	0	0.0776769	0	0	0	0	0.0718951	0	0.218478	0
2310047K21Rik	0	0	0.331739	0	0.086094	0	0	0	0	0	0.0943589	0.095204	0	0.425482	0.114377	0.104725
2310050C09Rik	0	0	0	0	0	0	0	0	0	0	0	0	0	0	0	0
2310057J18Rik	0	0	0	0	0	0	0	0	0	0	0	0	0	0	0	0
2310057M21Rik	2.81184	2.91835	3.5856	3.21248	4.55498	3.63854	5.52717	5.66943	3.07376	3.28836	2.78889	3.22569	4.83168	3.47525	4.82218	3.39742
2310057N15Rik	0	0	0	0	0	0	0	0	0	0	0	0	0	0	0	0
2310061I04Rik	1.69236	1.61406	2.08614	0.683719	4.57257	1.54019	2.98611	3.02369	1.40162	4.79253	2.73253	2.72012	2.84087	3.09411	4.85976	3.62625
2310061N02Rik	0	0	0	0	0	0	0	0	0	0	0	0	0	0	0	0
2310065F04Rik	0	0	0	0	0	0	0	0	0	0	0	0	0	0	0	0
2310067E19Rik	0	0	0	0	0	0	0	0	0	0	0	0	0	0	0	0
2310068J16Rik	0	0	0	0	0	0	0	0	0	0	0	0	0	0	0	0
2310069B03Rik	0	0	0	0	0	0	0	0	0	0	0	0	0	0	0	0
2310069G16Rik	0	0	0	0	0	0	0	0	0	0	0	0	0	0	0	0
2310075C17Rik	0	0	0	0	0	0	0	0	0	0	0	0	0	0	0	0
2310075K07Rik	0.612583	0.307289	0.372008	0	0	0	0	0	0.642393	0	0	0.433413	0.775979	0.645665	0	0
2310079G19Rik	0	0	0	0	0	0	0	0	0	0	0	0	0	0	0	0
2310081J21Rik	0	0	0	0	0	0	0	0	0	0	0	0	0	0	0	0
2400006E01Rik	0	0	0	0	0	0	0	0	0	0	0	0	0	0	0	0
2410002F23Rik	3.31584	2.97022	4.23333	3.63607	5.11007	6.25946	7.85205	6.3891	9.00916	4.48883	4.65177	6.03362	5.80127	7.24025	5.98866	5.89962
2410003I16Rik	0.169156	0	0	0	0.1073	0	0	0.152044	0	0	0	0	0	0	0.285097	0
2410003L11Rik	0	0	0	0.786127	0	0	0	0	0	0	0	0	0	0	1.63977	0
2410004B18Rik	11.1491	13.9817	18.8969	16.3279	13.4733	18.6944	14.7847	13.7711	18.0302	11.116	11.4798	11.0903	17.061	16.1503	15.8483	11.3851
2410004I01Rik	0	0	0	0	0	0	0	0	0	0	0	0	0	0	0	0
2410004P03Rik	0	0	0	0	0.603346	0.270192	0.328345	0	0	0	0	0.224323	0.26775	0	0	0
2410006H16Rik	9.04124	11.0144	10.3489	8.34898	12.2894	13.2083	10.7008	10.4485	8.18692	21.897	14.4916	10.0522	14.1797	14.9749	6.53063	15.0783
2410012E07Rik	0	0	0	0	0	0	0	0	0	0	0	0	0	0	0	0
2410017I17Rik	0.394064	0	0	0	0	0	0.408095	0	0.416299	0.785962	0	0	0.332782	0.415345	1.32831	0.613379
2410018L13Rik	0	0	0.260829	0	0	0	0	0	0	0	0	0	0	0	0.356624	0
2410021H03Rik	0	0	0	0	1.48699	2.66362	3.23691	1.40471	0	0.779257	0.54795	0	1.97966	1.64721	1.31698	0
2410022M11Rik	0	0	0	0	0	0	0	0	0	0	0	0	0	0	0	0
2410080I02Rik	0.269425	0.540607	0	0.435394	0	0.22929	0	0	0	0	0.566538	0	0.227527	0.283976	0.227045	0
2410124H12Rik	0	0	0	0	0	0	0	0	0	0	0	0	0	0	0	0
2410137M14Rik	0	0	0	0	0	0	0	0	0	0	0	0	0	0	0	0
2410141K09Rik	0	0	0	0	0	0	0	0	0	0	0	0	0	0	0	0
2500002B13Rik	0.645103	2.98023	8.52551	3.20029	4.50123	4.94775	6.01266	2.31937	7.62348	3.23163	4.99714	3.22684	0.557466	0.679942	1.09992	1.51789
2500004C02Rik	0.313715	0.157368	0.386708	0.253483	1.58904	0.266782	0.972605	0.281385	0.994249	0.312852	0.879954	1.33035	0.264371	0.330657	0.528736	0.244156
2510002D24Rik	1.44991	0.971142	1.78727	1.17823	1.53986	1.65688	0.500513	0.436893	2.0423	3.37383	0.681695	2.05559	2.04539	1.52821	1.22883	1.51317
2510003B16Rik	0	0	0	0	0	0	0	0	1.14786	0	0	0	0	1.14523	0	0
2510009E07Rik	4.38156	3.93311	10.5178	6.98746	22.1829	24.3923	21.9927	23.549	8.41046	11.1606	9.1424	9.38776	11.5964	12.1602	14.0014	13.47
2510039O18Rik	20.4936	21.3297	26.2931	23.3177	34.4002	35.1665	38.6929	30.826	34.4633	34.2012	35.5851	30.972	42.6191	38.9394	42.0589	43.6174
2600006K01Rik	0.351079	0	0	0	0.445394	0.298658	0.362938	0	0.370234	0	0	0.248395	0	0	0	0
2600014E21Rik	0	0	0	0	0	0	0	0	0	0	0	0	0	0	0	0
2610001J05Rik	38.9832	44.375	54.8689	48.1564	36.9121	32.4736	35.9637	33.0695	51.3233	49.5714	48.3997	48.0451	33.5809	33.8053	37.4585	41.4611
2610002M06Rik	16.4095	15.0825	19.7879	21.659	14.5143	14.7329	16.5348	14.0768	19.4889	16.3644	18.1538	22.6431	23.0162	22.1891	22.1962	22.7153
2610005L07Rik	11.1393	6.70533	9.42868	8.64054	14.1317	13.543	10.9206	12.9493	8.62972	9.47938	7.60297	7.04056	9.78326	7.51413	10.138	10.2877
2610008E11Rik	1.83036	0.494395	1.47523	0.796351	1.96483	1.43983	2.33296	1.13898	1.48742	0.98287	2.36957	1.1954	1.18901	1.78081	0.474599	1.86284
2610016A17Rik	0	0	0	0	0	0	0	0	0	0	0	0	0	0	0	0
2610017A05Rik	0	0	0	0	0	0	0	0	0	0	0	0	0	0	0	0
2610020C07Rik	5.79965	3.60195	4.59584	4.01669	4.91652	6.13339	6.02011	7.21554	9.35115	4.96451	8.72971	7.24017	6.77438	9.03659	7.92533	9.04441
2610024D14Rik	0	0	0	0	0	0	0	0	0	0	0	0	0	0	0	0
2610027F03Rik	0	0	0	0	0	0	0	0	0	0	0	0	0	0	0	0
2610027K06Rik	1.02396	0.89888	0.315551	0	0.649238	0.654172	0	0.229993	0.811301	0.510352	0.179509	0.181039	0.432267	0	0	0.19923
2610028E06Rik	0	0	0	0	0	0	0	0	0	0	0	0	0	0	0	0
2610028H24Rik	0	0	0	0	0	0.250701	0	0.264424	0	0	0	0	0	0	0	0
2610035D17Rik	0.643708	0.484878	0.397171	0	0	0	0.333675	0	0	0	0	0	0	0	0	0
2610035F20Rik	0	0	0	0	0	0	0	0	0	0	0	0	0	0	0	0
2610037D02Rik	0	0	0.10107	0	0	0	0	0.153088	0.173238	0.163535	0	0.116023	0	0	0	0
2610042L04Rik	0	0.0411525	0	0	0.104077	0	0.169918	0	0	0	0	0	0	0	0	0
2610044O15Rik8	1.34106	1.00907	1.23982	1.35509	1.48938	0	0.347594	0.301688	1.41753	1.00416	0.470731	1.42484	0.850021	1.76765	0.565057	0.521856
2610203C22Rik	5.73448	3.59573	4.7125	2.31674	0.303613	0	0.495684	0	2.01935	2.3828	3.01593	2.36673	0.807118	1.51104	2.81893	2.60342
2610206C17Rik	0.346785	0	0	0	0	0	1.61	0	0	0	0.243179	0	0	0	0.292237	0
2610300M13Rik	0	0	0	0	0	0	0	0	0	0	0	0	0	0	0	0
2610301B20Rik	0	0.580196	0.285149	0.373823	0.731682	0.786392	0.477824	1.0368	0.731808	0.690816	0.485322	1.14522	0.195351	0.97527	1.36298	0.360068
2610306M01Rik	0	0	0	0	0	0	0	0	0	0	0	0	0	0	0	0
2610307P16Rik	0	0	0.27024	0	0	0	0	0	0	0.219112	0	0	0	0	0	0
2610316D01Rik	0	0	0	0	0	0	0	0	0	0	0	0	0	0	0	0
2610318M16Rik	0	0	0	0	0.479917	0	0	0.680043	0	0	0	0	0	0	0	0.588828
2610318N02Rik	0.360212	0	0.222012	0.582105	0	0	0	0	0.380537	0	1.01038	0.254857	0.304195	0	0	0.280344
2610507B11Rik	84.3411	64.5251	63.1539	60.2348	51.1012	50.2746	48.2252	50.9896	81.0025	77.6306	81.447	74.1095	52.1601	52.8508	56.7298	52.4508
2610507I01Rik	0.204967	0.41127	0.505317	0.331229	0.130015	0.174671	0.212266	0.184232	0.216533	0.204404	0.431193	0.435055	0.173093	0	0.518179	0.478562
2610524H06Rik	0.630085	1.58034	1.55338	2.03644	0	0	0	0	1.99692	0.628353	1.32552	1.33739	0	0.664112	1.06195	0.490379
2610528A11Rik	0	0.395086	0.485431	0	0	0.67119	0	0	0	0	1.6569	0.557246	0	0.83014	0	0
2610528J11Rik	0	0	0	0	0	0	0	0	0	0	0	0	0	0	0	0
2700003A03Rik	0	0	0	0	0	0	0	0	0	0	0	0	0	0	0	0
2700012I20Rik	0	0.407483	1.50199	1.96907	1.54582	0.692251	1.68249	0	0	1.62017	0.569629	0.574731	2.05798	0.856188	0.684543	0
2700038G22Rik	2.17215	1.74351	2.1422	2.10654	3.03158	2.96222	4.49866	4.68612	4.1313	2.59929	1.82819	2.76729	3.66791	3.6634	2.92844	3.71931
2700046A07Rik	0	0	0	0	0	0	0	0	0	0	0	0	0	0	0	0
2700046G09Rik	0	0.91007	1.11818	0.586362	0	1.85868	0.751531	0.980209	0.384022	1.81123	0.763324	0.25672	1.22568	1.14872	0.306331	1.13009
2700049A03Rik	0.64074	0.872408	0.902847	0.66564	0.465284	1.09391	0.664678	0.247241	0.386797	0.639752	0.641873	0.64806	0.850689	0.77182	0.617742	0.642235
2700054A10Rik	0.273887	0.0686948	0	0	0	0	0	0	0	0	0	0.09689	0	0	0	0
2700062C07Rik	6.92361	6.65674	7.46774	7.45907	11.7115	9.83372	11.9502	8.29758	3.65714	7.47996	8.09183	9.38895	6.82139	9.12189	6.80696	4.49039
2700069I18Rik	0	0	0	0	0	0.648046	0	0	0	0	0	0	0	0	0	0
2700070H01Rik	0	0	0	0	0	0	0	0	0	0	0	0	0	0	0	0
2700081O15Rik	3.68331	3.92627	5.88824	5.95226	17.3107	20.0181	15.5022	18.4228	6.0818	8.26663	8.23508	7.16801	12.6396	13.3479	12.3217	11.1104
2700089I24Rik	0	0	0	0	0	0	0	0	0	0	0	0	0	0	0	0
2700097O09Rik	0.787086	0.78965	0.970221	2.55765	3.27335	5.75076	2.46653	4.99514	2.51611	3.94842	2.4837	1.67787	2.3264	4.99912	2.66749	1.22514
2700099C18Rik	1.40101	0.702788	1.15133	0.377341	0.296231	0	0	0.83952	0	0	0.327481	1.98248	0	1.47667	0.393545	1.09037
2810001G20Rik	0	0.331504	0.81462	0	1.67121	1.12261	0.684386	0	1.39629	0	0.926833	1.4027	0	0	0	0
2810002D19Rik	3.6111	3.42159	5.68779	3.56618	3.5752	1.71541	2.50155	5.42793	3.81773	2.00606	1.4068	2.84072	3.39524	2.54599	1.69517	3.75146
2810004N23Rik	4.73932	6.05151	4.77985	8.70315	6.84229	9.56008	8.48985	6.98079	6.82737	6.44868	5.13833	6.40722	5.46032	6.36221	6.54009	8.72213
2810006K23Rik	0	0.725971	1.27426	0.334104	1.18029	1.05712	1.28465	1.11499	0.218413	1.64943	1.15983	0.438831	0.872976	1.08956	1.56803	1.12634
2810013P06Rik	0	0	0	0	0	0	0	0	0	0	0	0	0	0	0	0
2810021J22Rik	0.31599	0.369856	0.194757	0.170214	0.86857	1.07713	0.872643	0.757395	0.33382	0.420162	0.295445	0.372614	0.7116	0.333055	0.976379	0.327902
2810025M15Rik	6.48291	8.75543	11.6796	10.0735	23.7245	25.9235	19.1083	22.4118	23.1803	23.3738	25.1782	22.9339	13.4763	13.1404	9.66559	7.37416
2810029C07Rik	0	0	0.187813	0	0	0	0	0	0.321918	0	0.427149	0.215598	0.257336	0	0	0
2810030D12Rik	0	0	0	0	0	0	0	0	0	0	0	0	0	0	0	0
2810032G03Rik	0	0	0	0	0	0	0	0	0	0	0	0	0	0	0	0
2810039B14Rik	0.813429	0	0	0	0.257988	0.346598	0	0	0	0	0	0	0.343466	0.428679	0.342739	0.316535
2810047C21Rik1	10.6327	6.05166	3.27666	4.95649	0	0.174251	0	0	0	0	0	0.14467	4.48959	6.03448	6.72014	3.02361
2810048H02Rik	0	0	0	0	0	0	0	0	0	0	0	0	0	0	0	0
2810049E08Rik	0	0	0	0	0	0	0	0	0	0	0	0	0	0	0	0
2810403D21Rik	0	0.297199	0	0	0	0	0	0	0	0	0	0.419599	0	0	0	0
2810404M03Rik	0	0	0	0	0	0	0	0	0	0	0	0	0	0	0	0
2810405F15Rik	0	0	0	0	0	0	0	0	0	0	0	0	0	0	0	0
2810407A14Rik	0.176459	0.0295056	0	0	0.0380548	0.0511254	0.372775	0.268564	0.0621385	0.117316	0.0412465	0.125678	0	0.0619961	0.250803	0.137333
2810408A11Rik	0	0	0	0	0	0	0	0	0	0	0.171122	0	0	0.257207	0	0
2810408B13Rik	0	0.0721287	0	0	0.0918741	0.12343	0.148909	0	0.304914	0.286788	0	0.204952	0	0	0.244111	0
2810408I11Rik	0	1.67565	1.02941	2.69907	1.58918	2.13501	3.45936	3.75311	2.64668	3.33124	2.92804	2.95426	0.705237	2.64061	0.703745	1.94982
2810410L24Rik	0	0	0	0	0	0	0	0	0	0	0.244604	0	0	0	0	0
2810414N06Rik	0	0.203464	0	0	0.234885	0	0.420049	0.364574	0	0.369275	0.284427	0	0	0	0	0
2810425M01Rik	0	0	0	0	0	0	0	0	0	0	0	0	0	0	0	0
2810429I04Rik	0	0	0	0	0	0	0	0	0	0.341261	0	0	0	0	0.286399	0
2810433D01Rik	0	0	0	0	0	0	0	0	0	0	0	0	0	0	0	0
2810442N19Rik	0	0	0.798664	0	0	0	0	0	0	0	0	0.458409	0	0	0	0.504252
2810454H06Rik	0	0	0	0	0	0	0	0	0	0	0	0	0	0	0	0
2810459M11Rik	0	0	0	0.144218	0.113218	0	0.184842	0	0.188841	0	0	0	0	0	0.150411	0.13912
2810471M01Rik	0	0	0	0	0	0	0	0	0	0	0	0	0	0	0	0
2900005J15Rik	0	0	0	0	0	0	0	0	0	0	0	0	0	0	0	0
2900009J06Rik	0	0	0	0	0	0	0	0	0	0	0	0	0	0	0	0
2900024J01Rik	0	0	0	0	0	0	0	0	0	0	0	0	0	0	0	0
2900026A02Rik	0.281772	0.117787	0.173666	0.0379454	0.0295952	0	0.145902	0	0.197157	0	0.065863	0.0332264	0.0790597	0.0989962	0	0.0365492
2900040C04Rik	0	0.686632	0	0	0	0	0	0	0	0	0	0	0	0	0	0
2900041M22Rik	0	0	0	0	0	0	0	0	0	0	0.310668	0	0.374133	0	0	0
2900052L18Rik	0	0	0.12455	0.0816409	0	0	0	0	0	0	0	0	0	0	0	0
2900052N01Rik	0	0	0	0	0	0	0	0	0	0	0	0	0	0	0	0
2900057B20Rik	1.75816	2.35185	1.08362	1.4206	0	0.995917	0.606921	0.525215	0.619122	1.16889	0.410963	0.414644	1.97966	0.617703	0	0.91222
2900060B14Rik	0	0	0	0	0	0	0	0	0	0	0	0	0	0	0	0
2900060L22Rik	0	0	0	0	0	0	0	0	0	0	0.0381139	0	0	0	0	0
2900060N12Rik	0	0	0	0	0	0	0	0	0	0	0	0	0	0	0	0
2900076A07Rik	0.698862	3.15512	3.02023	1.69405	2.2296	2.39632	3.64009	0.63187	1.47659	2.09905	2.94909	0.497376	3.54457	3.68737	1.77723	0.547117
2900079G21Rik	0	0	0	0	0	0	0	0	0	0	0	0	0	0	0	0
2900089D17Rik	4.54843	4.1484	5.09703	1.67052	2.63937	4.25509	5.17091	4.114	4.81057	2.89169	8.7133	6.73426	5.93624	6.97318	8.04068	6.11441
2900092C05Rik	0	0	0	0	0	0	0	0	0	0	0	0	0	0	0	0
2900092D14Rik	0	0	0	0	0	0	0	0	0	0	0	0	0	0	0	0
2900093K20Rik	0	0	0	0	0	0	0	0	0	0	0	0	0	0	0	0
3000002C10Rik	0	0	0	0	0	0	0	0	0	0	0	0	0	0	0	0
3010001F23Rik	0	0	0	0	0	0	0	0	0	0	0	0	0	0	0	0
3010003L21Rik	1.01667	0.849986	0	0.821163	0.859373	0.288635	0.350757	0.608867	1.07363	1.01368	1.18821	0.239635	0	1.07117	0.856263	0.26375
3100003L05Rik	0	0	0	0	0	0	0	0	0	0	0	0	0	0	0	0
3110004A20Rik	0	0	0	0	0	0	0	0	0	0	0	0	0	0	0	0
3110006O06Rik	0.270466	0.0678367	0.0833491	0	0	0	0	0.120866	0	0	0	0.0956797	0	0.142536	0	0
3110009E18Rik	1.18168	1.31204	2.39758	1.9096	0.903829	1.21618	0.434003	0.376685	1.06492	0.588093	0.885308	0.832343	1.27471	0.971769	0.568848	1.56907
3110009F21Rik	0	0	0	0	0	0	0	0	0	0	0	0	0	0	0	0
3110015C05Rik	0	0	0	0	0	0	0	0	0	0	0	0	0	0	0	0
3110021A11Rik	0	0	0	0	0	0	0	0	0	0	0	0	0	0	0	0
3110039M20Rik	0	0	0	0	0	0	0	0	0	0	0	0	0	0	0	0
3110040M04Rik	0	0	0	0	0	0	0	0	0	0	0	0	0	0	0	0
3110040N11Rik	1.84059	3.69317	4.8213	2.97441	6.93547	1.94116	5.18971	1.65027	13.0331	5.02489	5.43729	5.49247	3.47025	6.73689	2.30732	8.90314
3110045C21Rik	0.524608	0.789476	0	0	0	0	0	0	0	0	0.367875	0.37117	0.443026	0.552939	0	0.408289
3110053B16Rik	1.90996	0.958092	2.06007	2.31488	3.02882	1.62765	3.95594	2.57511	1.00887	1.90471	1.67417	2.027	3.62912	3.01966	4.4262	2.60133
3110056K07Rik	5.6208	3.75941	6.23576	7.87216	6.8931	6.38665	8.53738	7.74667	5.5421	2.24214	3.67875	2.65121	6.64539	9.47896	5.36822	5.54106
3110067C02Rik	0	0	0	0	0	0	0	0	0	0	0	0	0	0	0	0
3110067G11Rik	0	0	0	0	0	0	0	0	0	0	0	0	0	0	0	0
3110070M22Rik	0	0	0	0	0	0	0	0	0	0	0	0	0	0	0	0
3110082I17Rik	5.57925	4.97549	4.20286	2.75492	2.57204	3.72126	3.55314	2.24282	4.59457	5.89829	3.92741	4.38603	0.790206	0.657502	0.788534	1.93289
3110082J24Rik	0	0	0	0	0	0	0	0	0	0	0	0	0	0	0.654198	0
3110083C13Rik	0	0	0	0	0	0	0	0	0	0	0	0	0	0	0	0
3110099E03Rik	0	0	0	0	0	0	0	0	0	0	0	0	0	0	0	0
3200001D21Rik	0.26081	0.13083	0.482242	0	1.55238	0.417114	0.760335	0.439946	0	0.780281	0.709009	0.519455	0.867427	0.549791	0.439571	0.761871
3300002A11Rik	2.19716	0	0	0.886022	0	0	2.2712	2.95687	0	1.09354	0	0	3.70412	0	0	0
3300002I08Rik	0.380416	0.267416	0.660343	0.49139	0.626967	0.615195	0.659172	0.674429	0.565884	0.304519	0.377421	0.371677	0.38241	0.600047	0.309641	0.338336
3300002P13Rik	0	0	0	0	0.358004	0.961933	0	0	0	0	1.18731	0.399316	0.47662	0	0.475612	0
3300005D01Rik	0	0.233166	0.286484	0.905193	0	0	0	0	0	0	0	0	0	0	0	0.435943
3425401B19Rik	0.189809	0.0476068	0	0.0766831	0.1806	0.161753	0.293634	0.679611	0.499229	0.188506	0.530207	0.468087	0.240437	0.10003	0	0.0738616
3632454L22Rik	0.453834	0.796797	0.419573	0.0916749	1.08346	0.970395	0.589627	0.204702	0.600174	0.454231	0.397807	0.40137	1.25011	0.240041	1.24747	0.265868
3830403N18Rik	2.18266	3.72262	1.61431	1.05816	0.553804	0	0	0	0.922329	1.74133	2.75502	2.16198	0	0	0	0
3830406C13Rik	6.63216	5.05346	5.36035	5.15003	7.38235	5.83409	7.88735	5.76883	5.62444	4.69702	5.65524	5.58559	4.6298	6.32842	6.06698	6.08148
3830408C21Rik	0.313715	0	0	0	0	0.535535	0.325399	0	0	0.312852	0	0	0	0	0	0
3830417A13Rik	0	0	0	0	0	0	0	0	0	0	0	0	0	0	0	0
3830432H09Rik	0.739971	0	0	0.205164	0.483191	0.432767	0.788868	0.456455	0	0.491959	0	0.174514	0.214428	0	0.213975	0
3930402G23Rik	0	0	0	0	0.122588	0	0	0	0	0.19254	0	0	0	0	0	0
4430402I18Rik	0	0.304603	0.0534654	0.350459	0.165124	0.81341	0.0898618	0.0779712	0.366593	0.432668	0.4259	0.491143	0.36639	0.0914582	0.511733	0
4631405J19Rik	1.93479	0	0.29812	0	0.305331	0.820404	0	0.869527	0	0.964734	1.01756	0.682788	0.408476	0.507345	0.81127	1.12569
4632404H12Rik	0.605317	0	0.372827	0.652131	1.5343	1.03099	0.835191	0.543712	0.426315	0.201218	0.282981	0.142613	0.851107	0.212669	0.510102	0.627977
4632415L05Rik	0	0	0	0	0	0	0	0	0	0	0	0	0	0	0	0
4632427E13Rik	8.9003	4.46465	9.87407	5.75318	6.21022	9.86017	12.9041	11.1999	11.283	5.32551	6.86535	6.92684	9.01945	12.1952	10.5004	11.7757
4632428C04Rik	0	0	0.15323	0	0.157701	0	0	0	0.525285	0	0	0	0.419903	0.258479	0	0
4732414G09Rik	0	0	0	0	0	0	0	0	0	0	0	0	0	0	0	0
4732416N19Rik	0	0	0	0	0	0	0	0.971314	0	0	0	0	0	0	0	0.841031
4732419C18Rik	0	0.0982194	0.120679	0	0	0	0	0	0	0	0.137303	0	0	0	0	0.152387
4732440D04Rik	4.25927	3.89914	6.30026	5.93644	10.8781	13.7067	12.1341	14.4569	4.83844	5.20397	4.40621	4.82271	5.30636	5.27578	5.47453	4.89053
4732465J04Rik	0	0	0	0	0	0	0	0	0	0	0	0	0	0	0	0
4732471J01Rik	0.551165	0.552098	0.764202	0.6679	0.874313	0.704913	0.999403	0.371749	0.145642	0.962389	0.869068	0.779919	0.931148	0.435018	0.464468	0.643771
4732490B19Rik	0	0	0	0	0.0394954	0	0	0	0	0	0	0	0	0	0	0
4732491K20Rik	0	0.376415	0.46249	0.303157	0.12416	0.333609	0.202706	0.70374	0.206781	0	0.274516	0.276974	0.661189	0	0.982825	0.152337
4831407H17Rik	0	0	0	0	0	0.427121	0	0	0	0	0	0	0	0	0	0
4831440D22Rik	0	0.310322	0.762569	0	0	0.527189	0.960984	0.278023	0.326768	0.616929	0.650709	0.437691	0.783638	1.63009	1.82462	0.722194
4831440E17Rik	0	0	0	0	0	0	0	0	0	0	0	0	0	0	0	0
4833407H14Rik	0.49047	0.492068	0	0	0	0	0	0	0	0.489122	0	0	0	0	0	0
4833411C07Rik	0	0	0	0	0	0	0	0	0	0	0	0	0	0	0	0
4833412C05Rik	0	0	0	0	0	0	0	0	0	0	0	0	0	0	0	0
4833413N01Rik	0	0	0.223772	0	0	0	0	0	0	0	0.254597	0	0.613212	0	0	0
4833415N18Rik	0	0.298685	0	0	0	0	0	0	0	0	0	0	0.502834	0	0	0
4833417C18Rik	0.451426	0.679344	0	0	0	0	0	0	0.95597	0	0.951835	0	0.382093	0.476889	0	0.352134
4833418N02Rik	0	0.390438	0.479721	0.314451	0.246859	0	0	0	0	0	0.272901	0	0.32865	0.820374	0	0
4833419F23Rik	1.37513	4.40739	2.08278	1.63829	2.61682	1.75781	2.13614	0.618007	7.21414	6.1127	0.482146	3.37212	2.32256	2.17409	3.47647	5.35113
4833420G17Rik	5.31287	3.83513	4.55239	5.33985	1.81902	2.44379	2.15983	2.46039	2.6018	2.58605	2.63947	3.39494	4.16096	2.86818	2.51352	4.04117
4833422C13Rik	0.106005	0.0531752	0	0	0.0673252	0.0904491	0	0	0.111987	0	0.148669	0	0	0.223738	0	0.0826039
4833422M21Rik	0	0	0	0	0	0	0	0	0	0	0	0	0	0	0	0
4833427F10Rik	0	0.202498	0.248804	0.325735	0	0	0	0	0	0.402572	0.565387	0	0	0	0.679445	0.313749
4833428L15Rik	0	0.23724	0	0	0.312144	0	0	0	0	0	0	0	0.415565	0.49848	0	0
4833438C02Rik	21.646	18.7096	19.0882	11.8394	21.3112	17.8589	19.6358	18.8364	18.99	19.2569	16.8076	13.1904	14.6172	15.0855	17.6717	15.2839
4833439F03Rik	0	0	0	0	0	0	0	0	0	0	0	0	0	0	0	0
4833439L19Rik	39.3521	32.6543	39.5547	34.0254	43.8466	44.1035	43.5815	41.5278	43.1605	44.3866	45.244	42.2563	36.6921	42.9996	42.6751	40.215
4833447I15Rik	0	0	0	0	0	0	0.414682	0	0	0	0	0	0	0	0.337438	0
4921504A21Rik	0	0	0	0	0	0	0	0	0	0	0	0	0	0	0	0
4921504E06Rik	0	0	0	0	0	0	0	0	0	0	0	0	0	0	0	0
4921507G05Rik	0	0	0.222012	0.291053	0	0	0	0	0	0	0	0	0	0	0	0.293668
4921507P07Rik	0.412777	0.103459	0	0	0.392478	0.17576	0.427178	0	0	0	0	0	0	0.434767	0	0.160627
4921508D12Rik	0	0	0	0	0	0	0	0	0	0	0	0	0	0	0	0
4921509C19Rik	0	0	0	0	0	0	0	0	0	0	0	0	0	0	0	0
4921509O07Rik	0	0.116356	0	0	0	0	0	0	0	0	0	0	0	0	0	0
4921511C10Rik	0.406993	0.204159	0	0.328852	1.78278	1.04051	2.4948	1.08266	0.429958	1.20668	0.570797	0.863864	0.687402	0.852159	1.01504	1.26701
4921511C20Rik	0	0	0	0	0	0	0	0	0	0	0	0	0	0	0	0
4921511I17Rik	3.10814	3.78646	4.10499	4.664	12.956	9.45973	12.8752	12.3721	6.09796	4.87079	5.9159	7.8538	10.8741	9.35997	12.3478	10.7126
4921513H07Rik	0	0	0	0	0	0	0	0	0	0	0	0	0	0	0	0
4921513I03Rik	0	0	0	0	0	0	0	0	0	0	0	0	0	0	0	0
4921515E04Rik	0	0	0	0	0	0	0	0	0	0	0	0	0	0	0	0
4921517D16Rik	0.299362	0.0750842	0.369016	0.241885	0	0.268832	0.326692	1.13419	0.64101	0.786482	0.751666	0.211804	0.399603	0	0.637464	0.232985
4921517D22Rik	0	0	0	0	0	0	0	0	0	0	0	0	0	0	0	0
4921518K17Rik	0	0	0	0	0	0	0	0	0	0	0	0	0	0	0	0
4921524J17Rik	3.3598	6.55422	7.13265	7.84255	13.7171	15.5689	16.217	19.1021	6.3021	14.1366	11.5131	11.3448	11.0241	12.5778	13.8317	13.6422
4921524L21Rik	0	0	0	0	0	0	0	0	0	0	0	0	0	0	0	0
4921525D07Rik	0	0	0	0	0	0	0	0	0	0	0	0	0	0	0	0
4921525O09Rik	0	0	0	0	0	0	0	0	0	0	0	0	0	0	0	0
4921528I07Rik	0.198279	0.596773	0.122207	0.16021	0.377317	0.337942	0.205338	0.534659	0.322248	0	0.834242	0.420857	0	0.208986	0	0.154315
4921529L05Rik	1.37513	1.7921	2.54263	2.66666	0	0	0	0	0.290544	0.27427	0.578575	1.16751	0.464512	0.579756	1.62235	0.642136
4921531C22Rik	1.25025	2.82222	0.963522	1.26276	2.77716	2.93152	3.23861	1.96689	1.32131	1.24681	1.31577	1.1063	0.528049	1.31846	0.263396	0.729904
4921531P14Rik	0	0	0	0	0	0	0	0	0	0	0	0	0	0	0	0
4921533I20Rik	0	0	0	0	0	0	0	0	0	0	0	0	0	0	0	0
4921534H16Rik	0.421992	0	0	0	0	0	0	0	0	0	0	0	0	0	0	0
4921536K21Rik	0	0.309745	0.249555	0.171764	0.269685	0.327791	0.19917	0.191072	0	0.423987	0.404591	0.408215	0	0.405417	0.358279	0.315123
4921539E11Rik	0	0	0	0	0	0	0	0	0	0	0	0	0	0	0	0
4922502B01Rik	0	0	0	0	0	0	0	0	0	0	0	0	0	0	0	0
4922502H24Rik	0	0	0	0	0	0	0	0	0	0	0	0	0	0	0	0
4922502N22Rik	0	0	0	0	0	0	0	0	0	0	0	0	0	0	0	0
4930401C15Rik	0	0	0	0	0	0	0	0	0	0	0	0	0	0	0	0
4930401G09Rik	0	0	0	0	0	0.599079	0	0.63187	0	0	0	0	0.593665	0	0	0
4930401O10Rik	0	0	0	0	0	0	0	0	0	0	0	0	0	0	0	0
4930401O12Rik	0	0	0	0	0	0	0	0	0	0	0	0	0	0	0	0
4930402D18Rik	0	0	0	0	0	0	0	0	0	0	0	0	0	0	0	0
4930402F06Rik	0	0	0	0	0	0	0	0	0	0	0	0	0	0	0	0
4930402F11Rik	0	0	0	0	0	0	0	0	0	0	0	0	0	0	0	0
4930402H24Rik	13.9299	13.1206	17.4451	15.8055	15.3806	17.7565	19.4281	19.0617	15.8958	14.932	16.2162	18.459	23.4113	22.2666	23.3021	21.1725
4930402K13Rik	0	0	0	0	0	0	0	0	0	0	0	0	0	0	0	0
4930403D09Rik	4.35415	3.54927	0.670907	0	1.03572	2.3191	1.1273	0	4.59984	3.79941	3.81662	1.54032	0.459629	0.573662	0	0.42359
4930404A05Rik	0	0	0	0	0	0	0	0	0	0	0	0	0	0	0	0
4930404H11Rik	0	0	0	0	0	0	0	0	0	0	0	0	0	0	0	0
4930404H24Rik	0.0969756	0	0.0298849	0.234968	0.122867	0.330136	0.300894	0.130634	0.0512238	0.0967091	0.068003	0.13709	0.327526	0.204359	0.245005	0.150849
4930404I05Rik	2.4353	1.83242	1.87621	1.96773	1.54634	0.519365	3.78689	4.38179	0.643178	1.82332	1.28167	2.1551	0.514145	0	4.62224	0.948634
4930404I20Rik	0	0	0	0	0	0	0	0	0	0	0	0	0	0	0	0
4930404K13Rik	0	0	0	0	0	0	0	0	0	0	0	0	0	0	0	0
4930404N11Rik	0	0	0	0	0	0	0	0	0	0	0	0	0	0	0	0
4930405A10Rik	4.88058	4.59045	2.25606	2.95764	1.16095	2.07959	0	2.19342	1.93349	2.43358	5.56147	6.04292	1.0304	1.28604	1.54233	1.89921
4930405A21Rik	0.598422	0.300186	0.737661	1.45058	1.51837	1.52991	0.61973	2.15153	0	1.19356	0.839273	0	1.51608	0	1.00858	1.39721
4930405D01Rik	0	0	0	0	0	0	0	0	0	0	0	0	0	0	0	0
4930405D11Rik	0	0	0	0	0	0	0	0	0	0	0	0	0	0	0	0
4930405H06Rik	0.105779	0	0	0	0	0	0	0	0	0	0	0	0	0	0	0
4930405J17Rik	0	0.476372	0	0	0.602383	0.809282	0	0.853579	0	0	0	0	0	0	0	0
4930405L22Rik	0	0	0	0	0	0	0	0	0	0	0	0	0	0	0	0
4930405O22Rik	1.86851	0.937296	0.767754	0.503253	1.97332	0	0	1.11848	1.31596	0.620474	0.873055	0.880414	2.10281	0.655785	2.62377	0
4930406D18Rik	0	0	0	0	0	0	0	0	0	0	0.605128	0	0	0	0	0
4930407G08Rik	0	0	0	0	0	0	0	0	0	0	0	0	0	0	0	0
4930407I02Rik	0	0.139377	0.256873	0.224503	1.1456	0.59195	0.719355	0.749222	0.146764	0.415628	0.194838	0.196583	0.469281	1.02499	0.351216	0.540607
4930407I10Rik	0	0	0	0	0	0	0	0	0	0	0	0	0	0	0	0
4930407I19Rik	0	0	0	0	0	0	0	0	0	0	0	0	0	0	0	0
4930412B13Rik	0	0	0	0	0	0	0	0	0	0	0	0	0	0	0	0
4930412C18Rik	0	0	0	0	0	0	0	0	0	0	0	0	0	0	0	0.116757
4930412E21Rik	0	0	0	0	0	0	0	0	0	0	0	0	0	0	0	0
4930412F09Rik	0	0	0	0	0	0	0	0	0	0	0	0	0	0	0	0
4930412M03Rik	4.22624	1.17778	2.31537	3.79424	5.3434	2.64478	5.50974	6.77461	1.98432	2.263	5.66975	1.99343	5.24176	3.73841	3.09945	6.04961
4930412O13Rik	0	0	0	0	0	0	0	0	0	0	0	0	0	0	0	0
4930413E15Rik	0	0	0	0	0	0	0	0	0	0	0	0	0	0	0	0
4930413E20Rik	0	0	0	0	0	0	0	0	0	0	0	0	0	0	0	0
4930413F20Rik	0	0	0	0	0	0	0	0	0	0	0	0	0	0	0	0
4930413G21Rik	0	0	0	0	0	0	0	0	0	0	0	0	0	0	0	0
4930413M19Rik	0	0	0	0	0	0	0	0	0	0	0	0	0	0	0	0
4930414F18Rik	0	0	0	0	0	0	0	0	0	0	0	0	0	0	0	0
4930414N06Rik	0	0	0	0	0.619171	0	0	0.877367	0	0	0.684489	0.690619	0.824318	2.05766	0	0
4930415L06Rik	0	0	0	0	0	0	0	0	0	0	0	0	0	0	0	0
4930415O20Rik	0	0	0	0	0	0	0	0	0	0	0	0	0	0	0	0
4930417H01Rik	0.248614	0.183976	0.612921	0.200881	0.630805	0.156273	0	0	0.787927	0.247931	0	0.611285	0.419903	0	0	0.142719
4930417O13Rik	0	0	0	0	0	0	0	0	0	0.54327	0	0	0	0	0	0
4930417O22Rik	0	0	0	0	0	0	0	0	0	0	0	0	0	0	0	0
4930419G24Rik	0	0	0	0	0	0	0	0	0	0	0	0	0	0	0	0
4930422I22Rik	0	0	0	0	0	0	0	0	0	0	0	0	0	0	0	0
4930422M22Rik	0	0.298089	1.09876	0	0	1.00879	0	0	0	0.592609	0	0.418765	0	0	0	0.924966
4930423B08Rik	0	0	0	0	0	0	0	0	0	0	0	0	0	0	0	0
4930423D24Rik	0	0	0	0	0	0	0	0	0	0	0	0	0	0	0	0
4930423M02Rik	0	0	0	0	0	0	0	0	0	0	0	0	0	0	0	0
4930424E08Rik	0	0	0	0	0	0	0	0	0	0	0	0	0	0	0	0
4930425K10Rik	0	0	0	0	0	0	0	0	0	0	0	0	0	0	0	0
4930425L21Rik	0	0	0	0	0	0	0	0	0	0	0	0	0	0	0	0
4930425O10Rik	0	0	0	0	0	0	0	0	0	0	0	0	0	0	0	0
4930426D05Rik	0	0	0	0	0	0	0	0	0	0	0.197885	0	0	0	0	0
4930426I24Rik	0	0	0.162025	0.212504	0.66701	0.224026	0.272243	2.36289	0.83315	0.786482	0.7377	0.185995	0.222002	0.55416	1.99379	0.614056
4930426L09Rik	0	0	0	0	0	0	0	0	0	0	0	0	0	0	0	0
4930428D20Rik	0	0	0	0	0	0	0	0	0	0	0	0	0	0	0	0
4930428E07Rik	0	0	0	0	0	0	0	0	0	0	0	0	0	0	0	0
4930428G15Rik	0	0	0	0	0	0	0	0	0	0	0	0	0	0	0	0
4930428N03Rik	0	0	0	0	0	0	0	0	0	0	0	0	0	0	0	0
4930428O21Rik	0.342201	0	1.47638	0.8295	0	0.874862	0.708772	0.900495	0.723021	1.7063	0.479929	1.6948	0.57797	0.721363	0.281419	0
4930429B21Rik	0	0	0	0	0	0	0	0	0	0	0	0	0	0	0	0
4930429C20Rik	0	0	0	0	0	0	0	0	0	0	0	0	0	0	0	0
4930429D17Rik	0	0	0	0	0	0	0	0	0	0	0	0	0	0	0	0
4930429F11Rik	0	0	0	0	0	0	0	0	0	0	0	0	0	0	0	0
4930429F24Rik	0	0	0	0	0	0	0	0	0	0	0	0	0.662932	0	0	0
4930429H19Rik	0	0	0	0	0	0	0	0	0	0	0	0	0	0	0	0
4930429P21Rik	0	0.0813634	0	0	0.102886	0	0	0	0	0	0.11374	0	0	0	0	0
4930430F08Rik	1.51393	1.82264	1.9595	1.46792	0.768257	0.387048	0.313568	0.136078	1.91923	1.3588	0.530814	0.964023	0.12785	0.797847	1.2758	0.471302
4930430F21Rik	0	0	0	0	0	0	0	0	0	0	0	0	0	0	0	0
4930430J02Rik	0	0	0	0	0	0	0	0	0	0	0	0	0	0	0	0
4930431F10Rik	0	0	0	0	0	0	0	0	0	0	0	0	0	0	0	0
4930431F12Rik	0	0	0	0	0.166974	0.224323	0.272605	0.236602	0.278085	0	0.369176	0.186241	0.889185	0.554895	0.887304	0.601303
4930431P03Rik	0.260925	0	0	0	0.498277	0.22314	0.813498	0.235354	0	0.522246	0	0	0.221123	0.275983	0.220655	0
4930431P22Rik	0	0	0	0	0	0	0	0	0	0	0	0	0	0	0.703745	0.649941
4930432E11Rik	0	0	0	0	0	0	0	0	0	0	0	0	0	0	0	0
4930432J09Rik	0.062277	0.0312399	0.115151	0.0503201	0.118511	0.106144	0	0.0559768	0	0.0621058	0.087342	0.17857	0.0525922	0.262561	0.157443	0.147959
4930432K21Rik	0.187714	0	0	0	0.119071	0	0	0	0	0	0	0	0	0	0.316375	0
4930432L08Rik	0	0	0	0	0	0	0	0	0	0	0	0	0	0	0	0
4930432M17Rik	0	0	0	0	0	0	0	0	0	0	0	0	0	0	0	0
4930432O09Rik	0	0	0	0	0	0	0	0	0	0	0	0	0	0	0	0
4930433B08Rik	0	0	0	0	0	0	0	0	0	0	0	0	0	0	0	0
4930433I11Rik	0	0	0	0	0	0	0	0	0	0	0	0	0	0	0	0
4930433N12Rik	0.430847	0	0	0	0	0	0	0	0	0	0	0	0	0	0	0
4930434B07Rik	0	0	0	0	0	0	0	0	0	0	0	0	0	0	0	0
4930434J06Rik	0	0	0	0	0	0	0	0	0	0	0	0	0	0	0	0
4930435F18Rik	0	0	0.410959	0	0.211475	0.852329	0	0	0.704399	0.332471	0.233784	0.235878	0	0.702784	0.280946	0.518934
4930437M23Rik	0	0	0	0	0	0	0	0	0	0	0	0	0	0	0	0
4930438A08Rik	0	0.121466	0	0	0.153597	0	0	0	0	0	0.1698	0	0.204487	0.25522	0	0
4930438E09Rik	0	0	0	0	0	0	0	0	0	0	0	0	0	0	0	0
4930439A04Rik	1.43101	2.41454	1.84419	1.99718	4.37529	5.21284	3.50418	4.21136	3.29916	2.72538	2.92013	3.22241	2.96644	3.1546	2.30297	1.92418
4930439D14Rik	0.44635	0.223902	0	0	0	0	0	0	0	0	0	0	0	0	0	0
4930440C22Rik	0	0	0	0	0	0	0	0	0	0	0	0	0	0	0	0
4930440I19Rik	1.14726	0.287751	1.41421	1.85399	0.362471	0	0	0	0	0	0.804505	0.811711	1.45328	0.604611	0.483401	1.33933
4930441H08Rik	0	0	0	0	0	0	0	0	0	0	0	0	0	0	0	0
4930441J16Rik	0	0	0	0	0	0	0	0	0	0	0	0	0	0	0	0
4930442E04Rik	0	0	0	0	0	0	0	0	0	0	0	0	0	0	0	0
4930442J19Rik	0	0	0	0	0	0	0	0	0	0	0	0	0	0	0	0
4930442L01Rik	0	0.436887	0.894652	0.234573	0.183793	0	0	0	0	0	0	0	0.490331	0	0	0
4930443O20Rik	1.2379	1.44892	0.762965	0	1.8322	1.05493	0.854652	0.74178	0.871834	0.4115	0.578709	1.16778	0.348464	0	0.695454	0.321142
4930444A19Rik	1.54257	1.35489	0.475371	0	0	0.657705	0	0	0.407402	0	0.811279	0	0	0.406468	0	0
4930444F02Rik	0	0	0	0	0	0	0	0	0	0	0	0	0	0	0	0
4930444G20Rik	3.01464	1.33981	0.409812	1.89252	2.11361	1.42298	1.38495	0.899847	1.75608	0.99463	0.466263	1.88441	1.40695	3.87826	1.97063	2.07578
4930444M15Rik	0	0	0	0	0	0	0	0	0	0	0	0	0.30273	0	0	0
4930444P10Rik	0	0	0	0	0	0.270624	0	0	0	0	0	0	0.269039	0.335787	0	0
4930445E18Rik	0.0866333	0.0434577	0	0	0	0	0	0	0	0	0	0.0612946	0	0	0	0
4930445K14Rik	6.46843	5.03704	4.12421	5.76719	4.88148	6.96648	6.5708	5.69929	3.11571	4.27168	5.13557	4.41593	4.57661	4.20139	3.1293	4.75787
4930445N06Rik	0	0	0	0	0	0	0	0	0	0	0	0	0	0	0	0
4930445N08Rik	0	0	0	0	0	0	0	0	0	0	0	0	0	0	0	0
4930445N18Rik	0	0	0	0	0	0	0	0	0	0	0	0	0	0	0	0
4930447A16Rik	0	0	0	0	0	0	0	0	0	0	0	0	0	0	0	0
4930447C04Rik	0	0	0	0	0	0	0	0	0	0	0	0	0	0	0	0
4930447F24Rik	0	0	0	0.35877	0	0	0.43609	0	0	0	0	0	0	0	0	0
4930447J18Rik	0	0	0	0	0	0	0	0	0	0	0	0	0	0	0	0
4930447K03Rik	0	0	0	0	0	0	0	0	0	0	0	0	0	0	0	0
4930447M23Rik	0	0.127752	0.156966	0	0.161546	0	0	0	0	0.253975	0.178588	0.180187	0	0.536857	0	0
4930447N08Rik	0	0	0	0	0	0	0	0	0	0	0	0.364427	0	0	0	0
4930448C13Rik	0	0	0	0	0	0	0	0	0	0	0	0	0	0	0	0
4930448E22Rik	0	0	0	0	0	0	0	0	0	0	0	0	0	0	0	0
4930448F12Rik	0	0	0	0	0	0	0	0	0	0	0	0	0	0	0	0
4930448H16Rik	0	0	0	0	0	0	0	0	0	0	0	0	0	0	0	0
4930448I06Rik	0	0	0	0	0	0	0	0	0	0	0	0	0	0	0	0
4930448I18Rik	0	0	0	0	0	0	0	0	0	0	0	0	0	0	0	0
4930448K20Rik	0	0	0	0	0	0	0	0	0	0	0	0	0	0	0	0
4930449C09Rik	0	0	0	0	0	0	0	0	0	0	0	0	0	0	0	0
4930449E01Rik	0	0	0	0	0	0	0	0	0	0	0	0	0	0	0	0
4930449E18Rik	0	0	0	0	0	0	0	0	0	0	0	0	0	0	0	0
4930449I24Rik	0	0	0	0	0	0	0	0	0	0	0	0	0	0	0	0
4930451E10Rik	0	0	0	0	0.44487	0	0	0	0	0	0	0.496205	1.18453	0.739206	0	0
4930451G09Rik	0	0	0	0	0	0.176801	0	0	0	0	0.147384	0.148704	0	0	0	0
4930451I11Rik	0	0	0	0	0	0	0	0	0	0	0	0	0	0	0	0
4930452A19Rik	0	0	0	0	0	0	0	0	0	0	0	0	0	0	0	0
4930452G13Rik	0	0	0	0	0	0	0	0	0	0	0	0	0	0	0	0
4930452N14Rik	0	0	0	0	0	0	0	0	0	0	0	0	0	0	0	0
4930453H23Rik	0	0	0	0	0	0	0	0	0	0	0	0	0	0	0	0
4930453L07Rik	0	0	0	0	0	0	0	0	0	0	0	0	0	0	0	0
4930453N24Rik	17.6914	14.6112	16.6306	17.9045	17.6947	17.2406	22.1511	19.5461	16.4033	18.4245	18.9024	19.503	20.793	21.2566	22.412	19.4488
4930455B14Rik	0	0	0	0	0	0	0	0	0	0	0	0	0	0	0	0
4930455C13Rik	2.93027	0.881944	1.80603	1.4206	1.48699	4.99429	3.64152	2.10706	2.47649	0.584443	0.410963	1.24393	0.494916	1.23541	0.493868	3.64888
4930455D15Rik	0	0	0	0	0	0	0	0	0	0	0	0	0	0	0	0
4930455F16Rik	0	0	0	0	0	0	0	0	0	0	0	0	0	0	0	0
4930455G09Rik	1.89176	1.89943	2.33378	0.763667	0	0	0	0	0	0	1.32763	0.669758	2.39826	0	2.39318	2.21021
4930455H04Rik	0	0	0	0	0	0	0	0	0	0	0	0	0	0	0	0
4930455J16Rik	0	0	0	0	0	0	0	0	0	0	0	0	0	0	0	0
4930456A14Rik	0	0	0	0	0	1.26539	0	0	0	0	0	0	0	0	0	0
4930456L15Rik	0	0	0	0	0	0	0	0	0	0	0	0	0	0	0	0
4930458A03Rik	0	0	0	0	0	0	0	0	0	0	0	0	0	0	0	0
4930459C07Rik	0	0.742382	1.52024	0.3986	0	0	0	0	1.56345	0.491959	0	0	0	0	0	0.767867
4930459L07Rik	0	0	0	0	0	0	0	0	0	0	0	0	0	0	0	0
4930461C15Rik	0	0	0	0	0	0	0	0	0	0	0	0	0	0	0	0
4930461G14Rik	0	0	0	0	0	0	0	0	0	0	0	0	0	0	0	0
4930463O16Rik	0	0	0	0	0	0	0	0	0	0	0	0	0	0	0	0
4930465K10Rik	0	0	0	0	0	0	0	0	0	0	0	0	0	0	0	0
4930465M20Rik	0	0	0	0	0	0	0	0	0	0	0	0	0	0	0	0
4930467D21Rik	0	0	0	0	0	0	0	0	0	0	0	0	0	0	0	0
4930467E23Rik	0.764475	0.143806	0.0588968	0.386062	3.39446	4.72321	3.85951	5.66888	0.908563	0.476484	0.804118	0.87893	1.45258	1.71224	1.20792	1.41306
4930467J12Rik	0	0	0	0	0	0	0	0	0	0	0	0	0	0	0	0
4930467K11Rik	0	0	0	0	0	0	0	0	0	0	0	0	0	0	0	0
4930469K13Rik	3.41221	4.70707	2.62884	1.37854	3.71503	2.49551	1.01087	0.877367	5.79714	3.40283	1.36898	5.8673	3.19335	1.79824	0.822574	3.31954
4930470B04Rik	0	0	0	0	0	0	0	0	0	0	0	0.239839	0	0	0	0
4930470G03Rik	0	0.186155	0.457446	0.29985	0.949279	0.956493	0.58118	0.672565	0	0.555121	0.520459	0.526193	0.31339	1.36899	0.156363	0.435586
4930470H14Rik	0	0	0	0	0	0	0	0	0	0	0	0	0	0	0	0
4930470O06Rik	0	0	0	0	0	0	0	0	0	0	0	0	0	0	0	0
4930470P17Rik	0	0	0	0	0	0	0	0	0	0	0	0	0	0	0	0
4930471C04Rik	0	0	0	0	0	0	0	0	0	0	0	0	0	0	0	0
4930471E19Rik	0	0	0	0	0	0	0	0	0	0	0	0	0	0	0	0
4930471G03Rik	0	0	0	0	0	0	0	0	0	0	0	0	0	0	0	0
4930471G24Rik	0	0	0	0	0	0	0	0	0	0	0	0	0	0	0	0
4930471L23Rik	0	0	0	0	0	0	0	0	0	0	0	0.824419	0	2.45631	0	0
4930471M09Rik	0	0	0	0.431489	0	0	0.553033	0	0	0	0	0	0	0	0	0
4930473A02Rik	0.845482	1.05992	0	0.68291	0.804746	1.08115	0	0.760219	0.446753	1.26519	0.889641	0.897609	0.356873	0.891141	1.42498	0.329125
4930473H19Rik	0.501204	0	0	0	0	0.427121	0	0.901	0.529485	0.999653	0.351463	0.352239	0	0	0	0.780148
4930473O22Rik	0	0	0	0	0	0	0	0	0	0	0	0	0	0	0	0
4930474G06Rik	0	0	0	0	0	0	0	0	0	0	0	0	0	0	0	0
4930474H20Rik	0	0	0	0	0	0	0	0	0	0	0	0	0	0	0	0
4930474M22Rik	0	0	0	0	0	0	0	0	0	0	0	0	0	0	0	0
4930474N05Rik	0	0	0	0	0	0	0	0	0	0	0	0	0	0	0	0
4930474N09Rik	0	0.253984	0	0	0	0	0	0	0	0	0	0	0	0	0	0
4930477N07Rik	0	0	0	0	0	0	0	0	0	0	0	0	0	0	0	0
4930478L05Rik	2.53375	0	0	0	0	0	1.64699	0	2.34928	0	1.11047	0.896336	0	1.00147	0.26804	0
4930478P22Rik	0	0	0	0	0	0	0	0	0	0	0	0	0	0	0	0
4930479D17Rik	0	0.403629	1.98371	0	1.0208	1.3714	1.66657	3.61618	0.850038	1.60485	0.564241	0	2.03852	0	1.35614	0.626227
4930479H17Rik	0	0	0	0	0	0	0	0	0.345241	0.325902	0	0	0	0	0	0
4930480C01Rik	0	0	0	0	0	0	0	0	0	0	0	0	0	0	0	0
4930480E11Rik	0	0	0	0	0	0	0	0	0	0	0	0	0	0	0	0
4930480G23Rik	0	0	0	0	0	0	0	0	0	0	0	0	0	0	0	0
4930480K15Rik	0	0	0	0	0	0	0	0	0	0	0	0	0	0	0	0
4930480K23Rik	0.15857	0.0796281	0.0977327	0	0.201383	0.270552	0.328782	0	0.167696	0.158303	0.333942	0.112311	0.134053	0.334267	0.267539	0.123411
4930480M12Rik	0	0	0	0	0	0	0	0	0	0	0	0	0	0	0	0
4930481A15Rik	0	0.311212	0.339017	0	0.21908	0	0.357675	0.310437	0	0	0.242192	0	0.291667	0.869634	0	0
4930481B07Rik	0	0.392233	0.0602902	0.157948	0.124048	0.0832928	0	0	0.206594	0.194942	0.205785	0.0692094	0	0.103018	0.164731	0.152199
4930482G09Rik	0	0	0	0	0	0	0	0	0	0	0	0	0	0	0	0
4930483J18Rik	0	0	0	0	0	0	0	0	0	0	0	0	0	0	0	0
4930483K19Rik	0.48135	0.241459	0.890023	1.16743	0.305331	0.410534	0.498893	1.73202	1.01743	0.480416	0.337814	0.681679	0.81299	2.53878	1.2169	1.4991
4930483O08Rik	0	0	0	0	0	0	0	0	0	0	0	0	0	0	0	0
4930484H19Rik	0	0	0	0	0	0	0	0	0	0	0	0	0	0	0	0
4930486F22Rik	0	0	0	0	0	0	0	0	0	0	0	0	0	0	0	0
4930486I03Rik	0	0	0	0	0	0	0	0	0	0	0	0	0	0	0	0
4930486L24Rik	0.433671	0.870168	0.267288	2.10245	0	0	0	0	0	0.432479	0.608213	1.53415	1.09869	3.19964	1.46182	4.05018
4930487D11Rik	0	0	0	0	0	0	0	0	0	0	0	0	0	0	0	0
4930487H11Rik	24.6156	31.3703	33.2133	26.8777	35.4484	29.4814	31.0038	28.1052	42.8723	31.8459	36.8553	43.3045	34.2714	44.8777	48.7754	42.9753
4930488B22Rik	0	0	0	0	0	0	0	0	0	0	0	0	0	0	0	0
4930488L21Rik	0	0	0	0	0	0	0	0	0	0	0	0	0	0	0	0
4930488N24Rik	0	0	0	0	0	0	0	0	0	0	0	0	0	0	0	0
4930500A05Rik	0	0	0	0	0	0	0	0	0	0	0	0	0	0	0	0
4930500F04Rik	0	0	0	0	0	0	0	0	0	0	0	0	0	0	0	0
4930500F10Rik	0	0.143186	0.175928	0	0	0.24325	0.295605	0.513129	0	0.85397	0.200162	0.201955	0	0	0	0.222151
4930500G05Rik	0	0	0	0	0	0	0	0	0	0	0	0	0	0	0	0
4930500H12Rik	0	0	0	0	0	0	0	0	0	0	0	0	0	0	0	0
4930500L23Rik	0	0	0	0	0	0	0	0	0	0	0	0	0	0	0	0
4930502A04Rik	0	0	0	0	0	0	0	0	0	0	0	0	0	0	0	0
4930502C15Rik	27.1296	21.1465	16.822	16.4262	9.24876	9.67161	9.30587	8.27466	12.7233	14.5422	13.487	11.7132	10.8291	12.1757	10.1871	12.3778
4930502E09Rik	0.788649	0.791219	2.43037	0.637232	2.00103	2.01624	0.81673	2.1266	0.83315	0	2.21212	1.67395	1.33201	0.83124	1.32919	0.613785
4930503B20Rik	0	0.0854851	0	0	0	0	0	0	0	0	0.119502	0	0	0	0	0
4930503E14Rik	0	0	0	0	0	0	0	0	0	0	0	0	0	0	0	0
4930503E24Rik	0	0	0	0	0	0	0	0	0	0	0	0	0	0	0	0
4930503F20Rik	0	0	0	0	0	0	0	0	0	0	0	0	0	0	0	0
4930503H13Rik	0	0	0	0	0	0	0	0	0	0	0	0	0	0	0	0
4930503L19Rik	16.076	14.5775	14.6718	15.8621	23.2261	22.6456	24.6397	21.3855	21.5502	20.1873	22.9722	22.195	17.878	15.6349	19.2731	16.2363
4930503O07Rik	0	0	0	0	0	0	0	0	0	0	0	0	0	0	0	0
4930504C09Rik	0	0	0	0	0	0	0	0	0	0	0	0	0	0	0	0
4930504D19Rik	0	0	0	0	0	0	0	0	0	0	0	0	0	0	0	0
4930505A04Rik	0	0	0	0	0	0	0	0	0	0	0	0	0	0	0	0
4930505G20Rik	0	0	0	0	0	0	0	0	0	0	0	0	0	0	0	0
4930505K13Rik	0	0	0	0	0	0	0	0	0	0	0	0	0	0	0	0
4930505K14Rik	0	0	0	0	0	0	0	0	0	0	0	0	0	0	0	0
4930505M18Rik	0	0	0	0	0	0	0	0	0	0	0	0	0	0	0	0
4930505N22Rik	0	0.316069	0.77669	1.01822	0	0	0	0.566343	0	0	0.441839	0	0	0	0	0.980758
4930505O20Rik	0	0	0	0	0	0	0	0	0	0	0	0	0	0	0	0
4930506A18Rik	0	0	0.35699	0	0	0	0	0	0	0	0	0	0	0	0	0
4930506C21Rik	0.610698	2.45075	2.25838	0.493446	1.15739	0	1.2623	1.09783	1.29031	0.609019	2.14122	1.29094	1.54718	0.643678	1.5376	2.36674
4930507D05Rik	0	0	0	0	0	0	0	0	0	0	0	0	0	0	0	0
4930507D10Rik	0	0	0	0	0	0	0	0	0	0	0	0	0	0	0	0
4930509E16Rik	0	0	0	0	0	0	0	0	0	0	0	0	0	0	0	0
4930509G22Rik	0.719988	0.481556	0.739593	0.775671	1.19554	0.642466	0.702669	0.745396	0.825653	0.540068	0.673177	0.436501	0.775668	0.238384	0.127063	0.645415
4930509J09Rik	0	0	0	0	0	0	0	0	0	0	0	0	0	0	0	0
4930509K18Rik	0	0	0	0	0	0	0	0	0	0	0	0	0	0	0	0
4930511A02Rik	0	0	0	0	0	0	0	0	0	0	0	0	0	0	0	0
4930511A08Rik	0	0	0	1.22732	0	0	0	0	0	0	0	2.14938	0	0	0	0
4930511E03Rik	0	0	0	0	0	0	0	0	0	0	0	0	0	0	0	0
4930511M06Rik	0	0	0	0	0	0	0	0	0	0	0	0	0	0	0	0
4930512B01Rik	0.838044	0.365364	0.224456	0	0.462011	0	1.13143	0	0	0	0	0	0	0.441651	0	0
4930512H18Rik	3.99618	3.99684	4.37866	5.20216	9.3576	10.5884	10.4063	8.45549	2.25863	3.50145	5.49514	3.57789	6.37448	7.51428	6.0632	6.57884
4930512J16Rik	0.640592	0.16067	0.592232	1.294	0	0	0	0	0	0.319416	0.673811	0	0	0	0.269914	0.249278
4930512M02Rik	0	0	0	0	0	0	0	0	0	0	0	0	0	0	0	0
4930513D17Rik	0	0	0	0	0	0	0	0	0	0	0	0	0	0	0	0
4930513L16Rik	0	0	0	0	0	0	0	0	0	0	0	0	0	0	0	0
4930513N10Rik	1.48698	1.17215	1.04741	0.686564	1.07797	0.724109	1.75992	1.14562	0.89765	0.847369	0.893767	1.05207	0.717566	1.34339	1.61111	1.48793
4930513O06Rik	0	0	0	0	0	0	0	0	0	0	0	0	0	0	0	0
4930515B02Rik	0	0	0	0	0	0	0	0	0	0	0	0	0	0	0	0
4930515G01Rik	0	0	0	0	0	0	0	0	0	0	0	0	0	0	0	0
4930515G16Rik	0	0	0	0	0	0	0	0	0	0	0	0	0	0	0	0
4930515L03Rik	0	0	0	0	0	0	0	0	0	0	0	0	0	0	0	0
4930515L19Rik	0	0	0.477225	0	0	0	0	0	0	0	0	0	0	0	0	0
4930517E11Rik	0	0	0	0	0	0	0	0	0	0	0	0	0.278733	0	0	0
4930517G24Rik	0	0	0	0	0	0	0	0	0	0	0.590577	0	0	0	0	0
4930517M08Rik	0	0	0	0	0	0	0	0	0	0	0	0	0	0	0	0
4930518C04Rik	0.678553	0.170094	0.62697	0	0	0	0	0	0	0	0	0	0	0.357803	0.571492	0
4930518J21Rik	0	0	0	0	0	0	0	0	0	0	0	0	0	0	0	0
4930518P08Rik	0	0	0	0	0	0	0	0	0	0	0	0	0	0	0	0
4930519D14Rik	0.523685	0	0	0	0	0	0	0	0	0	0	0	0	0	0	0
4930519F09Rik	0	0	0	0	0	0	0	0	0	0.451554	0	0	0	0	0	0
4930519F16Rik	0	0	0	0	0	0	0	0	0	0	0	0	0	0	0	0
4930519F24Rik	0	0	0	0	0	0	0	0	0	0	0	0	0	0	0	0
4930519G04Rik	0	0	0	0	0	0	0.183358	0	0	0	0	0	0	0	0	0
4930519H02Rik	0	0	0	0	0	0	0	0	0	0	0	0	0	0	0	0
4930519K11Rik	0	0	0	0	0	0	0	0	0	0	0	0	0	0	0	0
4930519L02Rik	0	0	0	0	0	0	0	0	0	0	0	0	0	0	0	0
4930520E11Rik	2.30564	0.289143	1.06579	0.465741	0.352985	0.948448	1.72887	0	0.608934	1.14965	0.808399	1.22346	1.46031	0.586529	0	1.29927
4930520O04Rik	2.84668	4.04593	1.4621	0.383355	8.4401	4.04964	2.95274	9.39686	1.00324	2.36873	1.9962	2.35244	0.802609	1.00014	0.399817	1.477
4930520P13Rik	0	0	0	0	0	0	0	0	0	0	0	0	0	0	0	0
4930521E06Rik	0	0	0	0	0	0	0	0	0	0	0	0	0	0	0	0
4930521O11Rik	0	0	0	0	0	0	0	0	0	0	0	0	0	0	0	0
4930521O17Rik	0	0	0	0	0	0	0	0	0	0	0	0	0	0	0	0
4930522H14Rik	0	0	0	0	0	0	0	0	0	0	0	0	0	0	0	0
4930522L14Rik	0.314084	0.177246	0.26619	0.31725	0.448213	0.401473	0.569164	0.493996	0.248833	0.313206	0.33038	0.222193	0.232083	0.455173	0.628536	0.427724
4930522O17Rik	0	0	0	0	0	0	0	0	0	0	0	0	0	0	0	0
4930522P08Rik	0	0	3.26694	1.42763	0	1.5057	1.82977	3.17623	0	0	0	0	0	0	0	1.3751
4930523C07Rik	26.9367	24.4636	12.4512	12.9887	1.30547	1.75386	2.01917	2.33667	11.582	15.8116	14.1609	11.7572	8.984	7.89421	9.24083	9.80233
4930523O13Rik	0	0	0	0	0	0	0	0	0	0	0	0	0	0	0	0
4930524B15Rik	0	0	0	0	0	0	0	0.262093	0	0	0	0	0	0	0	0
4930524B17Rik	0	0	0	0	0	0	0	0	0	0	0	0	0	0	0	0
4930524C18Rik	0	0	0	0	0	0	0	0	0	0	0	0	0	0	0	0
4930524J08Rik	0	0.460224	1.69901	0	1.74589	2.34555	0.950126	2.47393	3.88289	0	3.22075	0.649118	1.54957	0	1.54629	0
4930524O05Rik	0	0	0	0	0	0	0	0	0	0	0	0	0	0	0	0.782784
4930524O08Rik	0	0	0	0	0	0	0	0	0	0	0	0	0	0	0	0
4930525C09Rik	0	0	0	0	0	0	0	0	0	0	0	0	0	0	0	0
4930525D18Rik	1.90843	2.87197	0	1.02801	0.807039	0.542115	0.658794	0	1.34408	0	0.892176	0	0	0	0	0
4930525G20Rik	0	0	0	0.322136	0	0	0	0.179174	0	0	0	0.141037	0	0	0	0
4930526A20Rik	0	0	0	0	0	0	0	0	0	0	0	0	0	0	0	0
4930526F13Rik	0	0	0	0	0	0	0	0	0	0	0	0	0	0	0	0
4930526H09Rik	0	0	0	0	0	0	0	0	0	0	0	0	0	0	0	0
4930526I15Rik	6.37086	2.70415	2.41637	2.77183	2.78627	2.50578	1.52255	2.19342	4.12478	1.46616	2.40557	2.42712	2.0608	1.5496	0.825959	3.05125
4930526L06Rik	0	0	0	0	0	0	0	0	0	0	0	0	0	0.615281	0	0
4930527A07Rik	0	0	0	0	0	0	0	0	0	0	0	0	0	0	0	0
4930527F14Rik	0	0	0	0	0	0	0	0	0	0	0	0	0	0	0	0
4930527G23Rik	0	0	0	0	0	0	0	0	0	0	0	0	0	0	0	0
4930527J03Rik	0	0	0	0	0	0	0	0	0	0	0	0	0	0	0	0
4930528A17Rik	0	0	0	0	0	0	0	0	0	0	0	0	0	0	0	0
4930528D03Rik	0	0	0	0	0	0.819079	0	0.431956	0.50769	0	0	0.680029	0	0	0	0
4930528G23Rik	0	0	0	0	0	0	0	0	0	0	0	0	0	0	0	0
4930528H21Rik	0	0	0	0	0	0	0	0	0	0	0	0	0	0	0	0
4930528P14Rik	0	0	0	0	0	0	0	0	0	0	0	0	0	0	0	0
4930529C04Rik	0	0	0	0	0	0	0	0	0	0	0	0	0	0	0	0
4930529I22Rik	0	0	0	0	0	0	0	0	0	0	0	0	0	0	0	0
4930529K09Rik	0	0	0	0	0	0	0	0	0	0	0	0	0	0	0	0
4930529L06Rik	0	0	0	0	0	0	0	0	0	0	0	0	0	0	0	0
4930529N20Rik	0	0	0	0	0	0	0	0	0	0	0	0	0	0	0	0
4930532I03Rik	0	0	0	0	0	0	0	0	0	0	0	0	0	0	0	0
4930532M18Rik	0	0	0	0	0	0	0	0	0	0	0	0	0	0	0	0
4930533B01Rik	0	0	0	0	0.366693	0.492641	0	0	0	0	0	0.81881	0.976377	0	0.487629	0.449911
4930533I22Rik	0	0.0735315	0.0903462	0	0	0	0	0	0	0	0	0.103712	0	0	0	0
4930533K18Rik	0	0	0	0	0	0	0	0	0	0	0	0	0	0	0	0
4930533N22Rik	0	0	0	0	0	0	0	0	0	0	0	0	0	0	0	0
4930533P14Rik	0	0	0	0	0	0	0	0	0	0	0	0	0	0	0	0
4930534D22Rik	0	0.137158	0	0	0.578133	0.310681	0.755097	0.655373	0.0962848	0.454457	0.383473	0.0644846	0.0769684	0.096064	0	0.0709334
4930534H03Rik	0	0	0.555198	0	0	0	0	0	0	0	0	0	0	0	0	0
4930535L15Rik	0	0	0	0	0	0	0	0	0	0	0	0	0	0	0	0
4930535O05Rik	0	0	0	0	0	0	0	0	0	0	0	0	0	0	0	0
4930538E20Rik	0.672043	0	0	0	0.425811	0	0	0	0	0	0.471262	0.474947	0	0	0	0
4930538L07Rik	1.75643	0	0	1.4192	0	0	0	0	0	0	0	0	0	0	0	0
4930539C22Rik	0	0	0	0	0	0	0	0	0	0	0	0	0	0	0	0
4930539J05Rik	1.19086	2.38948	1.46794	1.92444	3.78451	2.03375	3.7072	4.29013	5.03223	0	2.50523	2.52767	2.01537	3.77306	2.0111	4.64337
4930539M17Rik	0	0	0	0	0	0	0	0	0	0	0	0	0	0	0	0
4930539N22Rik	0	0	0	0	0	0	0	0	0	0	0	0	0	0	0	0
4930540E01Rik	0	0	0	0	0	0	0	0	0	0	0	0	0	0	0	0
4930540M03Rik	0	0	0	0	0	0	0	0	0	0	0	0	0	0	0	0
4930542C21Rik	0	0	0	0	0	0	0	0	0	0	0	0	0	0	0	0
4930542D17Rik	0	0	0	0	0	0	0	0	0	0	0	0	0	0	0	0
4930542M03Rik	0	0	0	0	0	0	0	0	0	0	0	0	0	0	0	0
4930542N06Rik	0	0	0	0	0	0	0	0	0	0	0	0	0	0	0	0
4930543D07Rik	0.495779	0.746298	0.611389	0	0	0	0	0	0.52419	0	0.695318	0	0	0.522553	0.836284	0.771703
4930543E12Rik	0	0	0	0	0	0	0	0	0	0	0	0	0	0	0	0
4930543I03Rik	0	0	0	0	0	0	0	0	0	0	0	0	0	0	0	0
4930543I11Rik	0	0	0	0	0.230723	0	0	0	0	0	0	0	0	0	0	0
4930543N07Rik	0	0	0	0	0	0	0	0	0	0	0	0	0	0	0	0
4930544D05Rik	0	0	0	0	0	0	0	0	0	0	0	0	0	0	0	0
4930544G11Rik	0	0	0	0	0	0	0	0	0	0	0	0	0	0	0	0
4930544M13Rik	0	0	0	0	0	0	0	0	0	0	0	0	0	0	0	0
4930545E07Rik	0	0	0	0	0	0	0	0	0	0	0	0	0	0	0	0
4930545H06Rik	0	0	0	0	0	0	0	0	0	0	0	0	0	0	0	0
4930545L08Rik	0	0	0	0	0	0	0	0	0	0	0	0	0	0	0	0
4930545L23Rik	0.237982	0.119379	0	0.19229	0.446096	0.599315	0.485537	0.421413	0.25141	0.237328	0.32877	0.165857	0.197966	0.741243	0.200548	0.550103
4930546C10Rik	0	0	0	0	0.162659	0	0	0	0	0	0	0	0	0	0	0
4930546K05Rik	0	0	0	0	0	0	0	0	0	0	0	0	0	0	0	0
4930547E08Rik	0	0	0	0	0	0	0	0	0	0	0	0	0	0	0	0
4930547E14Rik	0	0	0	0	0	0	0	0	0	0	0	0	0	0	0	0
4930547H16Rik	0	0	0	0	0	0	0	0	0	0	0	0	0	0	0	0
4930548G05Rik	0	0	0	0	0	0.897294	0	0	0	0	0	0	0	0	0	0
4930548G14Rik	0	0	0	0	0	0	0	0	0	0	0	0	0	0	0	0
4930548H24Rik	0	0	0	0.337148	0	0	0	0	0	0.416114	0.292599	0	0	0	0	0
4930548J01Rik	0	0	0	0	0	0	0	0	0	0	0	0	0	0	0	0
4930548K13Rik	0	0	0	0	0	0	0	0	0	0	0	0	0	0	0	0
4930549C15Rik	0	0	0	0	0	0	0	0	0	0	0.329549	0	0.39687	0	0.39603	0.365752
4930549G23Rik	2.05321	4.11979	1.26547	3.318	0	0	0	0.922748	0	0	1.43979	0.726341	2.60087	1.08205	1.73024	3.19592
4930549P19Rik	0	0	0	0	0	0	0	0	0	0	0	0	0	0	0	0
4930550C14Rik	0.121047	0.12138	0.149136	0.195613	0.767048	0.412201	0.876609	0.978218	0.127877	0.844143	0.169593	0.171112	0.510595	0.255039	0.203806	0.282336
4930550C17Rik	0	0	0	0	0	0	0	0	0	0	0	0	0	0	0	0
4930550L24Rik	0.352534	0.176841	0.21728	0	0	0	0	0	0	0.351565	0	0.249424	0	0	0	0
4930552N02Rik	0	0	0	0	0	0	0	0	0	0	0	0	0	0	0	0
4930552P06Rik	0	0	0	0	0	0	0	0	0	0	0	0	0	0	0	0.474317
4930552P12Rik	0	0.240487	0.14774	0.385505	0.304102	0.612826	0	0.215457	0.252015	0.239047	0.168091	1.01269	0.805824	0	0.606003	1.48528
4930553C11Rik	0	0	0	0	0	0	0	0	0	0	0	0	0	0	0	0
4930553E22Rik	0	0	0	0	0	0	0	0	0	0	0	0	0	0	0	0
4930553J12Rik	0	0	0	0	0	0	0	0	0	0	0	0	0	0	0	0
4930553P18Rik	0	0	0	0	0	0	0	0	0	0	0	0	0	0	0	0
4930554C24Rik	0	0	0	0	0	0	0	0	0	0	0	0	0	0	0	0
4930554G24Rik	0	0.186329	0	0	0	0	0	0	0	0	0	0	0	0	0	0
4930554H23Rik	0	0	0	0	0	0	0	0	0	0	0	0	0	0	0	0
4930554I06Rik	0	0	0	0	0	0	0	0	0	0	0.708893	0	0	0	0	0
4930554P06Rik	0	0	0	0	0	0	0	0	0	0	0	0	0	0	0	0
4930555A03Rik	0.28273	0	0	0.228447	0.536752	0	0	0.253526	0	0	0.593845	0	0.238763	0.297999	0.238257	0.220042
4930555B11Rik	0	0	0	0.313836	0	0	0	0	0	0	0	0	0	0	0	0
4930555B12Rik	0	0	0	0	0	0	0	0	0	0	0	0	0	0	0	0
4930555F03Rik	0	0	0	0	0	0	0	0	0	0	0	0	0.0437666	0	0	0
4930555G01Rik	0	0	0	0	0	0	0	0	0	0	0	0	0	0	0	0
4930555G07Rik	0	0	0	0	0	0	0	0	0	0	0	0	0	0	0	0
4930555G21Rik	0	0	0	0	0	0	0	0	0	0	0	0	0	0	0	0
4930555K05Rik	0	0	0	0	0	0	0	0	0	0	0	0	0	0	0	0
4930555K19Rik	0	0	0	0	0	0	0	0	0	0	0	0	0	0	0	0
4930555M17Rik	0	0	0	0	0	0	0	0	0	0	0	0	0	0	0	0
4930556A17Rik	0	0	0	0	0	0	0	0	0	0	0	0	0	0	0	0
4930556C24Rik	0	0	0	0	0	0	0	0	0	0	0	0	0	0	0	0
4930556G01Rik	0	0	0	0	0	0	0	0	0	0	0	0	0	0	0	0
4930556I23Rik	0	0	0	0	0	0	0	0	0	0	0	0	0	0	0	0
4930556J02Rik	1.75773	0	0	0	0	0	0	0	0	0	0	0	0	0	0	0
4930556L07Rik	0	0	0	0	0	0	0	0	0	0	0	0	0	0	0	0
4930556M19Rik	0	0	0.0843646	0	0.0772065	0	0	0	0	0.121381	0	0	0	0	0	0
4930556N09Rik	0	0	0	0	0	0	0	0	0	0	0	0	0	0	0	0
4930556N13Rik	0	0	0	0.93058	0	0	0	0	0	0	0.403809	0	0	0	0	0.44817
4930557B15Rik	0	0	0	0	0	0	0	0	0	0	0	0	0	0	0	0
4930557F08Rik	0	0	0	0	0	0	0	0	0	0	0	0	0	0	0	0
4930557F10Rik	0	0	0	0	0	0	0	0	0	0	0	0	0	0	0	0
4930557J02Rik	0	0	0	0	0	0	0	0	0	0	0	0	0	0	0	0
4930557K07Rik	0	3.30039	1.01377	2.65807	3.13006	0	6.81361	1.47844	1.73765	3.28063	5.7671	3.49125	1.38904	0	0	1.28013
4930558C23Rik	0	0	0	0	0	0	0	0	0	0	0	0	0	0	0	0
4930558F17Rik	0	0	0	0	0	0	0	0	0	0	0	0	0	0	0	0
4930558G05Rik	0	0	0	0	0	0	0	0	0	0	0	0	0	0	0	0
4930558J18Rik	0.290171	0	0	0	0	0	0	0	0	0	0	0	0	0	0	0
4930558K02Rik	0.151048	0.15154	0	0	0.0961544	0.387541	0	0	0	0	0.106298	0.10725	0.128013	0.31841	0.127742	0.117557
4930559C10Rik	0	0	0	0	0	0	0	0	0	0	0	0	0	0	0	0
4930562C15Rik	0.139282	0	0	0	0	0.118695	0	0.125192	0	0	0	0	0	0	0	0
4930562F07Rik	6.71286	2.02233	1.24122	0.542401	0	0	0	0.606796	1.42637	1.33888	0.941462	0	0	2.12261	1.1378	0
4930562F17Rik	0	0	0	0	0	0	0	0	0	0	0	0	0	0	0	0
4930563E18Rik	0	0	0	0	0	0	0	0	0	0	0	0	0	0	0	0
4930563E22Rik	0	0	0	0	0.339551	0.152059	0.554359	0.160382	0	0	0	0.126244	0.151776	0.188069	0	0.139876
4930563F08Rik	0	0	0	0	0	1.9744	0	0	0	1.15524	0.810754	0	0	1.21861	0	0
4930563H07Rik	0	0	0	0	0	0	0	0	0	0	0	0	0	0	0	0
4930563I02Rik	0	0	0	0	0	0	0	0	0	0	0	0	0	0	0	0
4930563J15Rik	0	0.214265	0.526523	0.690258	1.04697	1.40657	0.427326	0.37089	1.35372	0	1.17776	1.48025	0.360713	0.450205	0	0.321142
4930563M20Rik	0	0	0	0	0	0	0	0	0	0	0	0	0	0	0	0
4930563M21Rik	0	0.111775	0.137913	0	0	0	0	0	0	0	0	0	0	0	0	0.174148
4930564C03Rik	0.50503	0	0.310479	0.814061	0.320351	0.430381	0	0.453939	0.533527	0	0	0.357318	0.426492	1.06461	1.69804	0.786103
4930564D02Rik	0	0	0	0	0	0	0	0	0	0	0	0	0	0	0	0
4930565D16Rik	0	0	0	0	0	0	0	0	0	0	0	0	0	0	0	0
4930565N06Rik	2.71098	2.59619	3.03797	3.38529	2.98219	4.40712	5.5991	4.85964	2.77977	3.07021	3.07088	1.86974	3.22428	3.03316	3.65202	2.23082
4930566D17Rik	1.97972	1.402	0.574201	0.752764	1.02943	0.888079	0.479309	0.31402	0.489734	0.346168	0.325077	0.491191	0.586282	0.36823	0.783201	0.720998
4930567H12Rik	0	0	0	0	0	0	0	0	0	0	0	0	0	0	0	0
4930567H17Rik	0	0	0	0	0	0	0	0	0	0	0	0	0	0	0	0
4930567J20Rik	0	0	0	0	0	0	0	0	0	0	0	0	0	0	0	0
4930567K12Rik	0	0	0	0	0	0	0	0	0	0	0	0	0	0	0	0
4930567K20Rik	0	0	0	0	0	0	0	0	0	0	0	0	0	0	0	0
4930568A12Rik	0	0.193951	0.476605	0.624818	1.2231	1.6432	0.798745	1.03988	0.40846	0.384582	0	1.09352	1.63089	2.03234	1.30161	0.901184
4930568A13Rik	0	0	0	0	0	0	0	0	0	0	0	0	0	0	0	0
4930568D16Rik	0	0	0	0	0	0	0	0	0	0	0	0	0	0	0	0
4930568E12Rik	0	0	0	0	0	0	0	0	0	0	0	0	0	0	0	0
4930568G15Rik	0	0	0	0	0	0	0	0	0	0	0	0	0	0	0	0
4930570E01Rik	0	0	0	0	0	0	0	0	0	0	0	0	0	0	0	0
4930570E03Rik	0	0	0	0	0	0	0	0	0	0	0	0	0	0	0	0
4930570G19Rik	0.285578	0	0	0.230748	0	0	0	0	0	0	0.100129	0.202052	0	0	0	0
4930571K23Rik	0	0	0	0	0	0	0	0	0	0	0	0	0	0	0	0
4930571O06Rik	0	0	0	0	0	0	0	0	0	0	0	0	0	0	0	0
4930572G02Rik	0	0	0	0	0	0	0	0	0	0	0	0	0	0	0	0
4930572K03Rik	0	0	0	0	0	0	0	0	0	0	0	0	0	0	0	0
4930572O03Rik	0	0	0	0	0	0	0	0	0	0	0	0	0	0	0	0
4930572O13Rik	0	0	0	0	0	0	0	0	0	0	0	0	0	0	0	0
4930573C08Rik	0	0	0	0	0	0	0	0	0	0	0	0	0	0	0	0
4930573C15Rik	0	0	0	0	0	0	0	0	0	0	0	0	0	0	0	0
4930573G07Rik	0.765066	0.733288	0.215095	0.393385	0.763291	0.422247	0.366519	0.254491	0.442158	0.350487	0.444133	0.299612	0.177247	0.514451	0.770251	0.380828
4930573H18Rik	0	0	0	0	0	0	0	0	0	0	0	0	0	0	0	0
4930573O16Rik	0	0	0	0	0	0	0	0	0	0	0	0	0	0	0	0
4930577N17Rik	0	0	0	0	0	0	0	0	0	0	0	0	0	0	0	0
4930578E11Rik	0	0	0	0	0	0	0	0	0	0	0	0	0	0	0	0
4930578G10Rik	0	0	0	0	0	0	0	0	0	0	0	0	0	0	0	0
4930578I06Rik	0	0	0	0	0	0	0	0	0	0	0	0	0	0	0	0
4930578L24Rik	0	0	0	0	0	0	0	0	0	0	0	0	0	0	0	0
4930578M01Rik	0	0	0	0	0	0	0	0	0	0	0	0	0	0	0	0
4930578N18Rik	0	0	0	0	0	0	0	0	0	0	0	0	0	0	0	0
4930579C12Rik	4.20913	3.73559	2.09535	3.00857	7.39369	8.55357	9.22097	7.1301	4.10459	3.55179	3.74627	4.12344	3.41785	5.28961	3.95632	2.64589
4930579D09Rik	0	0	0	0	0	0	0	0	0	0	0	0	0	0	0	0
4930579F01Rik	0	0	0	0	0	0	0	0	0	0	0	0	0	0	0	0
4930579G18Rik	2.44474	2.04383	1.50696	1.64606	4.13487	5.9026	2.53179	4.39434	1.29164	3.2506	1.71415	2.88329	3.78518	3.00692	3.43349	4.43951
4930579G24Rik	0.302249	0.303234	0.372575	0.488437	0.574003	0.771155	0.624753	0.813365	0.957264	0.903033	1.90496	0.853653	0.765737	0	1.01779	0.939976
4930579H20Rik	0	0	0	0	0	0	0	0	0	0	0	0	0	0	0	0
4930579J19Rik	0	0	0	0	0	0	0	0	0	0	0	0	0	0	0	0
4930579K19Rik	0	0	0	0	0	0	0	0	0	0	0	0	0	0	0	0
4930579P08Rik	0	0	0	0	0	0	0	0	0	0	0	0	0	0	0	0
4930581F22Rik	1.23945	0.373201	0.305758	1.20177	0.944039	1.05757	1.79926	1.33771	1.57323	0.741934	0.696187	0.350773	1.25604	1.56766	1.25338	1.35169
4930583I09Rik	0	0	0	0	0.600468	0	0	0	0	0	0	0	0	0	0	0
4930583K01Rik	0	0	0	0	0	0	0	0	0	0	0	0	0	0	0	0
4930583P06Rik	0	0	0	0	0	0	0	0	0	0	0	0	0	0	0	0
4930584F24Rik	0	0	0	0	0	0	0	0	0	0	0	0	0	0	0	0
4930586N03Rik	0	0	0	0	0	0	0	0	0	0	0	0	0	0	0	0
4930587E11Rik	0	0	0	0	0	0	0	0	0	0	0	0	0	0	0	0
4930588J15Rik	0	0	0	0	0	0	0	0	0	0	0	0	0	0	0	0
4930588K23Rik	0	0	0	0	0	0	0	0	0	0	0	0	0	0	0	0
4930589L23Rik	0	0	0	0	0	0.372009	0.43826	0	0	0	0	0	0	0	0	0
4930590A17Rik	0	0	0	0	0	0	0	0	0	0	0	0	0	0	0	0
4930590J08Rik	0.301942	0.643718	0.744394	0.548934	2.10495	1.67105	1.9526	2.10146	0.876771	0.827592	0.793625	1.17435	1.40135	1.51055	0.890058	1.46835
4930590L14Rik	0	0	0	0	0	0	0	0	0	0	0	0	0	0	0	0
4930590L20Rik	0	0	0	0	0	0	0	0	0	0	0	0	0	0	0	0
4930591A17Rik	0	0	0	0	0	0	0	0	0	0	0	0	0	0	0	0
4930591E09Rik	0	0	0	0	0	0	0	0	0	0	0	0	0	0	0	0
4930592A05Rik	0	0	0	0	0	0	0	0	0	0	0.415875	0	0	0	0	0
4930592C13Rik	0	0	0	0	0	0	0	0	0	0	0	0	0	0	0	0
4930592I03Rik	12.6687	8.47334	7.06458	7.79915	15.6894	17.9936	14.3693	11.9293	11.4716	8.42261	5.07645	7.68288	16.3026	10.1736	11.6927	8.45121
4930593A02Rik	0	0	0.391243	0	0	0	0	0	0	0	0	0	0	0	0	0.494038
4930593C16Rik	0	0	0	0	0	0	0	0	0	0	0	0	0	0	0	0
4930594C11Rik	0	0	0	0	0	0	0	0	0	0	0	0	0	0	0	0
4930594M22Rik	0.8197	0.246711	0.101042	0.794785	0.103734	0.278725	0.169358	0.146991	0.519572	0.326979	0.459844	0.115991	0.830673	0.863968	0.828574	0.382771
4930594O21Rik	0	0	0	0	0	0	0	0	0	0	0	0	0	0	0	0
4930595D18Rik	0	0	0	0	0	0	0	0	0	0	0	0	0	0	0	0
4930595L18Rik	0	0	0	0	0	0	0	0	0	0	0	0	0	0	0	0
4930595M18Rik	0	0	0	0	0	0	0	0	0	0	0	0	0	0	0	0
4930596D02Rik	0	0	0	0	0	0	0	0	0	0	0	0	0	0	0	0
4930596I21Rik	2.58883	1.94795	1.59559	3.13767	4.09647	3.30208	0	0	1.36449	1.28806	4.53058	0	5.4561	4.08999	2.18161	0
4930597A21Rik	0	0	0	0	0	0	0	0	0	0	0	0	0	0	0	0
4930597G03Rik	0	0	0	0	0	0	0	0	0	0	0	0	0	0	0	0
4930597O21Rik	0.768297	1.927	2.60442	4.6559	1.70572	1.63684	2.38696	2.41701	2.02912	1.53237	3.50193	2.98971	1.94646	0.809789	0.647445	1.79384
4930598A11Rik	0	0	0	0	0	0	0	0	0	0	0	0	0	0	0	0
4930598F16Rik	0	0	0	0	0	0	0	0	0	0	0	0	0	0	0	0
4930598N05Rik	0	0	0	0	0	0	0	0	0	0	0	0	0	0	0	0
4930599N23Rik	10.826	9.1642	5.83842	7.10731	7.29637	9.80243	6.30646	7.2981	2.85922	6.74766	8.06608	5.7447	14.8565	9.27116	10.2635	13.6916
4931400O07Rik	0	0	0	0	0	0	0	0	0	0	0	0	0	0	0	0
4931402G19Rik	0	0.132279	0	0.213069	0	0	0	0.237021	0	0	0	0.186571	0	0.277939	0	0.205229
4931403E22Rik	0	0	0	0	0	0	0	0	0	0	0	0	0	0	0	0
4931403G20Rik	0.643013	0.806385	0.198157	0.232533	0.912746	1.22624	0.665909	0.776018	0.339648	0.894614	0.60542	0.610843	0.243032	0.303328	1.26942	0.67193
4931403M11Rik	0	0	0	0	0	0	0	0	0	0	0	0	0	0	0	0
4931406B18Rik	0	0	0	0.0975289	0	0	0	0	0	0	0	0	0	0	0	0.0963426
4931406C07Rik	7.75552	8.65613	9.20154	7.83312	9.59302	7.10487	11.0435	9.2365	13.7235	11.6013	9.38135	12.6205	6.05824	6.74384	6.3722	6.48862
4931406H21Rik	0	0	0	0	0	0	0	0	0	0	0	0	0	0	0	0
4931408C20Rik	0	0	0	0	0	0	0	0	0	0	0	0	0	0	0	0
4931408D14Rik	0	0	0.113128	0	0	0.156418	0.190084	0	0	0	0	0	0.155004	0.193461	0	0.142851
4931413K12Rik	6.87997	5.01992	4.24039	6.56978	5.15218	9.584	8.41155	6.17748	6.60675	3.74044	6.13797	6.19294	11.0858	6.59091	7.90549	10.2192
4931414P19Rik	0.639102	0.480888	1.24736	0.946728	1.96258	2.09114	1.65731	1.15075	1.12618	1.7001	0.896446	1.20714	2.16162	1.3485	2.33685	2.07382
4931415C17Rik	0.264518	0	0	0	0	0	0	0	0	0	0	0	0	0	0	0
4931417E11Rik	0	0	0	0	0	0	0	0	0	0	0	0	0	0	0	0
4931419H13Rik	0	0	0	0	0	0	0	0	0	0	0	0	0	0	0	0
4931420L22Rik	0	0	0	0	0	0	0	0	0	0	0	0	0	0	0	0
4931422A03Rik	0.534978	2.39801	1.63687	0.858359	0.678696	2.27951	0.554026	0.961714	0.565165	4.26425	1.48988	1.13282	0.903566	1.12371	0.450827	2.06694
4931428F04Rik	0.462075	0.417223	0.0569589	0.298687	0.175863	0.236266	0.382823	0.083066	0.292889	0.552967	0.25922	0.261541	0.0780435	0.487029	0	0.215773
4931428L18Rik	0	0	0	0	0	0	0	0	0	0	0	0	0	0	0	0
4931429L15Rik	0	0	0	0	0	0	0	0	0	0	0	0	0	0	0	0
4931429P17Rik	0	0	0	0	0	0	0	0	0	0	0	0	0	0	0	0
4931430N09Rik	0	0.137897	0	0	0	0	0	0	0	0	0	0	0	0.289744	0	0
4931431B13Rik	0	0	0	0	0	0	0	0	0	0	0	0	0	0	0	0
4931431C16Rik	0	0	0	0	0	0	0	0.391367	0	0.217109	0	0	0.183852	0	0	0
4931439C15Rik	0	0	0	0	0	0	0	0	0	0	0	0	0	0	0	0
4931440J10Rik	0	0	0	0	0	0	0	0	0	0	0	0	0	0	0	0
4931440P22Rik	10.5584	21.3461	9.26832	10.3409	10.3617	14.1936	12.2729	9.21259	13.864	9.25825	10.1014	12.2299	11.0824	15.179	11.5999	10.7149
4932411N23Rik	0	0	0	0.130347	0	0	0	0	0	0	0	0	0	0	0	0
4932412D23Rik	0	0	0	0	0	0	0	0	0	0	0	0	0	0	0	0
4932413F04Rik	0	0	0	0	0	0	0	0	0	0	0	0	0	0	0	0
4932414J04Rik	0	0	0	0	0	0	0	0	0	0	0	0	0	0	0	0
4932414N04Rik	0	0	0	0	0	0	0	0	0	0	0	0	0	0	0	0
4932415M13Rik	0	0	0	0	0	0	0	0	0	0	0	0	0	0.205161	0	0
4932416K20Rik	0	0	0	0	0	0	0	0	0	0	0	0	0	0	0	0
4932429P05Rik	0	0	0	0	0	0	0	0	0	0	0	0	0	0	0	0
4932431L22Rik	0	0	0	0	0	0	0	0	0	0	0	0	0	0	0	0
4932431P20Rik	0	0	0	0	0	0	0	0	0	0	0	0	0	0	0	0
4932435O22Rik	0	0	0	0	0	0	0	0	0	0	0	0	0	0	0	0
4932437C15Rik	4.7967	3.52904	1.77383	3.61737	6.53918	5.75581	3.31324	4.15374	9.4984	4.32373	3.21449	4.27458	8.46331	8.98906	6.58913	7.10865
4932438A13Rik	52.6955	40.3867	43.4476	45.1875	40.3858	45.6571	47.1233	41.5265	43.6125	46.7321	48.6862	53.536	46.918	51.1321	53.4364	52.1784
4932438H23Rik	1.34916	1.80474	1.24731	0.726752	0.712308	0.574004	1.16258	1.00904	0.47438	1.34343	2.04913	1.42992	1.13763	1.18359	0.757961	1.75003
4932441J04Rik	0	0	0	0	0	0	0	0	0	0	0	0	0	0	0	0
4932443L11Rik	0.0692764	0.208143	0.170567	0.111951	0.13183	0.236146	0.430333	0.249072	0.146116	0.138172	0	0.0489289	0.116904	0.0730176	0.116759	0.107832
4932702P03Rik	0	0	0	0	0	0	0	0	0	0	0	0	0	0	0	0
4933400A11Rik	0	0	0	0	0	0	0	0	0	0	0	0	0	0	0	0
4933400B14Rik	0	0	0	0	0	0	0	0	0	0	0	0	0	0	0	0
4933400C23Rik	0	0	0	0	0	0	0	0	0	0	0	0	0	0	0	0
4933400F21Rik	0.49468	0.165431	0.50815	0.532938	0.313786	0.698733	0.509472	0.442187	0.867151	0.657761	0.574963	0.34871	0.972454	0.519481	0.552763	1.021
4933400L20Rik	0	0	0	0	0	0	0	0	0	0	0	0	0	0	0	0
4933401B06Rik	0	0	0	0	0	0	0	0	0	0	0	0	0	0	0	0
4933401D09Rik	0	0	0	0	0	0	0	0	0	0	0	0	0	0	0	0
4933401H06Rik	0	0	0	0	0	0	0	0	0	0	0	0	0	0	0	0
4933402C05Rik	0	0	0	0	0	0	0	0	0	0	0	0	0	0	0	0
4933402C06Rik	0	0	0	0	0	0	0	0	0	0	0	0	0	0	0	0
4933402D24Rik	0	0	0.20899	0.273981	0	0	0.351157	0.30478	0	0.337383	0.237778	0	0	0	0	0
4933402E13Rik	0	0	0	0	0	0	0	0	0	0	0	0	0	0	0	0
4933402J07Rik	0	0	0	0	0	0	0	0	0	0	0	0	0	0	0	0
4933402J10Rik	0	0	0	0	0	0	0	0	0	0	0	0	0	0	0	0
4933402J15Rik	0	0.179931	0.220943	0.289825	0	0	0	0	0.378933	0	0	0	0	0	0	0
4933402N03Rik	0	0	0	0	0	0	0	0	0	0	0	0	0	0	0	0
4933402N22Rik	0	0.539143	0	0	0	0	0	0	0	0	0	0	0	0	0	0
4933403O08Rik	0.144085	0	0	0	0	0	0	0	0	0.143697	0	0	0	0	0	0
4933404G15Rik	0	0	0	0	0	0	0	0	0	0	0	0	0	0	0	0
4933404K08Rik	0	0	0	0	0	0	0	0	0	0	0	0	0	0	0	0
4933404K13Rik	0	0	0	0	0	0	0	0	0	0	0	0	0	0	0	0
4933404O12Rik	0.149982	0.0752355	0.18488	0.121186	0.0951371	0	0	0.134742	0.158445	0.14957	0	0.106115	0	0.158003	0	0.116727
4933405D12Rik	0	0	0	0	0	0	0	0	0	0	0	0	0	0	0	0
4933405E24Rik	0	0	0	0	0	0	0	0	0	0	0	0	0	0	0	0
4933405L10Rik	0	0	0	0	0	0	0	0	0	0	0	0	0	0	0	0
4933405O20Rik	0	0	0	0	0	0	0	0	0	0	0	0	0	0	0	0
4933406B17Rik	0	0	0	0	0	0	0	0	0	0	0	0	0	0	0	0
4933406C10Rik	0	0	0	0	0	0.3113	0	0	0	0.363622	0	0	0	0	0.307269	0.284299
4933406D12Rik	0	0	0	0	0	0	0	0	0	0	0	0	0	0	0	0
4933406F09Rik	0	0	0	0	0	0	0	0	0	0	0	0	0	0	0	0
4933406G16Rik	0	0	0	0	0	0	0	0	0	0	0	0	0	0	0	0
4933406I18Rik	0.360867	0	0	0	0.228906	0.307527	0	0	0	0.359875	0	0	0.609496	1.14107	0.304103	0
4933406J09Rik	0	0	0	0	0	0	0	0	0	0	0	0	0	0	0	0
4933406J10Rik	0	0.606775	1.11772	1.46581	1.53417	1.03134	0.626658	0.543344	0.638608	0.603449	1.27169	0	0	0.637791	1.01986	0.941408
4933406K04Rik	0	0	0	0	0	0	0	0	0	0	0	0	0	0	0	0
4933407E24Rik	0	0	0	0	0	0	0	0	0	0	0	0	0	0	0	0
4933407G14Rik	0	0	0	0	0	0	0	0	0	0	0	0	0	0	0	0
4933407I05Rik	0	0	0	0	0	0	0	0	0	0	0	0	0	0	0	0
4933407K13Rik	3.35106	1.50404	1.84778	1.42509	2.2362	3.00426	2.73815	2.53496	1.67691	1.58298	2.22621	1.62222	4.0191	3.15837	2.97081	1.78339
4933407L21Rik	0	0	0	0	0	0	0	0	0	0	0.363709	0	0	0	0	0.403665
4933407O12Rik	0	0	0	0	0.328144	0	0	0	0.548412	0.517693	0	0.36601	0.438391	0	0	0.808035
4933408J17Rik	0	0.16067	0	0	0	0	0	0	0.338369	0.319416	0.224604	0.226615	0	0	0.269914	0.249278
4933408N05Rik	0	0	0	0	0	0	0	0	0	0	0	0	0	0	0	0
4933409F18Rik	0	0	0	0	0	0	0	0	0	0	0	0	0	0	0	0
4933409G03Rik	0	0	0	0	0	0	0	0	0	0	0	0	0	0	0	0
4933411E08Rik	0	0	0	0	0	0	0	0	0	0	0	0	0	0	0	0
4933411G06Rik	0	0	0	0	0	0	0	0	0	0	0	0	0	0	0	0
4933411K16Rik	0	0	0	0	0	0	0	0	0	0	0.298029	0	0	0	0	0
4933412E12Rik	7.25292	5.71729	8.30189	10.8836	12.3979	12.7896	10.482	13.4896	4.04047	6.21424	8.27795	9.11096	21.0554	20.497	26.2498	21.0485
4933412E24Rik	0	0	0	0	0	0	0	0	0	0	0	0	0	0	0	0
4933412O06Rik	0	1.32985	0.327082	1.28524	0.673252	0.904491	0	0	0	0	0.743944	0	0	0.559346	0	0.412652
4933413J09Rik	0	0.264557	0.108351	0.142046	0	0	0	0	0	0.316775	0.222746	0	0.847755	0.185293	0.296292	0.807706
4933413L06Rik	0	0	0	0	0	0	0	0	0	0	0	0	0	0	0	0
4933414I15Rik	0	0	0	0	0	0	0	0	0	0	0	0	0	0	0	0
4933416E03Rik	0	0	0	0	0	0	0	0	0	0	0	0	0	0	0	0
4933416E14Rik	0	0	0	0	0	0	0	0	0	0	0	0	0	0	0	0
4933416I08Rik	0	0	0	0	0	0	0	0	0	0	0	0	0	0	0	0
4933416M06Rik	0	0	0	0	0	0	0	0	0	0	0	0	0	0	0.303368	0
4933416M07Rik	43.0904	36.3531	24.6267	20.8903	21.6751	26.4403	24.8117	19.7697	26.5116	23.0692	27.7646	29.957	22.1932	30.1581	20.8127	20.7507
4933416O17Rik	0	0	0	0	0	0	0	0	0	0	0	0	0	0	0	0
4933417A18Rik	0	0	0	0	0	0	0	0	0	0	0.274877	0	0	0	0	0
4933417D19Rik	0.486463	0	0	0.391465	0	0.829117	0.503784	0	0	0.485126	0.679476	0.688363	0.818282	0	0.819886	0.757202
4933417E11Rik	0	0.273271	0	0.880348	0.345557	0	0	0	0	0	0.764022	0	0.46005	0	0.459076	0.423978
4933417G07Rik	0	0	0	0	0	0	0	0	0	0	0	0	0	0	0	0
4933417O13Rik	0.39019	0.195731	0	0.315275	0	0.994941	0	0.3498	0.822259	0	0	0	0	0.410187	0	0
4933421I07Rik	0	0	0	0	0	0	0	0	0	0	0	0	0	0	0	0
4933421O10Rik	1.61944	1.35542	1.23917	0.624818	0.721617	0.775575	1.17813	0.409013	1.26387	1.10261	0.730483	1.22627	1.07185	1.01175	0.617187	1.34891
4933422A05Rik	0	0.220269	0	0	0.27833	0.373928	0.454743	0.394395	0	0.437901	0	0	0	0	0.739529	0
4933423K11Rik	0	0	0	0	0	0	0	0	0	0	0	0	0	0	0	0
4933424G05Rik	0	0.342333	0.420615	0.827123	2.81538	0.872855	0.353573	0.306877	2.16368	1.02104	0.239414	0.482978	1.15329	2.87884	1.72611	2.12542
4933424G06Rik	0	0	0.325631	0	0	0	0	0	0	0	0	0	0	0	0	0
4933424L21Rik	0.498268	0.499891	0.614203	1.20781	0.946602	0	1.54544	0.447113	0.526384	1.4907	1.39528	1.05583	2.10391	0	1.67957	1.54856
4933424M12Rik	0	0	0	0	0	0	0	0	0	0	0	0	0	0	0	0
4933425B07Rik	0	0	0	0	0	0	0	0	0	0	0	0	0	0	0	0
4933426B08Rik	0.416793	0.16726	0.205508	0.0673541	0.473367	0.423969	0.515219	0.596233	0.525577	0	0	0.586968	1.12037	0.524372	0.839612	0.324379
4933427D06Rik	0	0	0	0	0	0	0	0	0	0	0	0	0	0	0	0
4933427D14Rik	1.11136	0.729023	0.948421	0.690754	0.921999	1.60299	1.23964	0.461109	1.17409	0.937843	1.6786	1.63309	1.58839	1.53182	1.36886	1.26425
4933427E11Rik	0	0	0	0	0	0	0	0	0	0	0	0	0	0	0	0
4933427E13Rik	0	0	0	0	0	0	0	0	0	0	0	0	0	0	0	0
4933427I04Rik	0	0	0	0	0	0.230018	0	0	0	0	0	0	0	0	0	0.210067
4933427I22Rik	0	0	0	0	0	0	0	0	0	0	0	0	0	0	0	0
4933428C19Rik	0	0	0	0	0	0	0	0	0	0	0	0	0	0	0	0
4933428G20Rik	7.41772	6.02955	4.43006	3.9957	8.65232	9.22944	8.06008	7.73415	6.57678	5.90404	7.5999	6.41655	6.61703	5.93809	6.52803	7.14207
4933428M09Rik	0	0	0	0	0	0	0	0	0	0	0	0	0	0	0	0
4933429K18Rik	0	0	0	0	0	0	0	0	0	0	0	0	0	0	0	0
4933429O19Rik	0	0	0	0	0	0	0	0	0	0	0	0	0	0	0	0
4933430H16Rik	0	0	0.0470737	0	0	0.0650872	0	0	0	0	0	0	0	0.080501	0	0
4933430I17Rik	0.276787	0.138844	0.398077	0.447267	0.0585119	0.0786332	0	0.165849	0.292375	0.0920183	0.258758	0.195812	0.155845	0.0972549	0	0
4933430M04Rik	0	0	0	0	0	0	0	0	0	0	0	0	0	0	0	0
4933430N04Rik	0	0	0	0	0	0	0	0	0	0	0	0	0	0	0	0
4933431E20Rik	0	0.110481	0.0662909	0	0	0	0	0	0	0	0	0.0760979	0	0	0	0.0837081
4933431G14Rik	17.4707	11.0889	10.9876	13.5402	1.79641	4.82682	2.56624	4.77284	7.15392	7.10116	7.74001	6.29396	8.12106	7.88376	8.70266	7.76971
4933431J24Rik	0	0	0	0	0	0	0	0	0	0	0	0	0	0	0	0
4933431K23Rik	0	0	0	0	0.802751	0.539808	0	0	0	0	0	0	0	0	0	0
4933432G23Rik	0	0	0	0	0	0	0	0	0	0	0	0	0	0	0	0
4933432I03Rik	4.48958	1.97059	4.49653	3.6276	2.49186	3.34773	1.16236	3.53097	1.77859	2.23862	1.96766	1.19117	3.31747	2.95752	1.89169	3.05736
4933432I09Rik	0	0	0	0	0	0	0.401453	0	0	0	0	0	0	0	0	0
4933432K03Rik	0	0	0	0	0	0	0	0	0	0	0	0	0	0	0	0
4933433F19Rik	0	0	0	0	0	0	0	0	0	0	0	0	0	0	0	0
4933433G08Rik	0	0	0	0	0	0	0	0	0	0	0	0	0	0	0	0
4933433G15Rik	0	0.25905	0	0	0.327575	0.430017	0.522569	0	0.533075	0	2.12308	0.357015	0.426131	0.544307	0.435187	0.80383
4933433G19Rik	0.561197	0.281513	0.345887	0	0	0.478247	0	0	0.592864	0	0.393533	0	0	0.591504	0	0
4933433H22Rik	5.32526	4.50782	3.07702	9.14351	2.74456	2.5527	1.7234	2.99158	2.46126	4.31488	4.43445	2.35482	3.65391	3.50803	2.80475	3.36741
4933433N18Rik	0	0	0	0	0	0	0	0	0	0	0	0	0	0	0	0
4933434E20Rik	16.8201	18.7733	28.3792	24.6331	26.3759	28.9808	23.474	29.8293	21.9744	20.535	22.3837	25.1231	27.8621	28.5672	28.8632	27.3064
4933434P08Rik	0	0	0	0	0	0	0	0	0	0	0	0	0	0	0	0
4933435C09Rik	0	0	0	0	0	0	0	0	0	0	0	0.258929	0	0	0	0
4933436E23Rik	0	0	0	0	0	0	0	0	0	0	0	0	0	0	0	0
4933436H12Rik	0	0	0	0	0	0	0	0	0	0	0	0	0	0	0	0
4933436I01Rik	0	0	0	0	0	0	0	0	0	0	0	0	0	0	0	0
4933438B17Rik	0	0	0	0	0	0	0	0	0	0	0	0	0	0	0	0
4933438K21Rik	0	0	0	0	0	0	0	0	0	0	0	0	0	0	0	0
4933439C10Rik	2.30519	1.38762	0.710388	1.67634	0.875305	1.17594	1.90705	0.621116	0.972412	0.919009	1.45296	0.976688	1.94626	2.67208	0.775684	2.8651
4933439K11Rik	1.26553	0.317412	0	0	0	0	0	0	0	0	0	0	0	0	0	0.492463
4933440J02Rik	0	0	0	0	0	0	0	0	0	0	0	0	0	0	0	0
4933440M02Rik	0	0	0	0	0	0	0	0	0	0	0	0	0	0	0	0
4933440N22Rik	4.17748	4.6102	6.00773	3.37542	6.90257	7.60892	5.2012	3.76191	4.70907	3.3354	6.06106	4.14344	8.23779	6.75635	4.93248	4.98887
5031410I06Rik	0	0	0	0	0	0	0	0	0	0	0	0	0	0	0	0
5031425E22Rik	0	0.14069	0.691448	0.679854	1.06744	0.956043	0.871359	2.01675	0.296292	0.279696	0.196674	1.38905	0.710552	0.886839	0.472699	0.654839
5031425F14Rik	0	0.18257	0	0	0	0	0	0	0	0	0	0	0	0	0	0
5031426D15Rik	0	0	0	0	0	0	0	0	0	0	0	0	0	0	0	0
5031434C07Rik	0	0	0	0	0	0	0	0	0	0	0	0	0	0	0	0
5031434O11Rik	0.515301	0.25849	0.476399	0.208183	0.160789	0.216015	0.262508	0.227839	0	0.505572	0.180674	0.179344	0.214063	0.271565	0.434245	0.197279
5031439G07Rik	36.4396	32.2182	34.2527	31.1911	19.2917	14.9826	18.121	15.0537	49.1651	32.1303	32.1109	34.5188	24.3981	18.2549	19.292	25.5278
5033403F01Rik	0	0	0	0	0	0	0	0	0	1.30028	0	0	0	0	0	0.338254
5033403H07Rik	0	0	0	0	0	0	0	0	0	0	0	0	0	0	0	0
5033404E19Rik	0	0	0	0	0	0	0	0	0	0	0	0	0	0	0	0
5033406O09Rik	0	0	0	0	0	0.293476	0	0	0	0	0	0.243654	0	0	0	0
5033417F24Rik	0.612425	1.3828	2.83168	2.22736	3.107	3.65238	4.75551	3.57713	0.970723	4.58049	3.64977	3.46575	5.43079	3.22799	5.16145	5.00472
5033421B08Rik	63.8055	62.4955	51.7316	43.689	7.92774	8.52053	9.4007	6.97668	16.1218	19.5482	19.6499	17.3128	25.8861	28.7031	24.8335	32.2522
5033426O07Rik	0	0	0	0	0	0	0	0	0	0	0	0	0	0	0	0
5033430I15Rik	0	0.394044	1.45245	0	0	0	1.627	0	0	0.783369	0.550842	0	0.66337	0.82795	0	0
5330411J11Rik	0	0	0	0	0	0	0	0.651088	0	0	0	0	0	0	0	0
5330413P13Rik	0	0	0	0	0	0	0	0	0	0	0	0	0	0	0	0
5330416C01Rik	0	0	0	0	0	0	0	0	0	0	0	0	0	0	0	0
5330425B07Rik	0	0	0	0	0	0	0	0	0	0	0	0	0	0	0	0
5330429C05Rik	0	0	0	0	0.781976	0	0	0	0	0	0	0	0	0	0	0
5330434G04Rik	0	0	0	0	0	0	0	0	0	0	0	0	0	0	0	0
5330439B14Rik	0	0	0	0	0	0	0	0	0	0	0	0	0	0	0	0
5330439K02Rik	0	0	0	0	0	0	0	0	0	0	0	0	0	0	0	0
5430400D12Rik	0.431471	0.595206	1.19669	0.958734	2.39413	1.78543	1.62728	1.789	0.895196	1.15846	0.52294	1.04644	0.97837	1.8967	1.59162	1.80574
5430401F13Rik	0	0	0	0	0	0	0	0	0	0	0	0	0	0	0	0
5430401H09Rik	0	0	0	0	0	0	0	0	0	0	0	0	0	0	0	0
5430402E10Rik	0	0	0	0	0	0	0	0	0	0	0	0	0	0	0	0
5430402O13Rik	0	0.593218	0	0.955531	0.749393	0.503393	0	2.12379	0.624656	0.589666	0	0	0.998678	0.622605	0.996564	0.460187
5430403G16Rik	0.379981	0	0	0	0.602575	1.13336	0.393385	0.512202	0.200583	0.568043	0.266287	0.268672	0.481335	0.400246	0.480214	0.147865
5430403N17Rik	0	0	0	0	0	0	0	0	0	0	0	0	0	0	0	0
5430405H02Rik	4.34045	0.593807	3.89117	1.27531	5.76759	3.71118	4.09994	4.27016	2.08564	2.36363	1.38717	4.4724	6.33568	4.16034	9.33262	5.53998
5430416N02Rik	4.75583	0.954266	2.34496	3.07419	0.601424	7.27194	8.83708	1.70444	1.00484	2.84566	2.65948	2.01247	1.60138	2.00507	3.99499	2.2208
5430421F17Rik	0.259447	0.130716	0.160607	0	0.165293	0	0.269861	1.1711	0.275286	0	0.36546	0.367127	0	0	0.219593	0.202804
5430425E15Rik	0	0	0	0	0	0	0	0	0	0	0	0	0	0	0	0
5430425K12Rik	0	0	0	0	0	0	0	0	0	0	0	0	0	0	0	0
5430427M07Rik	0	0	0	0	0	0	0	0	0	0	0	0	0	0	0	0.452989
5430427O19Rik	11.0758	9.56468	6.74003	7.47663	6.7668	7.65555	7.5589	9.33625	11.5527	11.325	11.896	9.82023	13.5132	16.1261	13.1298	16.1679
5430428K19Rik	0	0	0.405958	0	0	0	0	0	0	0	0	0	0	0	0	0
5430431A17Rik	0	0	0	0	0.466289	0	0	0	0	0.746911	0	0	0.632496	0	0	0
5430434I15Rik	0	0	0	0	0	0	0	0	0	0	0	0	0	0	0	0
5430435K18Rik	0	0	0	0	0	0	0	0	0	0	0	0	0	0	0	0
5430437J10Rik	5.10661	2.81778	1.88844	0.412616	1.66679	1.34357	2.17699	0.472369	4.41008	4.11856	4.02248	2.2099	0.887616	0	0.442869	1.21545
5430440P10Rik	0	0	0	0	0	0	0	0	0	0	0	0	0	0	0	0
5530400C23Rik	0	0	0	0	0	0	0	0	0	0	0	0	0	0	0	0
5530401A14Rik	0	0	0	0	0	0	0	0	0	0	0	0	0	0	0	0
5530601H04Rik	0.638189	0.640268	0.885015	1.16023	0.70938	1.08918	1.15815	1.005	1.0113	0.636435	0.783164	0.790178	0.674583	1.5155	0.807787	1.11904
5730403I07Rik	0	0	0	0	0	0	0	0	0	0	0	0	0	0	0	0
5730405A17Rik	0	0	0	0.368103	0	0	0	0	0	0	0	0	0	0	0.38391	0
5730405O15Rik	0.671286	0.673473	0	0	0.851622	0.572063	2.78075	1.81013	0	0	0.470731	0.474947	0.566893	0	0.565694	1.04489
5730408K05Rik	0	0	0	0	0	0	0	0	0	0	0	0	0	0	0	0
5730409E04Rik	0	0.523091	1.02833	1.1796	1.20712	0.900958	1.09188	0.950273	0.446753	1.25366	0.591069	1.18455	2.13544	0.87928	1.06668	1.14519
5730409K12Rik	0	0	0	0	0	0	0	0	0	0	0	0	0	0	0	0
5730412P04Rik	0	0	0	0	0	0	0	0	0	0	0	0	0	0	0	0
5730416F02Rik	0	0	0	0	0	0	0	0	0	0	0	0	0	0	0	0
5730419F03Rik	0	0	0	0	0	0	0	0	0	0	0	0	0	0	0	0
5730420D15Rik	0	0.252695	0	0	0	0	0	0	0.532173	0	0	0	0	0.531402	0	0
5730435O14Rik	0	0	0	0	0	0	0	0	0	0	0	0	0	0	0	0
5730455P16Rik	1.91744	2.18018	3.07266	2.16902	3.2323	3.25687	3.2982	3.20613	3.23732	3.18172	2.95072	1.89556	2.47658	3.22713	3.76364	2.68137
5730460C07Rik	0	0	0	0	0	0	0	0	0	0	0	0	0	0	0	0
5730480H06Rik	0.686375	0.860764	2.11519	0.831891	0.863301	2.89954	1.40944	0.616938	1.44399	0.342244	1.43156	1.45271	0.579636	0	1.43363	0.534188
5730488B01Rik	0	0	0	0	0	0	0	0	0	0	0	0	0	0	0	0
5730507C01Rik	0.48148	0.322032	0.494591	0.648396	0	0.136771	0.166208	0.144257	0	0.160052	0	0.227104	0.27107	0	0.540992	0.124908
5730522E02Rik	0	0	0	0	0	0	0	0	0	0	0	0	0	0	0	0
5730552O08Rik	2.44102	2.19844	2.06336	1.95375	0	0	0.360709	0.31307	0.798259	0.602837	0.668143	0.855387	0.638115	0.637143	0.382059	0.235232
5730596B20Rik	0	0	0	0	0	0	0	0	0	0	0	0	0	0	0	0
5830403F22Rik	0	0	0.0434715	0	0	0	0	0	0	0	0	0	0	0	0	0
5830408C22Rik	0	0.850955	0	0	0	0	1.75678	0	0	0	0	0	0	3.57599	0	0
5830411N06Rik	0	0	0	0	0	0	0	0	0	0	0	0	0	0	0	0
5830416I19Rik	0	0.113568	0	0	0	0	0	0	0	0	0	0	0	0	0	0
5830417I10Rik	1.87718	2.09593	2.79914	3.27818	3.95632	3.19943	5.01683	3.80998	2.30296	3.32133	3.0998	2.09932	4.03986	4.78684	3.6741	5.4197
5830418P13Rik	0	0	0	0	0	0	0	0	0	0	0	0	0	0	0	0
5830428M24Rik	0	0	0	0	0	0	0	0	0	0	0	0	0	0	0	0
5830432E09Rik	15.9419	19.9923	20.8794	18.9997	111.591	119.054	107.169	104.821	51.3045	50.4212	53.3184	50.9773	45.058	44.0575	46.6343	43.3824
5830433I10Rik	4.76958	4.78932	2.30523	4.27422	0.480425	0.326284	0.261451	0.510573	3.20307	2.44048	2.52447	2.55103	1.41526	1.34665	1.89095	1.40579
5830444B04Rik	0	0.0932226	0.22908	0.150159	0	0	0	0	0	0	0	0	0	0	0	0
5830448L01Rik	0	0	0	0	0	0	0	0	0	0	0	0	0	0	0	0
5830454E08Rik	0	0	0	0	0	0	0	0	0	0	0	0	0	0	0	0
5830468F06Rik	0	0	0	0	0	0.0520751	0	0	0	0	0	0	0	0	0	0
5930403L14Rik	0	0	0	0	0	0	0	0	0	0	0	0	0	0	0	0
5930403N24Rik	5.00362	4.15109	2.49086	3.42095	2.3164	2.78442	2.78659	2.41857	3.65898	1.15002	2.69571	2.99164	3.08577	2.83923	2.75698	2.54484
5930430L01Rik	0.298275	0.0749335	0.0920688	0.1207	0	0	0	0	0	0	0	0	0	0	0	0.116259
5930438M14Rik	0	0	0	0	0	0	0	0	0	0	0	0	0	0	0	0
6030407O03Rik	0	0	0	0	0	0	0	0	0	0	0	0	0	0	0	0
6030426L16Rik	0	0	0.0629803	0	0.064818	0.348323	0	0.0918473	0.215901	0.101904	0	0.144595	0.345175	0	0.258334	0.159055
6030440G07Rik	0	0	0	0	0	0	0	0	0	0	0	0	0	0	0	0
6030442E23Rik	0	0	0	0	0	0	0	0	0	0	0	0	0	0	0	0
6030442K20Rik	0.437495	0.21946	0.269051	0	0.832537	0.745657	0.906145	0.786472	2.30582	0	1.2258	0.928607	1.10838	0.922243	1.84339	1.01923
6030443J06Rik	0	0.0690761	0.0848719	0.333795	0.26559	0.119731	0.145501	0.378854	0	0	0.197045	0	0.351227	0	0.232086	0.214342
6030458C11Rik	1.85146	1.95054	3.19515	2.69278	5.23595	4.82128	5.66686	4.66836	2.64307	2.86568	2.7955	3.54162	5.08618	6.15363	6.24807	3.9665
6030466F02Rik	0	0	0	0	0	0	0	0	0	0	0	0	0	0	0	0
6030468B19Rik	0	0	0.299581	0.393064	0.308574	0	0	0	0	0	0	0	0.410477	0	0	0
6030469F06Rik	0	0	0	0	0	0	0	0	0	0	0	0	0	0	0	0
6030471H07Rik	0	0	0	0	0	0	0	0	0	0	0	0	0	0	0	0
6030498E09Rik	0	0	0	0	0	0	0	0	0	0	0	0	0	0	0	0
6230400D17Rik	0	0	0	0	0	0	0	0	0	0	0	0	0	0	0	0
6330403K07Rik	0	0	0	0.30107	0	0	0	0.334705	0	0.371586	0.261125	0	0	0	0	0.579622
6330407A03Rik	0	0	0	0	0	0	0	0	0	0	0	0	0	0	0	0
6330409D20Rik	0	0	0.327959	0	0	0	0	0	0	0.520415	0	0	0	0	0	0
6330410L21Rik	0	0	0	0	0	0	0	0	0	0	0	0	0	0	0	0
6330415B21Rik	0	0	0	0	0	0	0	0	0	0	0	0	0	0	0	0
6330415G19Rik	0.536665	0.538414	0.661534	0.650442	0	0	0.277887	0.241187	0.566948	0	0.37633	0	0.226604	0	1.13062	0.208836
6330418K02Rik	0	1.20925	0.990516	0	1.01942	0.684777	0.832161	0.722259	0.848891	0.801341	1.12696	0.568526	0.678589	0	0	2.50153
6330420H09Rik	0	0	0	0	0	0	0	0	0	0	0	0	0	0	0	0
6330525I24Rik	0	0	0	0	0	0	0	0	0	0	0	0	0	0	0	0
6330537M06Rik	1.03553	1.55836	0.850982	1.39452	2.83981	1.90759	1.65583	1.43715	1.82327	1.72114	1.62312	0.732657	0.582996	0.363818	1.16353	0.537285
6330549D23Rik	1.47384	0.633702	0.648844	0.850619	0.267111	1.25599	0.218045	0.567745	0.222429	0.20997	0.442933	0.297933	0.355611	1.10959	0.709717	0.655457
6430411K18Rik	0	0	0	0	0	0	0	0	0	0	0	0	0	0	0	0
6430503K07Rik	0	0	0	0	0	0	0	0	0	0	0	0	0	0	0	0
6430548M08Rik	1.59181	1.22123	1.90413	1.13397	0.59236	0.477347	1.16017	0.587388	2.96522	1.02549	0.853202	0.926698	0.394665	0.788071	0.94524	0.87319
6430550D23Rik	0	0	0	0.303731	0.119222	0	0.583931	0.168937	0	0.187435	0.263597	0	0.158723	0.396203	0.158387	0
6430553K19Rik	0	0	0	0	0	0	0	0	0	0	0	0	0	0	0	0
6430562O15Rik	0.345979	0.694213	0.21324	0.559105	0.481958	0.863326	0.52457	0.910581	0.267558	0.345028	0.355201	0	1.81035	1.1655	0.213428	0.197111
6430571L13Rik	0.699957	0.585198	0	0.565568	2.07199	3.18131	2.41627	0.419431	0	0.698034	0.654449	0.330155	0.197035	1.2296	0.196618	0
6430573P05Rik	0.996036	0.199856	0.491116	0.482881	1.26497	1.8724	1.03372	0.538605	1.05224	1.59088	0.560266	1.55453	1.34628	1.05264	1.00994	1.24321
6430584L05Rik	0	0	0	0	0	0	0	0	0	0	0	0	0	0	0	0
6430590A07Rik	1.13092	0	0	0	0.358684	0.48188	0.585595	0.508256	0.597368	1.12781	0.793045	0.800148	0.477525	0.595998	0.476515	0
6430590A10Rik	0	0	0	0.355588	0	0	0	0	0	0	0	0.310677	0	0	0	0
6430628N08Rik	0	0	0	0	0	0	0	0	0	0	0	0	0	0	0	0
6430710C18Rik	0	0	0	0	0	0	0	0	0	0	0	0	0	0	0	0
6530402F18Rik	147.47	113.851	179.56	160.968	2.64183	2.83937	1.00639	2.12131	74.3051	96.8476	92.6142	83.0387	133.794	126.484	149.294	127.73
6530403H02Rik	0	0	0	0	0	0	0	0	0	0	0	0	0	0	0	0
6530409C15Rik	20.6437	11.7768	18.2121	19.1332	22.3848	21.5553	22.6035	25.1187	12.4414	15.8178	18.6579	20.6933	30.0449	34.0304	29.6456	31.317
6530411M01Rik	0	0	0	0	0	0	0	0	0	0	0	0	0	0	0	0
6720432D03Rik	0	0	0	0	0	0	0	0	0	0	0	0	0	0	0	0
6720468P15Rik	0	0	0	0	0	0	0	0	0	0	0	0	0.2817	0	0	0
6720473M11Rik	0	0	0	0	0	0	0	0.187919	0	0	0	0	0	0	0.176183	0
6720483E21Rik	0	0	0	0	0	0	0	0	0	0	0	0	0	0	0	0
6720489N17Rik	0.32168	0.453728	0.421043	0.465338	0.32911	0.310978	0.700297	0.289138	0.332523	0.520862	0.657317	0.341392	0.480507	0.483056	0.617946	0.568009
6820408C15Rik	0	0	0.0830473	0.108873	0	0	0	0	0	0	0	0	0	0	0	0
6820426E19Rik	0	0	0	0	0	0	0	0	0	0	0	0	0	0	0	0
6820431F20Rik	68.3742	54.2364	55.6899	44.8169	195.616	206.606	192.309	211.826	80.7381	88.451	89.799	87.2576	75.3334	95.3705	108.776	93.0993
7420426K07Rik	0	0	0	0	0	0	0	0	0	0	0	0	0	0	0	0
7420700N18Rik	0	0	0	0	0	0	0	0	0	0	0	0	0	0	0	0
7420701I03Rik	0	0	0	0	0	0	0	0	0	0	0	0	0	0	0	0
7530416G11Rik	0	0	0	0	0	0	0	0	0	0	0	0	0	0	0	0
7530428D23Rik	0	0	0	0	0	0	0	0	0	0	0	0	0	0	0	0
7630403G23Rik	0	0	0	0	0	0	0	0	0	0	0	0	0	0	0	0
8030423F21Rik	0	0	0	0	0	0	0	0	0	0	0	0	0	0	0	0
8030423J24Rik	0	0	0	0	0	0	0	0	0	0	0	0	0	0	0	0
8030431J09Rik	55.8623	42.1709	25.5742	28.5787	27.1231	31.7875	29.9634	29.583	31.9004	34.933	34.5432	34.9443	26.8929	29.385	27.9855	27.0847
8030442B05Rik	0	0	0.354919	0	0	0	0	0	0	0	0	0	0	0	0	0
8030443G20Rik	0	0	0	0	0	0	0	0	0	0	0	0	0	0	0	0
8030451A03Rik	0.155855	0.15555	0.249755	0.302236	0.0582892	0.0783095	0	0.0550639	0.06586	0	0	0.0216718	0.0258673	0.0328545	0.0258126	0.0715172
8030451O07Rik	0	0	0	0	0	0	0	0	0	0	0	0	0	0	0	0
8030453O22Rik	1.75955	2.11833	4.98858	2.27475	1.56072	0.599079	2.54806	0.316309	1.85839	1.40294	1.97418	0.995635	1.48592	1.48366	0.889664	1.36909
8030455M16Rik	0	0	0	0	0	0	0	0	0	0	0	0	0	0	0	0
8030462N17Rik	12.4151	11.5837	12.09	9.96461	24.4238	23.4463	25.7581	20.9836	15.2305	17.9051	17.2462	17.2794	23.9489	23.8284	20.8065	21.6723
8030474K03Rik	0	0	0	0	0	0	0	0	0	0	0	0	0	0	0	0
8430415O14Rik	0	0.380976	0	0	0	0	0	0	0	0	0	0	0	0	0	0
8430419K02Rik	0	0.0303603	0.0373257	0	0	0.0515775	0	0	0	0	0.0424414	0.0428215	0.0511114	0	0	0
8430422H06Rik	0	0	0	0	0	0	0	0	0	0	0	0	0	0	0	0
8430423G03Rik	0	0	0	0	0	0	0	0	0	0	0	0	0	0	0	0
8430426J06Rik	0	0	0	0	0	0	0	0	0	0	0	0	0	0	0	0
8430429K09Rik	0.461038	0.346905	0.56831	0.55878	0.288647	0.581681	0	0	0.730579	0	0.484946	0.978578	0	0.242968	0.388517	0.358814
8430430B14Rik	0	2.05517	0	0	0	0	0	0	0	0	1.91531	1.93247	0	0	0	1.06286
8430431K14Rik	0	0	0	0	0	0	0	0	0	0	0	0	0	0	0	0
8430432A02Rik	0.400693	0.200999	0.246962	0	0.759948	1.36129	0.827138	0.35895	0.421884	0	0	0.566045	0.338381	0	0.337665	0
8430436N08Rik	0	0	0	0	0	0	0	0	0	0	0	0	0	0	0	0
8430437L04Rik	0	0	0	0	0	0	0	0	0	0	0	0	0	0	0	0
9030025P20Rik	8.9208	8.0816	10.6682	11.4038	5.74312	4.6521	9.10055	6.34286	4.92308	7.4357	6.44234	6.21743	5.50959	7.43785	6.73216	4.45585
9030204H09Rik	0	0.457404	0	0	0	0	0	0	0	0	0	0	0	0	0	0
9030404E10Rik	0	0	0	0	0	0	0	0	0	0.491145	0	0	0	0	0	0
9030607J07Rik	0	0	0	0	0	0	0	0	0	0	0	0	0	0	0	0
9030607L20Rik	42.5574	33.2592	24.4517	22.738	16.1454	19.3104	18.5822	17.1644	28.7343	25.2734	22.8526	24.7011	27.3667	29.2813	25.8262	25.3631
9030612E09Rik	0	0	0	0	0	0	0	0	0	0	0	0	0	0	0	0
9030616G12Rik	0	0	0	0	0	0	0	0	0	0	0	0	0	0	0	0
9030619P08Rik	0	0	0	0	0	0	0	0	0	0	0	0	0	0	0	0
9030622O22Rik	0	0	0	0	0	0	0	0	0	0	0	0	0	0	0	0
9030624G23Rik	0	0.0564302	0	0.0908955	0.142715	0	0	0	0	0.112185	0	0	0.0949999	0	0.0947988	0.0875511
9030625G05Rik	0	0	0	0	0	0	0	0	0	0	0	0	0	0	0	0
9130001E16Rik	0	0.111491	0	0.179586	0	0	0	0	0	0	0	0	0	0	0	0
9130008F23Rik	0.82737	0.968409	1.52982	2.00555	1.91812	2.10839	3.13155	2.71798	0.582703	1.37072	1.7393	1.75488	2.09611	4.06957	3.48613	2.78755
9130015A21Rik	0.562789	1.12924	0.693736	0.454735	0.713978	0	1.16565	1.01171	0	0.561242	0.394649	0.796367	0	0	1.42279	0
9130015G15Rik	0	0	0	0	0	0	0	0	0	0	0	0	0	0	0	0
9130015L21Rik	0	0	0	0	0	0	0	0	0	0	0	0	0	0	0	0
9130019O22Rik	1.99603	1.92551	2.83899	4.46621	2.24122	2.88002	1.43181	3.03774	1.46009	2.45077	0.969127	2.17305	3.37158	2.1039	1.03531	1.6732
9130019P16Rik	0	0	0.081807	0	0	0	0	0	0	0	0.0935136	0	0	0.139899	0	0
9130020K20Rik	0.690131	0.273231	0.734968	0.433734	1.78491	1.74441	1.72546	1.96825	0.10058	0.622398	0.74731	0.409752	0.732504	0.710765	1.05632	0.870551
9130023H24Rik	3.3255	1.50135	5.43152	2.68701	4.95717	6.5181	4.30488	5.23088	2.81051	2.32145	3.14815	2.70578	3.65085	3.50509	3.22276	2.84696
9130024F11Rik	0	0	0.29548	0	0	0	0	1.29274	0.506464	0	0.672364	0.339193	0	0	0	0
9130204K15Rik	0	0	0.154586	0.405316	0	0	0.266825	0	0	0	0	0	0	0	0	0
9130208D14Rik	3.37971	2.52583	1.70053	2.28508	3.76309	3.17468	3.50045	2.66636	1.53048	2.47645	2.03166	1.65941	2.27189	2.32653	2.15061	2.25493
9130209A04Rik	0	0	0	0	0	0	0	0	0	0	0	0	0	0	0	0
9130213A22Rik	0	0	0	0	0.149286	0	0	0	0	0	0	0	0	0	0	0
9130214F15Rik	0	0	0	0	0.188095	0.505398	0	0	0.313261	0.295714	0	0	0	0	0	0.230781
9130221F21Rik	0	0	0	0	0	0	0	0	0	0	0	0	0	0	0	0
9130221H12Rik	0	0	0	0	0	0	0	0	0	0	0	0	0	0	0	0
9130227L01Rik	0	0	0.192543	0.252419	0	0	0	0.280794	0	0	0	0	0	0	0	0.243131
9130230L23Rik	0.409512	1.02712	0	0.661774	0.25676	0	0.419192	0.368084	0	0	0.287165	0	0	0	0	0.315029
9130401M01Rik	41.8484	45.6356	55.5105	49.6179	16.409	17.4039	15.0398	15.909	46.0869	36.2723	40.4836	38.5668	22.6438	27.3127	32.5579	29.0035
9130409I23Rik	0	0	0	0	0	0	0	0	0	0	0	0	0	0	0	0
9130410C08Rik	0	0	0	0	0	0	0	0	0	0	0	0	0	0	0	0
9230009I02Rik	0	0	0	0	0	0	0	0	0	0	0	0	0	0	0	0
9230019H11Rik	0	0	0	0	0	0	0	0	0	0	0	0	0	0	0	0
9230020A06Rik	0	0	0	0	0	0	0	0	0	0	0	0	0	0	0	0
9230102K24Rik	0	0	0	0	0	0	0	0	0	0	0	0	0	0	0	0
9230102O04Rik	0	0	0	0	0	0	0	0	0	0	0	0	0	0	0	0
9230104M06Rik	0	0	0	0	0	0	0	0	0	0	0	0	0	0	0	0
9230105E05Rik	0	0.132749	0	0	2.51461	0.450439	0.547387	0.475728	0.279196	0.263908	0.555976	0.748938	0	0	0	0.617054
9230110K08Rik	0	0	0	0	0	0	0	0	0	0	0	0	0	0	0	0
9230112D13Rik	0	0	0	0	0	0	0	0	0	0	0	0	0	0	0	0
9230112J17Rik	0	0	0	0	0	0	0	0	0	0	0	0	0	0	0	0
9230114K14Rik	2.24903	1.83329	2.77232	2.27153	0.534641	0.478698	1.16373	0.757827	3.26579	1.96143	1.97082	1.19323	1.18705	1.18524	0.710723	0.656179
9230116L04Rik	0	0.933975	0.688529	0	1.41813	0.635068	1.15763	1.00474	0.78727	0	0.261288	0.79072	0.943404	0.785464	0	0.289992
9230116N13Rik	0.283944	0	0.175005	0.458856	0.540078	0	0	0.255097	1.19929	0.566192	0.398129	0.401791	0.239673	0	0.478332	0.441762
9230117E06Rik	0	0	0	0	0	0	0	0	0	0	0.820311	0	0	0	0	0
9330020H09Rik	1.38957	1.56836	1.07055	0.842083	1.64167	1.76443	1.25077	1.08559	1.09731	1.38113	1.09216	1.10276	0.439076	0.549229	0.873367	0.805693
9330102E08Rik	0.309596	0.310564	0.0954202	0.375281	0	0	0	0	0	0	0	0	0	0	0.130432	0
9330104G04Rik	0	0	0.1642	0	0	1.5871	0.275528	0.239139	0	0.265323	0.186568	0	0.22468	0.560846	0.448409	0.207063
9330111N05Rik	0	0	0	0	0	0	0	0	0	0	0	0	0	0	0	0
9330117O12Rik	0	0	0	0	0	0	0	0	0	0	0	0	0	0	0	0
9330133O14Rik	0	0	0	0	0	0	0	0	0	0	0	0	0	0	0	0
9330136K24Rik	0.187007	0.120632	0.592869	0.388619	0.47449	0.637462	0.193666	0.168089	0.25405	0.666133	0.468405	0	0.518934	0.197106	0	0
9330151L19Rik	0	0	0.288285	0	0	0	0.242768	0.421413	0.494131	0	0	0.829287	0	0.741243	0	0.364028
9330158H04Rik	0	0	0	0	0	0	0	0	0	0	0	0	0	0	0	0
9330159F19Rik	0	0	0	0	0	0	0	0	0	0	0	0	0	0	0	0
9330159H11Rik	0	0	0	0	0	0	0	0	0	0	0	0	0.0177755	0	0	0
9330159M07Rik	4.85979	3.70972	5.07894	5.63401	2.94864	3.06108	3.5011	3.60848	4.01792	3.58215	6.22307	5.53133	4.99622	6.01307	4.27342	3.6178
9330162012Rik	0	0	0	0	0	0	0	0	0	0	0	0	0	0	0	0
9330162B11Rik	0	0	0	0	0	0	0	0	0	0	0	0	0	0	0	0
9330175E14Rik	14.7115	10.487	13.1237	10.9485	13.4541	12.8169	12.7799	11.4387	10.2025	8.4938	11.6399	9.30346	14.3638	11.8161	14.6457	11.7298
9330175M20Rik	0	0	0	0	0	0	0	0	0	0	0	0	0	0	0	0
9330178D15Rik	0	0	0	0	0	0	0	0	0	0	0	0	0	0	0	0
9330179D12Rik	0.800848	0.799692	1.48078	1.94126	1.77798	3.41237	1.65873	2.51941	1.26906	3.98388	1.12317	1.69984	2.02575	1.26615	4.37563	1.5582
9330182O14Rik	0	0	0	0	0	0	0	0	0	0	0	0	0	0	0	0
9330188P03Rik	0	0	0	0	0	0	0	0	0	0	0	0	0	0	0	0
9330198I05Rik	0	0.14663	0.36032	0	0.185417	0.24837	0	0.261965	0	0	0.204977	0	0.246125	0	0	0.454991
9330198N18Rik	0	0	0	0	0	0	0	0	0	0	0	0	0	0	0	0
9330199G10Rik	0	0	0	0.139533	0.109604	0.147249	0	0	0	0	0	0	0	0	0	0
9430014N10Rik	0	0	0	0	0	0	0	0	0	0	0	0	0	0	0	0
9430015G10Rik	1.0576	1.06105	0.912577	0.512728	1.74858	1.80705	0.878392	1.14358	1.56753	1.69119	1.7825	1.49916	1.07265	2.23221	1.25085	2.63927
9430018G01Rik	0.438569	0.072939	0	0	0	0	0.30279	0	0.153609	0	0	0.103432	0.123455	0.308169	0.122532	0
9430019J16Rik	0	0	0	0	0	0	0	0	0	0	0	0	0	0	0	0
9430021M05Rik	0	0	0	0	0	0	0	0	0	0	0	0	0	0	0	0
9430024E24Rik	0	0	0	0	0	0	0	0	0	0	0	0	0	0	0	0
9430037G07Rik	5.99741	3.57256	6.58427	4.24019	9.03986	9.1114	8.16106	6.23431	5.34585	8.59758	5.25701	7.42636	8.23645	5.92746	6.31928	3.50164
9430038I01Rik	1.04242	2.61454	2.69843	2.21717	1.51353	1.10911	1.57247	0.974852	5.13695	2.32065	3.26954	4.30154	1.95804	2.44383	1.60252	1.29806
9430041J12Rik	0	0	0	0	0	0	0	0	0	0	0	0	0	0	0	0
9430053O09Rik	1.9455	1.62624	2.58159	2.03023	14.7333	15.1248	13.4317	12.9841	6.36168	3.96705	5.1071	7.45712	7.4411	7.30712	8.98762	8.28255
9430060I03Rik	0.705068	0	0.869121	1.1394	0.446976	0.600497	0	0.316683	0.372206	0	0.494421	0	0.892957	0.371573	0.297081	0.274368
9430062P05Rik	0	0	0	0	0	0	0	0	0	0	0	0	0	0	0	0
9430065F17Rik	0	0	0	0	0	0	0	0	0	0	0.293215	0	0	0	0	0.325427
9430069I07Rik	0	0	0	0	0	0	0	0	0	0	0	0	0	0	0	0
9430078G10Rik	0	0	0	0	0	0	0	0	0	0	0.503969	0	0	0	0.302818	0
9430078K24Rik	0	0	0	0	0	0.350186	0.425557	0	0	0	0	0	0	0	0	0
9430083A17Rik	0	0	0	0	0	0	0	0	0	0	0	0	0	0	0	0
9430083M05Rik	0	0	0.213488	0	0.659152	0.295183	0.358715	0	0	0.34543	0.242896	0	0	0.365088	0	0
9430085M18Rik	0	0	0	0	0	0	0	0	0	0	0	0.149019	0	0	0	0
9430091E24Rik	2.67509	0.559126	1.23657	0.720494	1.69687	1.70976	1.38517	1.00186	0.706509	0	0.937937	1.10406	0.753028	0.939852	0.563576	1.56146
9430093N23Rik	0	0	0	0	0	0	0	0	0	0	0	0	0	0	0	0
9430097D07Rik	0.683225	0.514088	0	0.828072	0.431651	0.582237	0	0	0.71889	1.36269	0.239552	1.20558	0.574668	0	0.286726	0
9530002B09Rik	0	0	0	0	0	0	0	0	0	0	0	0	0	0	0	0
9530003J23Rik	0	0	0	0	0.309332	0	0	0	0	0	0	0	0	0	0	0
9530014B07Rik	0	0	0	0	0	0	0	0	0	0	0	0	0	0	0	0
9530018F02Rik	0	0	0	0	0	0	0	0	0	0	0	0	0	0	0	0
9530020I12Rik	0	0	0	0	0	0	0	0	0	0	0	0	0	0	0	0
9530026F06Rik	0	0	0	0	0	0	0	0	0	0	0	0	0	0	0	0
9530026P05Rik	0	0	0	0	0	0	0	0	0	0	0	0	0	0	0	0
9530027J09Rik	1.41432	1.24157	0.435851	0.285695	0.224284	0.301318	2.19702	1.90687	0.747065	1.05783	0.247944	1.50099	2.38876	2.23606	1.78778	1.37591
9530034E10Rik	20.9741	16.9508	20.1088	23.5377	20.0975	38.1729	12.4458	21.6042	18.8509	18.3024	23.9013	22.4151	35.0582	34.6204	29.2762	22.2756
9530036M11Rik	0.14041	0.0234778	0.0287787	0.0378172	0.0888553	0.0397914	0.0484697	0	0.0494441	0.0933492	0.0982289	0.0660724	0.118295	0.0984294	0.0393484	0.109191
9530036O11Rik	0	0	0	0	0	0	0	0	0	0	0	0	0	0	0	0
9530047P18Rik	0	0	0	0	0	0	0	0	0	0	0	0	0	0	0	0
9530050K03Rik	0	0	0	0	0	0	0	0	0	0	0	0	0	0	0	0
9530051G07Rik	0	0	0	0	0	0	0	0	0	0	0	0	0	0	0	0
9530052C20Rik	0.768669	0.192793	0.710984	0.465891	0.609184	0.818419	0.397827	1.209	0	0.191546	0.404069	0.67948	0.324723	1.41772	0.485898	0.59838
9530052E02Rik	0	0	0	0	0	0	0	0	0	0	0	0	0	0	0	0
9530053A07Rik	0	0.0377032	0	0	0	0	0	0	0.0794027	0	0	0.0531782	0	0	0	0
9530057J20Rik	0	0	0	0	0.437484	0.195915	0.238082	0.206639	0	0	0.161212	0.162656	0.194144	0	0	0
9530059O14Rik	0.449042	0.225253	0	0.241885	0.474443	0.382669	0.927265	0.538154	0.788256	0.447808	0	0.105583	0.632019	0.473293	0.37803	0.348427
9530062K07Rik	0	0.380491	0	0	0	0	0	0	0.80131	0	0	0	0	0	0	0
9530068E07Rik	132.023	119.861	129.118	141.583	88.4676	91.7392	95.1332	87.9447	106.184	110.752	114.937	125.723	124.55	127.534	119.79	126.809
9530077C05Rik	0	0.0984947	0.241956	0.079378	0.124467	0	0.406414	0.0881849	0.103783	0.293651	0.137688	0.0694147	0.165815	0.206953	0.33071	0.0763566
9530080O11Rik	0	0	0	0	0	0	0	0	0	0	0	0	0	0	0	0
9530082P21Rik	3.95447	3.58951	4.75852	4.41246	8.12246	11.2332	10.9207	10.6633	4.37654	6.57267	5.81015	7.32773	10.3366	8.93149	12.0603	7.32777
9530091C08Rik	0	0	0	0	0	0	0	0	0	0	0	0	0	0	0	0
9630001P10Rik	0	0	0	0	0.203007	0	0.662866	0.431492	0	0	0.112211	0.452865	0.178881	0.168661	0.134848	0
9630002D21Rik	0	0	0	0	0	0	0	0	0	0	0	0	0	0	0	0
9630009A06Rik	0	0.0143979	0	0	0	0.0255216	0	0	0	0	0	0.0414964	0.0252909	0.0302524	0.0252374	0.0466158
9630013A20Rik	0	0	0	0	0	0	0	0	0	0	0	0	0	0	0	0
9630013D21Rik	0	0	0	0	0	0	0	0	0.618514	0	0	0	0	0	0	0
9630013K17Rik	0	0.557248	0.342338	0	0	0	1.14936	0.498783	1.17301	0.553912	1.55653	0	0.468625	1.16978	0.468069	0.864164
9630015K15Rik	0	0	0	0	0	0	0	0	0	0	0	0	0.808415	0	0	0
9630025h16rik	2.2135	1.11139	2.04639	3.57703	0.702034	4.72458	2.29444	1.99327	3.50759	2.20741	0	4.70264	3.74551	3.49955	0.934395	1.72591
9630028B13Rik	0.524454	0.350775	0.215494	0.282507	0.110826	0.148891	0.181043	0.15704	0.369148	0.174235	0	0.247374	0.295091	0.184151	0	0.271953
9630028H03Rik	0	0	0	0	0	0	0	0	0	0	0	0	0	0	0	0
9630028I04Rik	0	0	0.142298	0.186332	0	0	0	0	0	0	0	0	0	0	0	0
9830107B12Rik	0.835301	0.698352	0.600632	0.449951	0	0.118639	0.144174	0.125133	0.147072	0.796184	0.195248	0.393994	0.352701	0.146735	0	0.108349
9830132P13Rik	0	0	0	0	0	0	0	0.127518	0	0	0	0	0	0	0	0
9830166K06Rik	0	0	0	0	0	0	0	0	0	0	0	0	0	0	0	0
9930012K11Rik	0	0	0	0	0.190178	0	0.310489	0	0	0.29899	0	0	0	0	0	0
9930014A18Rik	0.928546	0.291116	0.429224	0.375135	0.293241	0.590939	0.239376	0.207762	0.61047	0.345765	0.324871	0.654158	0.1952	0.489346	0.880299	0.361332
9930021J03Rik	17.7921	11.8325	14.1221	12.9595	17.476	17.0648	19.5546	17.5761	15.7187	17.7866	18.5432	16.6631	16.0317	19.1523	18.317	17.2828
9930038B18Rik	0	0	0	0	0	0	0	0	0	0	0	0	0	0	0	0
9930104L06Rik	1.91027	2.01232	4.35627	2.31526	1.81709	1.97621	2.26028	2.20699	2.39268	2.17709	1.72218	1.7376	4.37837	4.22793	2.50651	3.58905
9930111H07Rik	0	0	0	0	0	0	0	0	0	0	0	0	0	0	0	0
9930111J21Rik1	216.716	176.52	153.616	180.089	67.6584	74.3462	65.4463	75.3677	129.942	145.105	133.271	152.785	158.543	170.746	154.051	158.108
9930111J21Rik2	208.14	173.27	162.189	191.403	153.875	155.626	151.656	154.344	127.219	155.676	166.459	167.424	174.935	187.518	182.082	172.79
a	0.585163	0.346905	1.44263	0.859662	4.01551	3.80803	3.25036	3.4905	3.09091	2.70557	3.50653	3.8014	4.76194	4.93412	4.0346	4.55417
A030001D20Rik	0	0.363585	0.223363	0.878472	0.921768	0.309591	0.752448	0.979611	0.383788	0	0.254132	0.770475	0	0.381976	0	0
A130010J15Rik	0.705152	0.212235	0.347896	0.455812	0.448355	0	0.439196	0.253827	0.148988	0.9845	0.198261	0.798963	0.954485	0.892939	0.832208	0.658562
A130030D18Rik	0	0	0	0	0	0	0	0	0	0	0	0	0	0	0	0
A130051J06Rik	2.15486	1.94569	2.23124	2.22865	15.0323	15.4345	13.2509	12.1488	6.05094	4.7939	5.07155	5.12798	10.7527	8.6882	10.0135	10.3457
A130077B15Rik	0	0.117269	0	0	0.296638	0.199223	0.242196	0.210127	0.493937	0.233135	0.327867	0	0.1975	0.492804	0.394009	0.909713
A1bg	0	0	0	0	0	0	0	0	0	0	0	0	0	0	0	0
A1cf	0	0	0	0	0	0	0	0	0	0	0	0	0	0	0	0
A230001M10Rik	0	0	0	0	0	0	0	0	0	0	0	0	0	0	0	0
A230004M16Rik	0	0	0	0	0	0	0	0	0	0	0	0	0	0	0	0
A230006K03Rik	0	0	0	0	0	0	0	0	0	0	0	0	0	0	0	0
A230009B12Rik	0	0	0	0.158677	0.498277	0.167355	0	0	0.207463	0.587527	0.550842	0	0.165842	0	0	0.152839
A230020J21Rik	0.361086	0	0	0	0	0	0	0	0	0.360312	0	0	0	0	0	0
A230028O05Rik	2.34505	4.17068	2.23371	3.78962	0.404817	0.363351	0	0.382418	2.02694	1.06255	0.896326	1.50833	1.26024	2.02182	2.15468	1.49326
A230045G11Rik	0.421224	0.419529	0.370462	0.339253	0.453733	0.356068	0.554525	0.748673	0.316416	0.178673	0.252228	0.210471	0.406536	0.568673	0.554941	0.371488
A230051N06Rik	0	0	0	0	0	0	0	0	0	0	0	0	0	0	0	0
A230054N11Rik	0	0	0	0	0	0	0	0	0	0	0	0	0	0	0	0
A230056J06Rik	0	0	0	0	0	0	0	0	0	0	0	0	0	0	0	0.147582
A230056P14Rik	0.423794	0.212587	0.5224	0	0.269397	0	0	0.381736	0	0.845258	0.29718	0	1.43462	0.447636	0	0.329828
A230057D06Rik	0	0	0	0	0	0	0	0	0	0	0	0	0	0	0	0
A230070E04Rik	0	0	0	0	0	0	0	0	0	0	0	0	0	0	0	0.250355
A230072C01Rik	0.541054	1.08563	0.166736	0	0.509938	0.685085	0.277512	0.722584	0.285792	0.534468	0.375822	0.957015	0.226298	0.850021	0.677458	0.625663
A230072E10Rik	0.194649	0.0976414	0	0	0.37041	0	0	0	0.205632	0	0	0	0	0	0.164031	0
A230072I06Rik	0	0	0	0	0	0	0	0	0	0	0	0	0	0	0	0
A230077H06Rik	0	0	0	0	0	0	0	0	0	0	0	0	0	0	0	0
A230083G16Rik	0.600838	0.301398	1.48128	0.485479	0.381124	1.02406	0	1.62016	0	0.599187	0	0	0	0.633286	0.506327	0
A230087F16Rik	0.128993	0.129413	0.159006	0.208453	0.573399	1.32083	0.802557	1.16094	0.409346	0.257611	0.362054	0.548182	1.09004	1.49661	0.326107	0.90457
A230098N10Rik	0	0.36671	0	0.886022	0.463713	0.622983	1.1356	0.985624	0.772288	0.364514	0.256316	0.517223	0.308677	0	0.616047	0
A230103J11Rik	1.11713	1.26087	1.54919	0.902645	3.89741	2.85602	1.44613	2.51029	1.77025	2.22812	1.76259	0.79039	3.30191	2.06055	3.05957	1.95622
A230103O09Rik	0	0	0	0	0	0	0	0	0	0	0	0	0	0	0	0
A230107N01Rik	0	0.254417	0	0.205164	0	0.432767	0	0	0	0	0.177827	0.179649	0	0	0.427676	0
A230108P19Rik	0	0	0	0	0	0.202968	0	0	0	0	0	0	0	0	0	0
A26c2	0	0	0	0	0	0	0	0	0	0	0	0	0	0	0	0
A26c3	0	0	0	0	0	0	0	0	0	0	0	0	0	0	0	0
A2m	0	0	0	0	0	0	0	0	0	0	0	0	0	0	0	0
A2ml1	0	0	0	0	0	0	0	0	0	0	0	0	0	0	0	0
A330001L22Rik	0	0	0	0	0	0	0.0833286	0	0.0848548	0.0801017	0	0	0	0	0.20342	0.125245
A330008L17Rik	0	0	0	0	0	0	0	0	0	0	0	0	0	0	0	0
A330009N23Rik	0	0	0	0	0	0.28587	0	0	0	0	0	0	0.283127	0	0	0.783078
A330015K06Rik	0	0	0	0	0	0	0	0.243381	0	0	0.190049	0	0	0	0	0
A330023F24Rik	2.52155	1.55236	1.69716	1.57437	2.48724	2.65356	2.50809	1.96953	2.67509	1.60517	0.967964	2.11947	2.53219	2.30579	1.94072	1.79069
A330032B11Rik	0.620563	1.70732	1.14743	1.00283	0.590455	2.08279	1.58192	0.836676	0.968233	0	0.214232	0.87812	0.515992	0.654076	1.8102	0.241484
A330032P22Rik	0	0	0	0	0	0	0	0	0	0	0	0	0	0	0	0
A330033J07Rik	0	0	0	0	0	0	0	0	0	0	0	0	0	0	0	0
A330035P11Rik	0.658905	0.220351	0.137089	0.177466	0.705443	0.947739	0.460688	0.199923	0	0.443626	0.155972	0	0.187835	0.468873	0.185087	0.692429
A330040F15Rik	0	0.810177	0.663628	0.87	1.02449	0	0.557533	0	1.70623	0	0	0	0.909284	0.567438	0.90736	0.837989
A330041J22Rik	0	0	0	0	0	0	0	0	0	0	0	0	0	0	0	0
A330048O09Rik	0	0	0	0	0	0	0	0	0	0	0	0	0	0	0	0
A330049N07Rik	0	0	0	0	0	0	0	0	0	0	0	0	0	0	0	0
A330069E16Rik	0.667523	0	0.822839	0	0.420127	0.568856	0.691291	1.19064	0.705189	0	0	0	1.12743	0.698094	0	0
A330070K13Rik	0	0	0	0	0	0	0	0	0	0	0	0	0	0	0	0
A330074K22Rik	0	0	0	0	0	0	0	0	0	0	0	0	0	0	0	0
A330076C08Rik	0	0	0	0	0	0	0	0	0	0	0	0	0	0	0	0
A330076H08Rik	0	0	0	0	0	0	0	0	0	0	0	0	0	0	0	0
A330093E20Rik	0	0	0	0	0	0	0	0	0	0	0	0	0	0	0	0
A330094K24Rik	0	0	0	0	0	0	0	0	0	0	0	0	0	0	0	0
A330102I10Rik	0	0	0	0	0	0	0	0	0	0	0	0	0	0	0	0
A3galt2	0	0.176215	0.433022	0.14192	0.525744	0.598725	0.363794	0	0	0.33062	0.123168	0.234565	0.148329	0.370257	0.148015	0.410096
A430005L14Rik	5.96515	9.79295	10.3612	8.76339	15.5075	12.9633	15.7534	16.1144	17.2064	13.5446	11.8037	13.4399	13.2941	12.0114	11.8908	10.9832
A430010J10Rik	0	0	0	0.125322	0	0	0	0	0	0	0	0	0	0	0.130703	0
A430018G15Rik	0.781119	0	0.0961956	0.12611	0	0	0	0.140618	0	0.311294	0	0	0.396349	0	0	0
A430027H14Rik	0	0	0	0	0	0	0	0	0	0	0	0	0	0	0	0
A430033K04Rik	0.566357	0.378802	0.349067	0.15254	0.59442	0.47915	0.586523	0.336918	0.598315	0.753068	0.132384	0.397807	0.478282	0.795924	0.94763	0.43759
A430035B10Rik	0.307557	0.154279	0	0.497014	0.39018	0.262097	0	0.552886	0.324911	0.613424	0.215671	0.435204	0.259728	0.648333	0.259179	0.478727
A430046D13Rik	0	0	0.338392	0.23186	0	0.24454	0	0	0.303146	0	0.201223	0	0.24233	0	0	0.446658
A430048G15Rik	0	0	0	0	0	0	0	0	0	0	0	0	0	0	0	0
A430057M04Rik	0.633571	0.379831	0.0780988	0.409542	1.19096	1.17335	0.388878	1.91261	0.396696	0.748952	0.614414	0.265679	0.845633	0.791574	0.846447	1.27362
A430060F13Rik	0	0	0	0	0	0	0	0	0	0	0	0	0	0	0	0
A430078I02Rik	0	0.108692	0	0.174252	0.137443	0.184651	0.897571	0.194758	0	0.215065	0.151943	0.153303	0.364241	0.228379	0.36433	0.168635
A430085M09Rik	0	0	0	0	0	0	0	0	0	0	0	0	0	0	0	0
A430088P11Rik	0	0	0	0	0	0	0	0	0	0	0	0	0	0	0	0
A430090L17Rik	0.484484	0.567072	0.105003	0.130488	0.324201	0.290369	0.176432	0.459394	0.17998	0.509694	0.352181	0.228521	0.287745	0.170216	0.423228	0.628435
A430093F15Rik	0.281527	0.141289	0.694228	0.682426	0.893317	0.239915	0	0.7595	0	0.561773	0.592253	0	0.951437	0	0.237356	0
A430102A20Rik	0	0.373824	0	0	0.472709	0.635068	0	0	2.36181	0	0	0	0.629329	0	0	0
A430105J06Rik	0.893741	0.448577	0.489641	0.401192	0.126616	0.170104	0.10284	0.179415	0.105436	0.297095	0.418867	0	0.168145	0.523337	0.58621	0.231859
A430108G06Rik	0	0	0	0	0	0	0	0	0	0	0	0	0	0	0	0
A4galt	0	0.140228	0.172294	0	4.0069	2.57455	3.41309	2.96673	0.290142	0.27389	0.784109	0.981982	1.62354	0.868431	1.17786	1.70999
A4gnt	0	0	0	0	0	0	0	0	0	0	0	0	0	0	0	0
A530001N23Rik	0	0	0	0	0	0	0	0	0	0	0	0	0	0	0	0
A530006G24Rik	0	0	0	0	0	0	0	0	0	0	0	0	0	0	0	0
A530010L16Rik	1.59633	0	0	0	0	0	0	0	0	0	0.559703	0	0	0	0.672614	0.62119
A530013C23Rik	0.807181	0.674842	0.165832	0.434803	4.22288	3.63091	4.13662	3.11159	1.42121	1.07328	0.933672	1.70154	2.26751	1.40337	0.448811	1.86524
A530016L24Rik	0	0	0	0	0	0	0	0	0	0	0	0	0	0	0	0
A530020G20Rik	0	0	0	0	0	0	0	0	0	0	0	0	0	0	0	0
A530021J07Rik	0	0	0	0	0	0	0	0	0	0	0	0	0	0	0	0
A530032D15Rik	86.5376	43.3018	35.1596	44.0061	106.645	117.224	95.4151	95.0037	75.729	85.6557	82.7227	84.682	65.9902	70.3368	76.9163	72.7111
A530040E14Rik	101.883	85.1794	59.6646	61.5493	73.0826	87.3649	64.7529	67.8977	58.3427	82.9286	70.5542	71.4106	60.844	51.1837	63.9249	49.8979
A530046M15Rik	3.09717	2.33044	1.19306	1.56408	0.49131	0.660273	0	0	1.22751	0.386333	0.814797	0.273913	0.981034	2.04106	0.326461	0.904309
A530053G22Rik	0	0	0	0	0	0	0	0	0	0	0	0	0	0	0	0
A530058N18Rik	0	0	0	0	0	0	0	0	0	0	0	0	0	0	0	0
A530064D06Rik	17.5495	18.7071	23.9507	24.0555	2.56398	3.4509	3.22001	3.3559	17.5129	7.77881	9.20053	7.95258	3.70509	5.272	5.52313	9.25287
A530065N20Rik	0	0	0	0	0	0	0	0	0	0	0	0	0	0	0	0
A530072M11Rik	0	0.645108	0.59447	0.519557	1.45347	1.67373	1.35598	2.05957	1.03743	0.32644	0.901811	0.690669	0.276434	0.677739	0.270934	0.25022
A530076I17Rik	0.235255	0.118057	0	0.380324	0.149286	0.400964	0.487359	0.634617	0	0.234608	0.16497	0	0	0	0	0.183165
A530088E08Rik	0	0	0	0	0	0	0	0	0	0	0	0	0	0	0	0
A530095I07Rik	3.2776	2.19218	0.673369	1.76554	2.07905	2.79314	0	0	0	2.17906	3.0645	3.09195	2.76789	1.15153	2.76204	1.70058
A630001G21Rik	37.2144	30.3562	31.0988	33.1717	22.429	21.1948	25.0787	25.0022	27.8696	26.2846	35.1404	31.804	32.5077	32.3995	27.1621	28.3501
A630001O12Rik	0.221514	1.00006	0	0.178718	0	0	0.687182	0.994045	0.468027	0.220577	0.466003	0.469478	0.747153	1.39947	0.746682	1.37714
A630010A05Rik	0	0	0	0	0	0	0	0	0	0	0	0	0	0	0	0
A630012P03Rik	0.301942	0	0.186193	0.243971	0.191626	0	0	0	1.27592	0.602225	0.211733	1.28178	0.255116	0	0.254576	0
A630019I02Rik	0.398281	0.0998947	0.122738	0	0.237618	1.11731	0	0.336706	0	0	0	0.281791	0.158174	0.41979	0.671265	0.154986
A630023A22Rik	0	0	0	0	0	0	0	0	0	0	0	0	0	0	0	0
A630023P12Rik	0	0.462361	0	0.744752	0	0	0	0	0	0	0	0	0	0	0.790189	0
A630026N12Rik	0	0	0	0	0	0	0	0	0	0	0	0	0	0	0	0
A630034I12Rik	0.0768049	0.044086	0.18299	0.230942	0.146157	0.0327262	0.0795397	0.103553	0.0811388	0.125941	0.107717	0.0815114	0.296874	0.133108	0.0647237	0.0683991
A630039O03Rik	0.0288079	0.0433526	0.0177554	0.0232769	0	0	0	0	0.0304334	0	0	0.0203821	0	0	0.0244064	0
A630066F11Rik	0	0	0	0	0	0	0	0	0	0	0	0	0	0	0	0
A630072L19Rik	0	0.0583597	0.0706422	0.0926102	0.0727034	0	0.118697	0	0	0	0.244747	0	0.294745	0.362417	0.0980403	0.267608
A630072M18Rik	0	0	0	0	0	0	0	0	0	0	0	0	0	0	0	0
A630073D07Rik	0	0	0	0	0	0	0	0	0	0	0	0	0	0	0	0
A630075F10Rik	0	0	0	0	0	0	0	0.254128	0	0	0	0	0	0	0	0
A630076J17Rik	0	0	0	0	0	0	0	0	0	0	0	0	0	0	0	0
A630077J23Rik	0	0	0	0	0	0	0	0	0	0	0	0	0	0	0	0
A630089N07Rik	0.280863	0.140162	0.518427	0.452706	0.355396	0.716811	0.581728	0.5049	0	0.840275	0.983743	0.791787	0.707885	0.886565	0.473368	0.653509
A630095N17Rik	0	0	0	0	0	0.661564	0	0	0	0	0	0	0	0	0	0
A730004F24Rik	0	0	0	0	0	0	0	0	0	0	0	0	0	0	0	0
A730006G06Rik	0	0	0	0	0	0	0	0	0	0	0	0	0	0	0	0
A730009L09Rik	0	0	0	0	0	0	0	0	0	0	0	0	0	0	0	0
A730013G03Rik	0	0	0	0	0	0	0	0	0	0	0	0	0	0	0	0
A730017L22Rik	1.50425	0.754573	0.927123	0.405145	0	0	0	0	0.264854	1.25009	0.175806	0.17738	0.423439	0.264247	0.217217	0.195119
A730018C14Rik	0	0	0	0	0	0	0	0	0	0	0	0	0	0	0	0
A730020E08Rik	0	0	0	0	0	0	0	0	0	0	0	0	0.30273	0	0	0
A730020M07Rik	0	0	0.266028	0.174378	0.136352	0	0.446109	0	0	0	0	0.152086	0	0	0	0
A730032A03Rik	0	0	0	0	0	0	0	0	0	0	0	0	0	0	0.260254	0
A730035I17Rik	0.41726	0.20931	0	0	0	0	0	0	0	0	0	0	0	0	0	0
A730036I17Rik	0	0	0	0	0	0	0	0	0	0	0	0	0	0.18281	0	0
A730043L09Rik	0	0	0	0	0	0	0	0	0	0	0	0	0	0	0	0
A730046J19Rik	0	0	0.0779164	0	0	0	0	0	0	0	0	0	0	0	0	0
A730049H05Rik	0	0	0.322342	0	0	0	0	0	0	0	0	0	0	0	0	0
A730049N16Rik	0	0	0	0	0	0	0	0	0	0	0	0	0	0	0	0
A730056A06Rik	0	0	0	0	0	0	0	0	0	0	0	0	0	0	0	0
A730060N03Rik	0	0	0	0	0	0	0	0	0	0	0	0	0	0	0	0
A730063M14Rik	0	0	0	0	0	0	0	0	0	0	1.26911	0	0	0	3.05027	0
A730081D07Rik	1.32539	0.49864	0.408443	0.26773	1.89268	1.41264	2.74669	3.57591	0.350239	1.6531	1.39438	0.703433	1.39987	0.698677	1.11753	1.03195
A730082K24Rik	0	0	0	0	0	0	0	0	0	0	0	0	0	0	0	0
A730085K08Rik	1.052	0	0.648386	0	0.667304	0.896501	0	0	0	0	0	0.744307	0	0	0.88652	0.818742
A730090N16Rik	0.861071	0.431938	1.06142	0.695748	0.546196	0.733796	0.89173	1.54792	0.909658	2.14676	0.603815	0.609223	0.363582	1.81514	1.45125	1.00522
A730094K22Rik	0	0	0	0	0	0	0	0.0330857	0	0	0	0.0520868	0	0	0	0
A730098A19Rik	0	0	0	0	0	0	0	0	0	0	0	0	0	0	0	0
A830005F24Rik	0	0	0	0	0	0	0	0	0	0	0	0	0	0	0	0
A830009L08Rik	0	0	0	0	0	0	0	0	0	0	0	0	0	0	0	0
A830011K09Rik	0	0	0	0	0	0	0	0	0	0	0	0	0	0	0	0
A830012C17Rik	0	0	0	0	0	0	0	0	0	0	0	0	0	0	0	0
A830018L16Rik	0	0	0	0	0	0	0	0	0	0	0	0	0	0	0	0
A830019L24Rik	0	0	0	0	0	0	0	0	0	0	0	0	0	0	0	0
A830019P07Rik	0	0	0	0	0	0	0	0	0	0	0	0	0	0	0	0
A830021F12Rik	0	0	0	0	0	0	0	0	0	0	0	0	0	0	0	0
A830021M18Rik	0	0	0	0.241037	0	0	0	0	0	0	0	0	0	0	0	0
A830029E22Rik	0	0	0	0	0	0	0	0	0	0	0	0	0	0	0	0
A830031A19Rik	0	0	0	0	0	0	0.0735925	0	0	0	0	0	0	0	0	0
A830035A12Rik	0	0	0	0	0	0	0	0	0	0	0	0	0	0	0	0
A830035O19Rik	0	0	0	0	0	0	0	0	0	0	0	0	0	0	0	0
A830036E02Rik	0	0	0	0	0	0	0	0	0	0	0	0	0	0	0	0
A830049F12Rik	4.53834	2.42833	2.61067	3.17806	4.03027	1.80485	4.07328	4.07922	2.87665	3.01725	3.18246	3.21096	5.62111	4.46454	3.31454	2.82566
A830052D11Rik	0.52693	0.264323	0	0	0	0	0	0	0	0	0	0	0	0.555386	0	0
A830082K12Rik	0	0	0	0	0	0	0	0	0	0	0	0	0	0	0	0
A830082N09Rik	0	0	0	0	0	0	0	0	0	0	0	0	0	0	0	0
A830092H15Rik	0	0	0	0	0	0	0	0	0	0	0	0	0	0	0	0
A930001A20Rik	0	0	0	0	0	0	0	0	0	0	0	0	0	0	0	0
A930001C03Rik	0	0	0	0	0	0	0	0	0	0	0	0	0	0.526057	0	0
A930002C04Rik	0	0	0.146385	0.191907	0	0	0	0	0	0	0	0.168041	0.200572	0.250334	0	0
A930003A15Rik	0	0	0	0	0	0	0	0	0	0	0	0	0	0	0	0
A930003O13Rik	0	0	0	0	0	0	0	0	0	0	0	0	0	0	0	0
A930004D18Rik	0	0	0	0	0	0	0	0	0	0.163941	0	0	0	0	0	0.127943
A930005G22Rik	0	0	0	0	0	0	0	0	0	0	0	0	0	0	0	0
A930005H10Rik	1.50647	1.51233	2.32094	1.218	0.954979	0.641491	1.55912	0.676604	0.795232	1.50328	1.05706	1.06585	1.27139	0.793409	0.635152	1.17318
A930006I01Rik	0	0	0	0	0	0	0	0	0	0	0	0	0	0	0	0
A930006K02Rik	0.765335	0	1.42059	0.618393	0	0	0.795654	0	0	0	0	0.541488	0.646317	0.806666	1.2899	0.59564
A930007A09Rik	0.749157	0.526119	1.10816	0.5055	0.595263	0.66643	0.647892	0.702908	0.81226	0.610788	1.05068	0.74206	0.379593	0.473769	0.922614	0.58305
A930007I19Rik	0.256983	0	0.316777	0.207644	0.162729	0	0	0	0	0	0.180206	0	0.21702	0.270395	0.216187	0.399662
A930009A15Rik	0	0	0	0	0	0	0	0	0	0	0	0	0	0	0	0
A930011G23Rik	1.2427	0.801481	0.43767	0.573775	0.11261	0	0	0	0.561636	1.05941	0.871428	0.376814	0.149921	0.374231	0.29761	0.138166
A930012L18Rik	0	0	0	0	0	0	0	0	0	0	0	0	0	0	0	0
A930013F10Rik	0	0	0	0	0	0	0	0	0	0	0	0	0	0	0	0
A930014E01Rik	0	0	0	0.404975	0	0	0	0	0	0	0	0	1.26978	0	0.422366	0.393385
A930015D03Rik	0	2.24294	0	0	7.55389	13.954	11.5618	6.68992	3.14514	3.71586	1.56577	5.79257	4.40137	3.92241	0	8.11979
A930016O22Rik	0	0	0	0	0	0	0	0	0	0	0	0	0	0	0	0
A930017K11Rik	0	0	0	0	0	0	0	0	0	0	0	0	0	0	0	0
A930017M01Rik	0	0	0	0	0	0	0	0	0	0	0	0	0	0	0	0
A930018O16Rik	4.18948	4.20313	5.80981	6.77024	5.64714	7.14047	2.71166	5.64849	7.19206	4.70022	4.77396	3.70517	4.86471	1.6559	6.17835	4.48328
A930018P22Rik	0	0	0	0	0	0	0	0	0	0	0	0	0	0	0	0
A930019D19Rik	5.59381	5.30026	6.51228	3.01322	0.788506	2.11866	2.57466	3.35195	1.96982	0.619827	0.435844	1.75899	1.04976	1.9653	1.57131	2.90235
A930024E05Rik	0.314046	0	0.193558	0.76125	0.199206	0	0	0.280942	0.331766	0	0.440441	0	0.265208	0.331005	0.529293	0.244413
A930027H12Rik	0	0	0	0	0	0	0	0	0	0	0	0	0	0	0	0
[truncated: 43,675 more rows]
