# Supplementary material for: Allele-specific gene expression in F1 hybrid mice reveals structural variants affecting macrophage characteristics
Source: Sci Rep. 2025 Oct 29;15:37846. doi: 10.1038/s41598-025-21643-w (PMC12572132; doi:10.1038/s41598-025-21643-w)
Supplement: Supplementary file 3 — Supplementary Information 3. [file 41598_2025_21643_MOESM3_ESM.xlsx]

## Sheet: NT
Name	log2FC_BxJ	log2FC_JxB
1110002J07Rik	-1.5192	-1.18872
1110018N20Rik	1.64881	1.79028
1110019D14Rik	2.68872	2.28864
1500011B03Rik	-2.34857	-1.40078
1700001J03Rik	2.57229	2.30867
1700006J14Rik	1.84808	1.29248
1700010I14Rik	3.30358	3.1304
1700019D03Rik	-3.81258	-2.61728
1700020D05Rik	-1.02422	-1.97409
1700029H14Rik	1.14624	1.14624
1700034I23Rik	1.78531	1.44138
1700102P08Rik	-1.04248	-1.29992
2300009A05Rik	-1.95248	-1.45949
2310047K21Rik	1.35935	1.84969
2500002B13Rik	1.29248	1.04248
2610203C22Rik	2.61556	2.40183
2610524H06Rik	3.2539	2.60918
2700054A10Rik	1.74432	1.68872
2700097O09Rik	-1.04134	-2.56222
2810025M15Rik	-2.19836	-1.81118
2900041M22Rik	-2.12296	-1.03232
4833438C02Rik	1.27659	1.64117
4930404I05Rik	-1.57032	-1.58496
4930405A10Rik	1.10537	1.712
4930455G09Rik	3.76854	2.92856
4930480K23Rik	-2.0851	-1.34479
4930481A15Rik	1.54248	1.25
4930486L24Rik	1.39624	1.79248
4930512J16Rik	2.23231	2.70043
4930523C07Rik	2.15305	1.05651
4933404O12Rik	2.10162	1.27582
4933424G05Rik	-1.08048	-1.34808
4933431G14Rik	-1.84396	-1.5385
4933434E20Rik	2.57889	2.64819
5730552O08Rik	3.18283	3.26132
6530402F18Rik	3.62906	3.43369
8030453O22Rik	1.85676	2.58048
8430429K09Rik	1.68872	1.84808
9130208D14Rik	-1.57155	-2.20707
9330151L19Rik	2.57656	2.65072
9630001P10Rik	-1.39624	-1.64624
9630028I04Rik	2.5368	3.33039
9830107B12Rik	2.34808	1.16096
A430078I02Rik	1.24432	1.0572
A430105J06Rik	2.0572	1.53232
A4galt	-2.5914	-3.1412
A530072M11Rik	-1.5176	-1.58792
A630001G21Rik	2.21167	2.45572
A730017L22Rik	4.61889	4.53457
A930028N01Rik	-1.03864	-1.41285
AB124611	2.11905	1.61659
AI504432	1.46545	1.57348
AI606473	-2.37296	-2.54992
AI662270	1.75643	1.98555
AI839979	2.50036	1.36593
AW046200	2.52347	2.7507
AW112010	2.08233	1.7318
Abca4	-1.212	-1.54248
Abca6	1.41811	1.1453
Abcb1b	2.14819	1.76764
Abcb4	-4.88006	-2.27525
Abcb9	-2.59651	-1.33191
Abcg3	2.11473	2.61442
Abhd3	-1.92188	-3.64316
Acap1	2.89628	3.09615
Acat1	1.08269	1.54071
Acat3	1.41574	2.49181
Acer2	-2.14483	-1.4812
Acot6	1.59808	1.54248
Acsl3	5.04515	4.44418
Acy3	-1.84709	-1.12695
Adam19	1.76448	1.25478
Adam1b	-1.03438	-1.64624
Adamtsl4	1.052	1.129
Adap2	1.11129	1.00827
Adcy3	-1.67313	-2.23581
Adgb	2.39648	1.27075
Adgrf1	-2.44698	-2.47659
Adgrg5	-3.22869	-2.14624
Adgrg7	-2.32135	-2.59606
Adgrl2	-3.82939	-4.76037
Adgrl4	-6.58069	-7.57817
Adhfe1	4.25323	4.59938
Afap1	2.53974	1.01858
Afmid	1.97672	2.42633
Afp	1.71294	1.18424
Agmo	1.40732	2.01634
Ahnak2	-1.73587	-1.85895
Aif1	-1.12311	-1.89609
Aig1	-2.43695	-2.52913
Akap5	-2.07976	-1.4116
Akirin1	4.82362	4.75204
Akr1b8	-1.23963	-2.84829
Aldh1b1	1.59713	1.73208
Aldh2	1.25311	1.37225
Alpk2	-1.73105	-1.83555
Als2cl	3.48932	4.08522
Amn1	3.66792	2.35981
Amotl2	1.24432	1.04248
Ank2	-1.92612	-1.40921
Ankrd42	-1.94086	-1.5667
Ankrd7	2.18825	2.0387
Ap1m1	-1.22987	-1.67094
Ap2b1	2.34385	2.26867
Aph1a	-1.73802	-2.04099
Aph1b	-1.25254	-1.50279
Apobec3	2.52502	2.57746
Apol7c	1.33048	1.93872
Aqp3	-5.032	-6.28351
Arhgap42	-6.09451	-6.86177
Arhgef10	-1.37717	-1.33351
Arhgef37	-1.2566	-1.27323
Arhgef5	3.81962	2.76729
Armc2	-3.66699	-3.86189
Armc7	1.718	1.37744
Armc9	-1.2147	-1.25601
Armcx5	6.29155	2.3804
Arpin	-2.04569	-1.61847
Arsi	-4.24273	-5.42259
Asb16	2.03232	2.5748
Asgr2	-1.04248	-1.14624
Atat1	1.37533	2.40044
Atg9b	-2.29992	-2.93881
Atp11b	-1.83272	-2.64047
Atp11c	10.4111	1.96731
Atp2a3	-1.44913	-1.146
Atp6v0d2	3.27981	3.87937
Atp8a1	1.19163	1.41629
Atp8b2	1.20425	1.23207
Atp9a	-6.25773	-4.45402
Atpsckmt	1.02966	1.83422
Atxn1l	1.02699	1.55007
Auts2	-3.65166	-1.81218
B3galnt1	-1.24725	-2.33027
B3gnt6	1.24432	1.04248
B3gnt7	-2.79128	-3.41343
B430306N03Rik	1.46597	1.99449
B430319F04Rik	-1.04348	-1.28138
BC003965	1.68127	3.22074
BC055324	-1.45418	-1.63074
BC064078	3.17599	2.62999
BC147527	1.18872	1.29248
Bdkrb1	1.04248	1.08048
Bdp1	3.50015	3.47719
Bfsp1	2.85918	2.13608
Bicd1	1.39056	2.49432
Bicra	2.01521	1.57859
Bmyc	4.69943	4.00109
Boc	-1.86568	-3.22972
Bsn	-2.7887	-1.04807
Btc	-1.61568	-1.19821
C130046K22Rik	2.3102	2.81169
C130083M11Rik	1.25448	1.74145
C1qtnf1	-3.09158	-3.2692
C1qtnf3	-1.29248	-2.04248
C1rl	1.17083	1.58258
C3	1.23607	1.53927
C330020E22Rik	1.8628	1.68424
C430014B12Rik	-1.16096	-1.52488
C4a	-1.68585	-1.14718
C530005A16Rik	1.84158	2.20743
C920006O11Rik	1.37296	1.68872
C920021L13Rik	-1.0371	-1.11797
Cables1	-1.19106	-1.35837
Cacnb2	-1.43626	-2.60552
Cacnb4	3.15356	2.98053
Calhm2	1.0339	1.53626
Calml4	-1.63484	-1.61942
Camk2a	-1.21862	-3.08048
Camta1	6.78323	7.16321
Capg	1.68011	1.73164
Caprin2	1.84314	3.46088
Car13	1.86114	1.82874
Car5a	-2.63708	-3.99149
Car6	2.73231	4.53302
Casp12	-1.07475	-2.72215
Casz1	-5.41858	-7.68896
Cat	1.08865	1.00473
Catspere2	1.57266	1.29287
Cbr2	-2.63232	-3.39427
Cbr3	2.27528	1.68863
Cbx7	2.95529	3.34499
Ccdc125	2.69091	2.31589
Ccdc149	2.20345	3.09606
Ccdc28a	-1.29849	-1.2182
Ccdc40	1.14624	2.04248
Ccdc62	2.48782	1.37296
Ccdc73	-1.31271	-1.41003
Ccdc82	-1.30531	-1.33968
Ccdc88c	2.05808	1.55398
Ccdc89	-1.78232	-2.2692
Ccl2	-1.17241	-2.94168
Ccl25	2.09521	1.46677
Ccl3	1.41945	3.44042
Ccl6	2.39911	2.16387
Ccl7	-1.31155	-2.69122
Ccn3	-4.85173	-3.0192
Ccnd1	2.49707	3.07141
Ccr5	-1.08582	-2.05661
Cct3	5.76414	5.24796
Cd163	-1.67596	-2.23489
Cd177	-4.15857	-4.14322
Cd1d1	2.26184	1.91365
Cd2	1.39624	2.10367
Cd209a	7.38467	7.34196
Cd209b	1.90728	1.33047
Cd24a	2.52324	3.69042
Cd276	-3.57716	-2.87806
Cd28	1.97672	1.06576
Cd300c2	1.79461	1.66518
Cd300ld	1.32712	1.24934
Cd300ld4	-5.66167	-6.00897
Cd300lg	5.14694	5.31446
Cd55	1.53939	1.33472
Cd55os	-2.74145	-2.28232
Cd5l	-1.58675	-2.1112
Cd69	1.58385	1.14735
Cd81	1.09505	1.19825
Cd84	-3.40564	-3.20714
Cd93	-1.16207	-1.12218
Cdc42ep2	1.11366	1.38461
Cdk8	-3.35396	-3.58378
Cdkl4	-1.63424	-2.49432
Cdnf	-5.54271	-4.74449
Cdv3	3.34804	3.05892
Ceacam10	-2.75784	-3.33746
Ceacam19	1.60774	2.748
Ceacam2	-3.40934	-3.76504
Cep19	2.06652	1.18027
Cep57l1	1.167	1.95031
Cers4	-3.30923	-2.29824
Cfh	-1.21601	-1.03073
Cgnl1	7.79238	7.92839
Chil1	-1.99432	-4.38172
Chil3	6.80376	5.16443
Chil5	1.5	1.95345
Chpt1	-2.09898	-2.23585
Chrm3	-5.61355	-3.29807
Chst1	1.03764	1.91553
Chst10	-2.48231	-3.23009
Ciita	-2.43637	-1.87672
Cisd1	2.67949	2.4253
Cisd3	1.61923	1.13181
Clcn1	1.63608	2.40368
Clec12a	2.57379	2.54935
Clec1a	-3.88777	-2.04704
Clec2f	1.08048	1.04248
Clec2g	6.12347	5.66041
Clec2l	1.64887	1.01472
Clec4a3	-1.15971	-1.17855
Clec4b1	-1.2906	-1.41782
Clec4g	1.06008	2.11486
Clmn	1.73425	2.15141
Cma1	-1.74432	-1.67511
Cnn3	5.18415	2.59225
Cnp	1.28297	1.36188
Cntnap1	1.37296	1.77945
Cntrob	-2.44364	-1.0914
Coa8	2.88032	1.9141
Col11a2	1.04248	1.14056
Col18a1	1.74859	2.40211
Col19a1	-2.46656	-1.24432
Col22a1	-1.95822	-4.79567
Col23a1	1.04337	1.46723
Col27a1	3.50559	4.61971
Col4a3	1.08048	1.5491
Col5a1	-5.37295	-3.92599
Colec12	-1.8712	-1.47287
Cops5	2.28507	1.17913
Coro2a	2.31306	2.35595
Cox20	-1.6969	-4.41951
Cox6a1	1.45371	1.22451
Cplane1	1.01313	1.15958
Cpne8	-1.19101	-1.03096
Cracr2a	1.89748	1.85617
Cramp1l	2.52178	2.57193
Creb3l4	1.59808	2.34808
Creg2	1.99283	1.84108
Cspg5	-2.07193	-1.7611
Ctdspl	1.28037	1.24028
Ctla2b	2.58807	3.04484
Ctnnal1	-1.212	-1.74411
Cttn	1.54151	1.36199
Cxcl13	-1.8712	-2.06425
Cxxc5	1.06576	1.02721
Cyp1b1	-1.89427	-1.55896
Cyp2d22	1.99831	3.47723
Cyp2j9	1.14624	2.5748
Cyp2s1	-3.55796	-2.54409
Cyp2u1	1.76472	1.47672
Cyp39a1	-3.58607	-1.78774
Cyp46a1	1.43872	1.9812
Cyp4f16	1.43641	1.67836
Cyp4f17	2.48416	1.80358
Cyp4v3	1.88255	1.5001
Cyp7b1	-3.13805	-3.61383
D030074P21Rik	1.04248	1.05264
D2hgdh	1.16985	1.6876
D330022H12Rik	1.58048	1.71294
D730003I15Rik	1.91096	1.09064
Dcbld1	-3.89881	-1.22327
Decr2	1.34666	2.09068
Dennd6a	1.79781	1.71801
Dgcr8	1.50342	1.11159
Dhdh	-2.26074	-2.4128
Dmrt2	1.4555	1.06576
Dna2	4.14912	4.30296
Dnaaf3	5.16712	2.88899
Dnah2	4.93242	3.18757
Dnah8	-5.23852	-5.41565
Dnajc28	3.83399	4.03946
Dnase1l3	-2.66544	-2.0572
Dok7	-3.11574	-1.08348
Dpys	-2.40368	-2.84158
Dqx1	-1.86995	-1.21484
Dubr	1.67446	1.3791
Dusp9	-2.0572	-1.39624
Dxo	2.63567	1.31106
Dync2li1	-1.8056	-2.70093
Dyrk3	-2.72177	-1.85458
E030030I06Rik	-3.95505	-3.56275
E130307A14Rik	1.29248	1.61934
E230032D23Rik	2.3248	2.12296
E330020D12Rik	2.9176	3.41576
Edil3	2.6706	1.84194
Ednra	-3.20793	-3.19909
Ednrb	6.21201	6.11045
Efcab7	-1.86486	-1.49329
Egfr	5.85375	4.31684
Egfros	2.43997	1.62296
Egln3	2.17127	1.93269
Ehd2	2.87958	1.34485
Enah	1.81817	1.61108
Endod1	4.46745	3.0025
Enho	1.33048	1.64624
Enpep	-1.53961	-1.87296
Enpp1	2.96778	2.58807
Enpp4	-1.7338	-1.48596
Enpp5	1.51458	1.83986
Entpd4	-6.97391	-6.54257
Epb41l3	-2.2512	-2.40033
Epha4	-1.25177	-1.01389
Ephx2	1.14624	1.18872
Epm2a	1.21539	1.26727
Eps8l1	4.21866	2.67764
Erbb3	6.1629	4.74565
Erc2	3.85367	4.99355
Erfe	-1.31445	-1.49524
Erlec1	-3.05188	-2.40708
Etfbkmt	1.73247	1.55307
Etv4	-1.14624	-1.04248
Eva1c	-3.10918	-1.26575
Evi2	1.22264	3.82001
F10	-1.22242	-1.29145
F11r	4.53311	5.20975
F13a1	-1.60624	-1.50858
F730043M19Rik	1.09064	1.33048
Fabp3	1.91384	1.44698
Fabp7	2.76735	4.58178
Fads6	3.54485	1.68805
Fahd2a	-1.51718	-1.55786
Fam110b	1.79463	1.22802
Fam162a	-3.39769	-1.39373
Fam169b	1.59969	1.54714
Fam171a1	4.5129	4.44637
Fam184b	-1.53335	-1.5176
Fam20c	1.39036	1.55344
Farp1	-2.43403	-2.3205
Fblim1	6.4685	6.69851
Fbxl2	2.96088	2.42644
Fbxo4	2.16484	2.33725
Fbxw9	-1.87436	-2.04514
Fcamr	1.14624	1.56464
Fermt2	-4.08119	-3.38155
Fgf11	1.54438	2.91243
Fgf8	-1.05926	-3.19534
Fkbp9	1.11418	1.04988
Fkbpl	4.12604	1.26678
Flt1	2.1423	1.63711
Flt3l	-2.04256	-1.66572
Flt4	2.20345	2.70345
Frzb	-1.19138	-2.0192
Ftx	4.24407	2.21438
Fuca1	-1.37039	-1.14908
Fzd3	-2.0222	-2.45184
Fzd4	5.35767	2.3266
Fzd8	-2.07348	-2.25
Gab3	5.66447	5.90331
Gabarap	6.29606	4.38756
Gabrb1	2.3296	2.79342
Gal3st4	1.23568	2.26007
Galc	1.20082	1.15611
Galnt6os	-1.41302	-1.72672
Galnt9	4.44061	3.81351
Gapdh	1.43842	1.49316
Gask1b	1.76869	1.07535
Gba2	5.58889	1.86175
Gbp2b	-3.84209	-2.6272
Gbp5	1.82142	1.32122
Gbp6	-1.90277	-2.03565
Gbp8	1.48739	1.44866
Gcnt2	-3.47421	-1.71623
Gcnt4	1.43872	2.0572
Gfi1b	-1.75662	-1.62296
Ggcx	1.73656	1.26345
Ggnbp2os	1.16096	2.1128
Gimap9	1.48334	3.0813
Gkap1	1.15659	2.98048
Glipr1	1.96277	1.42139
Glis3	-2.60376	-2.29407
Glo1	-1.83148	-1.6457
Glrp1	1.00559	1.84808
Gm10248	-3.66943	-3.37856
Gm10384	1.51841	1.53075
Gm10451	-1.51472	-1.84808
Gm1070	1.2991	1.62958
Gm10874	1.25	1.91096
Gm11415	2.7868	2.97104
Gm11476	1.04248	1.3056
Gm11538	-1.15286	-1.0556
Gm11963	2.03232	1.22672
Gm12185	-2.13759	-2.00355
Gm12506	1.53232	1.08895
Gm12522	-3.41286	-3.37473
Gm12586	-1.08048	-1.8072
Gm12984	-1.66096	-1.97672
Gm13212	1.40062	5.63839
Gm13278	-1.22672	-1.29248
Gm13375	-1.32525	-3.15802
Gm13524	1.2611	1.14624
Gm13986	-3.11906	-3.42675
Gm14321	2.0572	1.22672
Gm14325	2.07726	2.57635
Gm14377	-1.62296	-1.64624
Gm14440	2.51398	3.00883
Gm14548	3.39561	2.54523
Gm15345	2.74764	2.23989
Gm15448	1.93698	1.61544
Gm15478	1.89973	2.24586
Gm15558	-2.42337	-2.29503
Gm15564	1.2611	1.18424
Gm15952	-1.98334	-2.49831
Gm15987	3.70043	3.46932
Gm15991	1.63382	1.39077
Gm16008	1.17856	1.93304
Gm1604a	-2.71361	-1.39709
Gm16118	2.15734	1.06576
Gm16168	-1.92856	-1.33762
Gm16638	1.85376	1.83841
Gm16712	1.37481	1.10935
Gm16938	1.94616	1.20184
Gm19325	1.18872	1.25
Gm19639	3.96853	2.29342
Gm1976	3.44967	2.38769
Gm20498	-1.02807	-1.19573
Gm20506	1.89624	1.25
Gm20655	3.1054	1.65023
Gm20684	-1.54248	-1.22672
Gm2093	-2.53232	-1.45345
Gm21188	5.47705	3.07856
Gm24175	4.30152	3.9237
Gm2539	-3.05358	-3.83856
Gm26520	4.02884	1.89624
Gm26555	1.30264	1.43535
Gm26588	-4.3273	-4.18053
Gm26698	-3.186	-3.23531
Gm26873	-1.15573	-1.00448
Gm26947	1.33336	1.0572
Gm28913	1.04483	1.35367
Gm29481	-2.71742	-3.05074
Gm29997	1.34808	2.93155
Gm30091	1.58048	1.54248
Gm30134	-1.58792	-1.45816
Gm30284	-1.24202	-2.79373
Gm30474	1.45307	1.49458
Gm30916	1.93872	1.16384
Gm31024	1.54248	2.38406
Gm31323	3.23259	2.87385
Gm31356	-3.97265	-4.77234
Gm31388	-2.16096	-2.10918
Gm31437	1.29248	1.08048
Gm31588	-3.17288	-1.43424
Gm31597	1.89624	1.83048
Gm31657	1.4165	2.56418
Gm31704	2.33048	2.28232
Gm31718	-1.14624	-2.0111
Gm31852	1.18265	1.59336
Gm31896	1.72672	1.8167
Gm32050	1.89056	2.24145
Gm32051	1.54248	1.75
Gm32089	2.61376	1.2046
Gm32098	5.84906	5.30176
Gm32208	1.33792	2.09808
Gm32547	-1.93872	-2.27582
Gm32695	1.54248	2.14056
Gm32788	1.76382	1.54548
Gm32823	-1.43872	-1.04248
Gm32861	-1.49432	-1.82686
Gm32888	1.5107	2.05763
Gm33180	-2.18872	-1.39624
Gm33272	5.72433	3.1684
Gm33370	1.08048	1.47672
Gm33470	-1.03232	-2.20345
Gm33548	-2.12296	-2.21862
Gm33561	2.48231	2.73782
Gm33622	1.62296	3.81183
Gm33786	2.14056	1.74087
Gm33887	-4.48905	-3.63803
Gm33973	1.8628	1.22672
Gm33989	1.58402	1.30721
Gm34020	2.43872	1.3072
Gm34079	-1.61251	-1.2322
Gm34084	2.96294	1.83048
Gm34156	1.43424	2.71656
Gm34159	1.46944	2.1128
Gm34181	1.39624	1.64056
Gm34321	3.56994	3.87948
Gm34324	-1.69616	-1.34808
Gm34451	1.6128	1.3072
Gm3448	-3.89395	-2.08048
Gm34607	3.873	4.26846
Gm34620	1.20027	1.01148
Gm34754	2.46047	4.2283
Gm34907	1.91379	1.54889
Gm34931	1.54248	1.87296
Gm34945	2.80117	1.20245
Gm34973	1.39624	1.47672
Gm35203	2.0556	1.18424
Gm35243	1.34158	1.07135
Gm35254	-1.38608	-1.75559
Gm35339	-1.07703	-2.09484
Gm35343	1.18203	1.13985
Gm35540	-1.30644	-1.18143
Gm35655	-2.2231	-1.06046
Gm35762	1.10376	1.14624
Gm3604	-2.97531	-1.45822
Gm36079	4.34136	2.77975
Gm36159	-1.10552	-2.14624
Gm36161	2.21244	1.18093
Gm36266	1.97672	2.69982
Gm36279	1.05478	1.1549
Gm36298	1.44534	1.10899
Gm36354	1.7692	1.18872
Gm36447	-1.38152	-1.2055
Gm36551	1.76147	1.20913
Gm36589	-3.12731	-1.6709
Gm36599	-1.05053	-1.00519
Gm36735	1.84808	1.28232
Gm36748	-1.33048	-1.42856
Gm36816	1.33348	1.21496
Gm36851	1.39624	1.72672
Gm36853	2.13672	1.18585
Gm36906	1.36186	3.34158
Gm36907	2.00448	1.17112
Gm38293	-1.28232	-1.09158
Gm38396	1.95613	1.85557
Gm38486	-1.68399	-1.43081
Gm38503	1.60013	1.13201
Gm38565	1.99991	2.13118
Gm38676	-3.51669	-3.37209
Gm38688	1.22175	1.67676
Gm38712	1.75033	1.46789
Gm38811	-3.89615	-3.42856
Gm38830	-1.5176	-1.08511
Gm38862	-2.37296	-3.39373
Gm38876	1.01472	1.33048
Gm38880	1.7589	1.29408
Gm38882	1.2676	1.18872
Gm38922	1.04248	2.33496
Gm39393	2.3248	1.78232
Gm39408	1.08048	1.43872
Gm39425	-4.65521	-4.10804
Gm39452	2.17856	1.70184
Gm39584	4.23141	3.36006
Gm39606	1.28232	3.23946
Gm39607	1.06119	1.11987
Gm39678	1.25	1.14624
Gm39738	1.47672	1.04248
Gm39859	1.6388	2.31567
Gm39874	1.0556	1.87296
Gm40078	3.72509	2.10068
Gm40091	-1.10013	-1.16302
Gm40240	1.03524	1.88479
Gm40305	-2.23437	-3.62229
Gm40363	-1.23416	-1.41096
Gm40469	-1.47797	-1.794
Gm40543	-1.94172	-1.76032
Gm40595	-1.33048	-1.37296
Gm40645	3.0859	3.65024
Gm4070	-1.89062	-1.93221
Gm40713	-1.14624	-1.97672
Gm40827	-1.37879	-1.83496
Gm40881	-1.95184	-1.68872
Gm41114	-1.6891	-1.9444
Gm41254	-1.91096	-1.84424
Gm41396	-1.17956	-1.26903
Gm41453	1.40329	2.52647
Gm41461	-1.06058	-1.08467
Gm41561	-4.75272	-4.9007
Gm41595	2.0192	1.62296
Gm41696	1.05293	1.28931
Gm41704	-1.12864	-2.73231
Gm41829	2.79807	2.6304
Gm41861	2.11184	2.8248
Gm41866	-3.2692	-4.20681
Gm42048	7.84699	6.98926
Gm42059	1.20662	1.02737
Gm42073	-2.21759	-2.0667
Gm42074	1.86486	1.60824
Gm42085	1.8072	1.79248
Gm42247	1.89624	1.70184
Gm42307	-1.72512	-1.16288
Gm42312	2.59158	1.87296
Gm42326	1.72672	1.59521
Gm42357	1.18872	1.3072
Gm42427	-1.86486	-2.09808
Gm42722	2.20184	1.91096
Gm4275	1.5111	2.89718
Gm43305	-6.12719	-5.97341
Gm44064	-1.129	-1.59409
Gm4473	-1.14624	-1.29248
Gm45351	1.4737	2.02187
Gm45969	-1.48288	-1.13605
Gm46029	-1.34808	-2.14056
Gm46058	1.22134	1.15592
Gm46098	-1.75904	-2.08447
Gm46126	1.88822	2.5572
Gm46162	1.58239	1.29302
Gm46168	1.72672	1.08048
Gm46241	1.08447	1.18255
Gm46343	2.12296	1.87296
Gm46347	1.70525	1.79131
Gm46605	3.35666	1.87847
Gm46635	1.37296	2.25
Gm46655	1.14624	1.97672
Gm46767	1.18872	1.35376
Gm46768	1.91384	1.10935
Gm46824	2.63089	2.22584
Gm46831	1.40734	2.5111
Gm46914	2.22591	1.37933
Gm46966	3.36995	2.5732
Gm47403	-1.3056	-1.75
Gm47814	2.4292	2.33398
Gm47815	3.67001	3.68106
Gm4951	1.83985	2.03246
Gm50340	1.64624	1.29992
Gm51425	-1.5106	-1.55252
Gm51451	1.0111	2.74432
Gm51454	1.34977	1.82307
Gm51491	4.1496	4.59096
Gm5150	3.06638	3.06081
Gm51536	1.42343	3.6434
Gm51678	-2.58496	-2.72796
Gm51751	1.62695	1.95043
Gm51760	5.38829	5.7253
Gm51797	-1.27582	-1.42112
Gm51921	-1.94663	-1.66604
Gm52003	1.30246	1.22634
Gm52026	-1.16096	-1.5192
Gm52042	2.65734	2.24432
Gm52097	3.04532	3.35978
Gm52106	1.57418	1.8167
Gm52140	1.90734	1.18334
Gm52316	-4.52266	-4.40166
Gm52364	1.18872	1.29248
Gm52399	-1.3804	-2.53551
Gm52435	1.35376	2.54992
Gm52441	2.3248	2.3248
Gm52516	1.87296	1.22672
Gm52520	1.09463	1.02187
Gm52562	-2.35223	-1.81862
Gm52631	2.42025	2.07577
Gm52743	1.37296	1.25
Gm52772	-1.64624	-1.04248
Gm52787	-4.83058	-4.99444
Gm52799	1.7692	1.16384
Gm52910	3.99991	1.13974
Gm5431	-1.10248	-1.24368
Gm6287	-1.8628	-1.34521
Gm6567	-3.22869	-2.94534
Gm7568	-2.09557	-1.92561
Gm805	-1.29248	-1.64624
Gm8369	2.78946	3.85192
Gm9465	2.37296	3.45807
Gm9903	-1.02582	-2.27582
Gmps	8.15267	7.73425
Gnb4	-2.55397	-2.7693
Gon4l	1.87771	1.88975
Gpat3	-2.19328	-2.60796
Gpbp1	3.04783	3.52372
Gpc1	2.38599	2.10241
Gpc2	2.25859	1.28429
Gpnmb	1.82828	1.46059
Gpr141	1.53989	1.69908
Gpr65	2.02832	2.46166
Gpr85	2.82228	1.23722
Gprc5b	-1.00591	-1.95754
Gpt	1.63711	2.19846
Gpt2	2.13037	1.22245
Grap2	1.36553	1.25559
Grin2c	-2.54992	-2.37958
Grtp1	-1.75157	-1.38022
Gstm4	-1.37424	-1.4981
Gstt2	2.04704	1.08961
Gtf2h2	1.59479	1.14555
Gtpbp8	1.49159	2.51669
Guca1a	3.44777	3.5311
Guca1b	1.39624	2.42856
H2-Eb1	6.18862	6.29566
H2-M3	1.53921	2.02378
H2-Oa	-3.07296	-2.94616
H2-Q4	7.16703	7.29464
H2-Q6	3.64879	4.42957
H2ac12	-2.50559	-1.70345
H2ac19	-1.10235	-1.17046
H2ac23	1.93824	2.21481
H2bc12	-1.38181	-1.27936
H2bc13	-2.22492	-2.42206
H2bc15	2.60787	3.20498
H2bc22	2.8424	1.39624
H4c17	-6.00803	-6.41159
H4c18	2.19949	2.54978
H4c9	-3.98835	-5.55582
Has3	-1.80912	-3.53444
Haus2	-2.71123	-1.37641
Hdc	1.71667	1.73062
Hectd2	2.20046	3.20831
Hepacam2	5.58164	4.34507
Hes6	1.21874	1.06023
Hfe	1.95873	1.93806
Hgsnat	2.34102	2.73259
Hhex	-1.40641	-1.01223
Hic1	2.21759	1.24749
Higd2a	1.07463	1.31933
Hip1	1.49603	1.40083
Hjurp	-1.45938	-1.22838
Hk2	3.03123	2.78566
Hmga2	2.67494	2.90895
Hmgcr	-1.43793	-1.80945
Hnrnpa1	1.09462	1.22729
Hopx	-1.975	-1.84206
Hoxa1	-1.76697	-1.78232
Hspa12a	4.54335	5.64306
Hspa4l	1.51974	1.59716
Hspb7	-1.09521	-1.93872
Hspg2	-1.01916	-1.19649
Htra3	1.73911	1.02359
Hykk	-1.15023	-1.51283
Idi1	-2.04609	-1.90178
Ier5l	-1.53281	-1.17136
Ifi209	3.28541	3.29473
Ifi214	1.54248	1.14624
Ifitm1	-4.04336	-4.03169
Ifitm2	-2.83153	-1.83782
Ifitm3	-1.9869	-1.22849
Ifnlr1	2.37296	2.43872
Igsf3	-3.52474	-2.36617
Il12rb2	1.32416	1.05306
Il18	-1.97511	-2.10144
Il18r1	-4.8805	-5.43429
Il18rap	-1.07281	-1.24286
Il1rl2	1.33705	1.58043
Il33	2.02488	2.65183
Il7	-1.97286	-1.65183
Il9r	2.45278	3.33132
Ildr2	-3.16435	-3.39306
Impg2	1.59808	1.63612
Inf2	2.04845	3.25294
Iqcg	-1.40374	-1.42566
Iqcn	1.33048	1.962
Irak1bp1	-2.2139	-1.57686
Irs1	1.3056	1.42784
Irs2	1.41473	1.73539
Isoc2b	-2.17974	-1.63672
Itga3	-1.56325	-2.03886
Itga8	-2.12296	-1.04248
Itgae	2.57907	2.15183
Itgal	1.36687	1.26676
Itgb3	-2.66722	-1.85043
Itgb3bp	-1.87864	-1.92695
Izumo4	1.14545	1.92382
Jmjd1c	3.72365	3.88694
Kbtbd6	1.47672	1.39624
Kcna3	1.91482	2.54749
Kcne3	-3.80004	-5.45503
Kcng3	1.58792	1.54248
Kcnk12	-4.10683	-3.97418
Kcnk5	-1.00811	-1.98071
Kcnn3	7.97556	8.99364
Kcp	3.0563	1.70184
Kctd1	-1.94604	-3.46352
Kctd16	-3.60367	-2.8248
Kif18b	-1.25506	-1.05375
Kif1a	1.91818	1.32646
Kif5a	1.97775	1.06288
Kif5c	2.31567	3.72104
Kif7	1.67082	1.77042
Kirrel3os	-1.63479	-1.1169
Klhl32	1.70345	1.68872
Klk8	2.78296	2.9812
Klkb1	1.62296	2.35552
Klrb1b	4.48562	2.98782
Klrk1	-4.16178	-2.25904
Krtcap2	-2.4199	-2.00097
Ksr2	1.04248	1.29248
L3hypdh	-1.58102	-1.77181
L3mbtl1	1.14624	1.18872
LOC105243553	1.23838	1.25009
LOC108168764	-1.29248	-1.04248
LOC108169029	-1.12036	-1.64056
LOC115486128	-1.79248	-1.58496
LOC115486505	-1.28232	-2.41544
LOC115487798	1.52814	2.06569
LOC115487945	1.0667	1.2676
LOC115487949	-1.82003	-1.26273
LOC115488669	-2.93886	-2.21593
LOC115489019	-2.53598	-1.30987
LOC115490109	2.17856	1.3056
LOC115490343	-1.15501	-1.39016
Lacc1	2.10103	2.29334
Lair1	6.43559	6.74331
Layn	1.03921	1.35095
Lbp	-2.52309	-2.12766
Lefty1	2.5192	2.7692
Lgals12	-3.15955	-4.44656
Lgals3bp	1.78718	1.90961
Lig1	1.8537	1.49281
Lilra6	-4.18659	-3.77062
Limd1	-1.42822	-1.15561
Lims2	2.0572	1.97672
Lipo3	3.13795	2.68292
Lmbrd2	2.22285	2.21721
Lmo7	2.89056	1.52422
Loxl2	-4.40279	-3.25458
Lrfn4	2.86132	1.27062
Lrg1	4.25603	1.54698
Lrmda	-2.52804	-2.90668
Lrp4	1.31449	1.72853
Lrrc1	4.37815	3.33031
Lrrc3	-1.77398	-1.57027
Lrrc56	1.5556	2.0007
Lst1	1.02694	1.18623
Ltb	-1.712	-2.83245
Ltbp2	-1.67511	-2.0572
Ltbp3	-1.47263	-2.515
Ly6c2	1.49432	1.61486
Ly6d	1.47672	2.2692
Ly6i	3.07928	1.82396
Ly75	1.62226	1.04267
Ly86	3.10306	2.72729
Lyrm7	-2.61861	-2.71361
Lyrm9	1.53924	1.39993
Lyz1	-2.65948	-3.11177
Lzic	1.38728	1.25328
Lzts3	-1.52072	-1.87267
Maf	-3.18504	-3.21983
Magoh	1.2784	1.87617
Maml2	-1.05086	-1.06978
Map3k6	1.62085	1.39813
Mapk12	2.0572	2.01472
Marchf3	1.60851	2.82741
Mb21d2	-3.00453	-2.44199
Mcf2l	-1.93426	-2.65283
Mctp2	-1.74514	-1.67289
Metap1d	1.67872	1.36483
Mettl23	2.90362	2.39456
Mettl5	1.69487	1.29749
Mex3c	1.38321	1.8314
Mgat1	-2.48607	-2.1642
Mgat4f	3.49859	1.16861
Mgl2	1.83372	2.0466
Mgll	-5.00969	-3.98268
Mical3	1.93	1.66513
Micall2	1.98782	2.68525
Micos13	1.95119	2.0458
Mill2	-1.05469	-1.44964
Mir9-3hg	-1.33859	-1.16384
Mki67	1.79306	1.40178
Mkln1os	-1.46656	-2.37296
Mmp11	1.70184	1.3072
Mmp14	-6.03991	-6.02604
Mmp8	3.98155	5.4969
Mmp9	3.42046	4.33132
Mnd1	-2.0683	-2.66943
Morf4l1b	2.60557	1.88672
Morn4	-1.08048	-1.37296
Mpp6	2.19909	2.45901
Mpp7	3.06601	2.93966
Mpv17l	3.16243	2.40499
Mrgpra3	-1.18872	-1.04248
Mrgpre	2.6304	1.0111
Mroh2a	1.74514	1.49859
Mrpl14	-3.23127	-2.35468
Mrps24	-1.06297	-3.25127
Ms4a14	4.53091	3.83953
Ms4a4a	-2.74121	-3.71737
Ms4a6b	-3.92146	-3.42673
Ms4a6c	-1.3589	-1.24597
Ms4a7	3.25051	2.41933
Mthfd2l	3.88678	3.72503
Mybphl	-2.16384	-1.66096
Mycl	-2.55283	-3.14511
Myo16	-2.22672	-1.14624
Myo19	-1.15779	-1.30947
Myo1b	1.87719	1.52713
Myo5b	-1.82686	-3.18383
Myom1	-2.79342	-2.3248
Myorg	-4.02149	-2.11461
Myrf	1.07081	1.21627
Naalad2	-1.67959	-1.87296
Naip1	4.29274	2.86686
Naip2	1.30395	1.43899
Naip5	1.29222	1.32022
Nap1l2	1.47672	1.37296
Napsa	2.32211	1.20124
Nck2	1.52467	1.42093
Ncoa7	1.18087	1.75915
Ncs1	2.50995	2.97672
Ndnf	1.86728	2.97104
Ndrg1	-2.28777	-1.68293
Ndufb4b	1.91096	2.83048
Ndufb4c	3.4988	2.20822
Nectin3	-1.15023	-1.50644
Nelfe	-2.42523	-5.36135
Neurl1a	-1.2055	-2.60256
Nfat5	-1.13227	-1.04311
Nfix	8.97599	7.36434
Nim1k	-1.67545	-1.29217
Nipal3	1.41605	1.66236
Nlrp10	-1.92596	-1.92443
Nlrp1b	6.78181	6.38482
Nme4	2.03232	1.47672
Nmnat3	2.11549	2.3138
Nrap	1.04816	1.5
Nrep	-2.08298	-1.04807
Nsg1	1.25448	2.40368
Nsun3	1.26936	1.54143
Nt5dc2	-1.61673	-1.23155
Nt5e	-1.7746	-1.22057
Ntng2	4.121	3.45076
Nudt1	1.69821	2.48071
Nudt12	-2.14083	-2.53769
Nup210l	1.4172	1.35256
Nwd2	-1.80143	-1.57135
Nxpe3	-2.68427	-1.72965
Nxpe4	2.36901	1.58923
Oas1a	1.40934	1.75693
Oas1c	4.99856	4.821
Oasl1	-1.75225	-1.88895
Ocstamp	1.39195	1.98636
Ogn	-1.70184	-1.22672
Oit1	-4.42664	-5.15796
Olfr1417	1.18872	2.34969
Olfr172	1.39624	2.0572
Olfr99	1.43424	1.72672
Oprm1	-1.28439	-1.21902
Orm1	2.40528	1.50859
Osbpl10	1.99432	1.51472
Osbpl1a	-1.08061	-1.55027
Osbpl5	3.85122	1.46294
Ovca2	1.94772	1.57543
P2rx1	-3.53347	-2.28593
P2ry2	-1.3514	-1.11698
Palld	-2.07341	-2.68554
Pard3b	1.41676	1.5973
Pard3bos1	1.20485	1.13603
Pard6b	-1.54248	-1.35824
Pard6g	-3.34252	-1.74763
Paxx	-1.11442	-1.70083
Pcbp2	2.91877	2.93593
Pcdhac2	1.79248	3.04807
Pcdhga2	-1.61719	-1.5572
Pcdhga7	-1.16003	-1.19896
Pcdhga9	-1.94399	-1.27069
Pcolce	1.39624	1.72672
Pctp	1.9854	1.48515
Pcyox1l	-1.5078	-1.50012
Pcyt1b	3.72503	1.40368
Pdcd7	1.84927	1.58109
Pde10a	5.34162	3.48377
Pde3b	2.47332	1.61891
Pde9a	-2.05358	-2.27664
Pdpn	3.44868	2.41
Pdzd2	1.59247	1.11704
Pdzd9	-1.33048	-1.28232
Pecam1	-3.83705	-3.68124
Perp	-3.78585	-3.0748
Pgap6	2.38912	2.3184
Pglyrp1	-2.44001	-3.65425
Phactr1	-1.86716	-1.77123
Phf10	1.95902	1.69036
Phf11b	-2.51588	-2.04278
Phyhip	-3.61132	-2.95345
Pi16	5.20962	5.50176
Pidd1	2.18694	1.49829
Pigm	1.33716	1.10341
Pigp	4.85438	4.93572
Pigx	1.36701	1.7346
Pik3cd	9.18605	9.69134
Pilra	1.59185	2.3436
Pim3	-1.48781	-1.17905
Pira1	1.80272	1.7105
Pkd2	5.58194	5.36079
Pkp4	1.73165	1.91029
Plaat3	-2.67955	-3.56579
Plaat5	-3.30358	-2.34158
Plcb4	1.26081	1.4256
Plekha3	2.58275	2.17831
Plekha5	-1.11062	-1.69137
Plekha7	-1.26654	-1.42944
Plekhn1	-1.90046	-1.84473
Plk1	1.03214	1.86725
Plod2	-2.90828	-2.40368
Plpp7	-2.95043	-1.82257
Pltp	-1.37388	-1.74672
Plxdc1	-2.57746	-3.57907
Pm20d1	-2.79342	-1.44271
Pm20d2	-4.97802	-3.87533
Pmepa1	3.07422	2.53052
Pnp2	-3.38972	-3.07387
Pomk	1.68429	1.583
Pot1b	1.70784	1.43647
Ppa1	7.52563	6.39738
Ppbp	-4.28108	-3.52662
Ppef2	1.38591	1.65422
Ppfia4	7.09516	6.89257
Ppm1l	-2.58793	-1.58322
Ppp1ccb	5.65798	5.6049
Ppp1r10	1.66963	1.85498
Ppp2r5a	2.474	2.63675
Pradc1	2.17487	1.11652
Prdm16	4.46345	4.86182
Prelid3a	-3.17926	-1.5572
Prickle1	2.34873	2.0491
Prickle2	-2.53849	-3.18016
Prkaa2	-2.27882	-1.3072
Prkce	-1.51832	-1.15322
Prkcq	-3.33496	-2.91182
Prmt9	-1.17378	-1.16605
Prodh	2.18518	2.2905
Prpf19	1.48014	1.56854
Prr15	1.9411	2.04979
Prr5	-2.7692	-2.04107
Prss12	-1.8072	-1.84808
Prtg	1.45184	2.43872
Psd	1.54663	2.00984
Psd3	1.29884	1.19851
Psmc6	-1.36	-1.3625
Psrc1	2.66544	1.70184
Ptger3	2.30285	1.22672
Ptges	2.61414	2.01354
Ptgis	1.59299	1.63519
Ptgr1	-1.01149	-1.24181
Ptpn13	-4.55539	-5.32566
Ptpn3	1.29676	2.72186
Ptpn5	-1.37296	-1.97672
Pttg1	1.44491	2.41656
Pum1	4.83612	3.54676
Pvrig	-1.15936	-2.5
Pxdc1	1.91977	1.71527
Pycrl	1.9011	1.02922
Qsox1	-2.28148	-2.55221
R74862	1.50448	2.14246
Rab15	-1.45184	-1.33048
Rab34	1.86712	4.22174
Rab4a	3.08245	3.27319
Rab6b	5.49878	3.95184
Rab8a	-5.92986	-5.51298
Rad51b	1.5146	2.16321
Rapgef4	-2.40408	-2.01697
Rapgef5	-2.68081	-3.0915
Rasal2	-1.48304	-1.19075
Rasgef1a	2.59085	2.21361
Rasgrp2	1.13092	1.47139
Rbbp4	2.1153	1.80857
Rbfox3	-4.08862	-3.23726
Rbks	-1.10446	-1.22458
Rbm15b	7.55749	8.73577
Rdm1	2.25068	2.47201
Reck	-2.18401	-2.8167
Rest	1.82416	1.53429
Retsat	-1.45065	-1.66993
Rfc4	-1.1385	-1.41928
Rflnb	1.12296	1.33895
Rgcc	1.62296	1.74432
Rgs11	1.92856	1.06286
Rgs7bp	2.71294	1.87296
Rhbdf1	-1.54246	-1.4672
Rhbdl3	1.75	2.39056
Rims2	-2.34969	-1.43872
Rinl	5.26084	5.01275
Rnase2a	-1.51506	-1.95601
Rnaset2b	3.93974	5.27845
Rnf150	2.90986	1.88016
Rnf157	-1.4608	-1.1904
Rnf17	2.8424	1.79248
Rnf183	-2.43872	-2.41544
Rnf225	-1.5176	-1.14624
Rp1	2.9387	2.47899
Rpl18a	-5.70124	-6.50794
Rpl23	1.15265	1.10597
Rpl28	1.14403	1.15562
Rpl35a	1.90616	1.98525
Rpp38	-2.37033	-1.17198
Rsc1a1	-2.44698	-3.12309
Rskr	-1.85273	-2.64657
Rsph9	-1.8056	-1.68621
Rtkn	2.01748	2.86383
Rtl6	-2.01227	-1.53492
Rtn4rl1	1.62296	2.07032
Rtp4	1.77085	1.88824
Rufy4	1.68872	1.14624
Runx2	1.88701	1.07709
Ruvbl2	1.31289	1.19031
Rwdd3	-3.37633	-1.84322
Ryr2	-3.81002	-3.78
Sacm1l	-1.11251	-1.21624
Sall2	2.77237	1.54636
Samd11	-1.51817	-1.95364
Samd14	-1.82135	-2.43062
Samd9l	9.72161	7.70103
Sap18b	4.93669	5.8638
Sbspon	-1.75448	-2.20898
Scarf1	5.38597	2.60668
Scml4	2.78504	2.16799
Scn2b	-2.03558	-1.72776
Scn3b	1.34808	1.15183
Scn4a	1.50266	1.02788
Scube3	-1.59808	-1.45184
Sec11a	-2.11359	-3.27062
Sec14l2	2.40994	1.80135
Selenbp1	-1.20801	-1.09232
Selenow	1.43162	1.23153
Sema4a	-1.13428	-1.58223
Sema4d	-1.36185	-1.82415
Sema6d	-1.62521	-1.9404
Sema7a	3.52816	3.45681
Septin5	-3.05325	-3.19238
Serpinb6a	1.14589	1.14397
Serpinb6b	1.05358	1.08463
Serpinb9b	2.86728	2.39056
Serpinf1	-2.79342	-1.2676
Setbp1	1.24449	1.46917
Sf3b6	2.52365	2.62929
Sgms2	-1.56279	-1.36658
Sgsm1	-2.91943	-2.30358
Sh2b2	-1.64155	-1.82687
Sh2d3c	1.08593	2.0093
Sh2d4a	-1.97076	-4.38467
She	2.76854	1.42791
Shmt1	-2.0801	-3.69678
Siglec1	-1.00795	-1.22122
Siglece	1.34931	2.88317
Siglecf	1.07434	1.78232
Sik1	-1.14629	-1.24071
Sirpb1a	-4.41974	-2.96615
Sirpb1c	-1.10064	-1.00518
Sirt4	1.12513	1.02474
Six5	2.58245	1.06325
Slc10a6	-2.46988	-3.23722
Slc12a5	-1.90329	-1.11471
Slc13a3	3.27014	2.0176
Slc14a1	2.29248	1.62296
Slc15a2	2.33607	1.5667
Slc16a13	1.34825	1.15595
Slc16a5	1.14624	1.90368
Slc17a8	1.75	1.08048
Slc23a1	1.34808	1.79644
Slc25a18	1.538	1.60946
Slc25a42	2.72547	5.54653
Slc27a3	2.58086	1.75189
Slc27a6	-6.03899	-7.6261
Slc2a13	-3.1239	-3.79865
Slc2a9	-1.00591	-1.57324
Slc30a4	-5.08036	-4.4035
Slc35e1	-1.68941	-1.10072
Slc35f2	-3.33245	-2.70345
Slc35g1	1.61812	2.26231
Slc38a11	-1.08048	-1.33048
Slc38a7	1.9187	1.64231
Slc39a12	1.62296	1.212
Slc39a2	2.0192	1.92856
Slc43a3	-1.00859	-1.07718
Slc45a3	2.0748	2.8072
Slc46a2	-1.84521	-1.0111
Slc49a4	1.35405	1.53369
Slc4a5	-4.45827	-4.72761
Slc5a6	-1.07292	-1.01978
Slc6a13	-3.40183	-2.0192
Slc6a16	-1.08048	-1.75
Slc7a6os	-1.97587	-1.48727
Slc9a4	3.9413	1.45345
Slco2b1	-1.14624	-1.37296
Slco3a1	2.17427	2.12583
Slfn1	1.49093	2.19898
Slfn4	1.45925	1.80377
Slpi	1.76901	2.35945
Smagp	-1.41066	-1.24125
Smarca5	2.51163	2.54965
Smim11	-1.00139	-1.37817
Smo	1.5176	2.4812
Smyd3	-4.31542	-3.02748
Snai3	-1.24432	-1.66096
Snapc5	-2.20496	-2.22864
Snhg12	1.3508	1.03209
Snhg14	-1.70088	-1.71248
Snhg7	-1.9761	-1.72869
Snph	-2.2868	-2.7868
Sobp	2.58496	1.70345
Sod3	-2.2312	-1.59808
Soga1	1.56835	2.23096
Sorl1	8.09086	7.23593
Sox13	-1.83394	-1.48063
Spaca6	1.29595	1.38888
Spata5l1	-5.42827	-5.74451
Spink2	-1.62296	-1.39624
Spry4	-1.34808	-1.43872
Spsb1	-1.5473	-2.7176
Srl	2.68965	1.33414
Srp19	1.58132	1.03164
Srpk1	1.20909	1.50219
Ss18l2	-2.33123	-1.83007
St14	4.22922	3.56299
St3gal4	1.02053	1.16055
St3gal5	-1.39508	-1.53773
Stab1	-4.76703	-5.55274
Stamos	-2.3072	-1.87296
Stard13	-1.29268	-1.10892
Stk39	-4.03636	-2.06735
Stra6l	2.94982	1.29248
Stxbp6	-2.72602	-3.67294
Sulf2	-1.29544	-1.44438
Susd1	1.78229	1.91253
Susd3	1.05027	1.00178
Syce1	-4.11108	-3.18304
Syce2	-1.08496	-2.09322
Syde1	-4.34634	-3.70585
Synpo	2.13106	2.32744
Taf4	1.87594	1.25891
Tal1	3.24001	2.92102
Tanc2	-1.45874	-1.19925
Tango2	1.94132	2.06109
Tarm1	1.77995	1.83478
Tbc1d19	-1.03893	-1.37053
Tbc1d30	-1.63459	-1.19176
Tcaf1	-2.63658	-1.14484
Tcaf2	-2.38246	-2.95184
Tcea3	1.25744	1.18872
Tcf19	-2.48142	-1.78766
Tcim	-1.39624	-1.89624
Tctex1d2	-3.26669	-3.26331
Tctex1d4	-1.14624	-1.0176
Tdgf1	1.33048	1.04248
Tdpoz8	-3.0192	-2.55358
Tenm4	3.37045	4.32055
Tent5c	1.27903	1.27416
Tgfa	-2.8658	-5.83932
Tgfb2	-1.74605	-1.08517
Tgif2	2.51874	2.53108
Tgm2	-1.0089	-1.19518
Thap1	2.1246	2.78265
Thap3	1.92171	1.99145
Themis3	-4.24746	-1.36486
Thnsl2	2.13406	1.53232
Thyn1	1.23217	1.08854
Tie1	-1.22672	-1.43872
Timm10b	-3.99594	-4.13854
Timm13	-1.47527	-1.08224
Tjp2	3.16136	2.4051
Tktl2	-1.25	-1.33048
Tldc2	1.5555	2.91614
Tln2	1.65528	1.67612
Tlr1	1.76177	1.10305
Tmc3	2.11383	2.28894
Tmed8	-1.09227	-1.31184
Tmem115	1.10332	3.00908
Tmem116	-2.18621	-1.462
Tmem132a	-1.47169	-1.47403
Tmem144	2.08048	2.88333
Tmem150c	-1.99432	-1.38608
Tmem154	2.70761	2.03419
Tmem158	-2.27713	-4.58882
Tmem181a	2.08688	1.40318
Tmem215	2.25094	2.5572
Tmem254a	-5.91604	-5.66758
Tmem273	3.29342	2.29248
Tmem39b	1.23081	1.32278
Tmem64	-1.4708	-1.10524
Tmem79	2.18933	2.2488
Tmem8b	1.65704	1.85573
Tmsb10	-4.5429	-4.47654
Tnfrsf10b	-1.74513	-2.16324
Tnfrsf12a	-1.91436	-1.1287
Tnfrsf1b	-3.07168	-6.57238
Tnfrsf22	4.38525	3.12945
Tnfrsf26	5.87859	5.9417
Tnfrsf9	1.97672	2.10174
Tnfsf10	-1.63728	-1.106
Tnik	-1.50828	-1.28856
Tnni3	4.01619	3.28091
Tns1	1.92147	1.82297
Tns4	3.48047	4.52167
Tox	-2.42672	-2.72672
Tpbg	2.00904	3.95282
Tppp	-1.35071	-1.09215
Traf3ip2	2.5042	1.48358
Trem2	2.03396	2.8072
Trib2	-1.08048	-1.24432
Trim2	3.21829	3.17116
Trim6	-1.24145	-1.03882
Trim75	-3.0748	-3.40927
Troap	-1.10241	-1.29248
Trp53cor1	3.03232	1.39624
Trp53i11	1.80987	2.29359
Trp53i13	-2.62958	-2.48298
Tspan12	-3.36345	-3.62127
Tspan13	-1.7704	-1.78788
Tspyl3	1.79933	1.49105
Ttc25	-2.89167	-1.65608
Ttc30b	-1.36169	-2.24482
Ttc32	-2.22481	-1.70383
Ttc9	-1.64718	-1.53232
Tti2	2.06711	2.15936
Ttll7	-1.12451	-3.33895
Tubb2b	-3.19431	-3.93334
Tulp3	1.02945	1.01046
Tusc3	3.81378	3.52232
Txlnb	3.46932	3.50904
Txndc16	1.26055	1.78621
Txndc17	1.14628	1.22868
Tyro3	-1.74588	-1.19818
U2af2	2.90535	2.47352
Uaca	3.52978	2.66917
Ubc	1.11935	1.07092
Ube2l6	1.13382	1.08526
Uchl1	2.18731	1.44534
Uck2	2.903	2.44817
Ugt1a1	2.92478	2.65044
Ugt1a2	2.50366	3.14716
Ugt1a6b	1.62719	1.28197
Unc5a	3.23692	5.14779
Usp2	2.34873	2.32045
Usp50	-1.07534	-2.39373
Vars	1.79652	2.36276
Vgll3	-2.91493	-3.30452
Vill	6.23981	5.30272
Vis1	-1.78505	-1.74212
Vmn2r129	-1.11486	-1.47672
Vnn3	-3.41137	-2.16173
Vps52	5.7075	5.10255
Wdr63	-1.04248	-1.33048
Wee1	-1.19605	-1.1874
Xaf1	-1.64261	-1.57807
Xcr1	-3.30349	-3.41349
Yes1	-1.92375	-1.79057
Zbed3	1.23879	1.17416
Zbed4	1.49985	1.33198
Zbtb14	2.02519	1.86839
Zbtb3	1.49695	1.1285
Zc3h12d	2.0667	2.29623
Zc3h8	3.03246	1.25078
Zcchc14	3.70723	3.94888
Zcchc17	1.68855	1.27222
Zcchc3	1.52277	1.01434
Zcwpw1	-2.16576	-1.74673
Zeb1	2.75366	2.07408
Zfp105	-1.66624	-1.74888
Zfp33b	4.24173	4.78189
Zfp345	-2.54342	-2.77319
Zfp354c	-1.26636	-1.07998
Zfp433	1.65118	1.00708
Zfp503	1.09521	1.19172
Zfp532	2.54216	1.424
Zfp54	1.45846	2.51337
Zfp551	-1.14322	-1.13675
Zfp560	1.84319	1.52083
Zfp641	-2.45345	-2.18304
Zfp658	-1.09647	-1.34006
Zfp677	3.35733	4.29309
Zfp709	3.11822	3.35615
Zfp809	-1.06008	-1.29535
Zfp879	-1.14624	-2.34808
Zfp934	-3.65982	-2.78461
Zfp937	-1.53842	-1.75183
Zfp939	-1.9756	-2.86211
Zfp950	1.52788	1.95237
Zfp951	-1.13942	-1.15976
Zfp956	1.25981	1.323
Zfp960	-1.66302	-3.21944
Zfp963	1.30392	1.08447
Zfp97	4.14104	3.31114
Zfp971	3.90051	4.05587
Zfp974	1.23232	1.0736
Zfp976	4.41543	2.78232
Zfyve28	-1.34772	-2.10135
Zmym5	2.29334	2.47547
Zranb3	1.16859	1.00778
Zscan25	1.43038	1.39882
Zswim7	-1.09257	-1.42664
a	-4.62872	-4.22181

## Sheet: LPS
Name	log2FC_BxJ	log2FC_JxB
0610012G03Rik	1.13675	1.10751
1110002J07Rik	-1.49061	-2.18933
1110002L01Rik	-1.72672	-1.20184
1110038B12Rik	1.19534	1.87296
1110065P20Rik	1.96759	1.49432
1300002E11Rik	1.3056	1.38246
1500011B03Rik	-2.65671	-1.14624
1700025G04Rik	-1.87523	-2.42494
1700037H04Rik	1.91855	1.26438
2200002D01Rik	-2.77664	-2.05926
2210418O10Rik	2.59808	1.67856
2310061I04Rik	-1.23782	-1.17511
2610203C22Rik	2.8072	2.39624
2900057B20Rik	1.14624	1.22672
2900089D17Rik	1.62073	3.11596
3110040N11Rik	-1.20752	-1.22672
4732491K20Rik	-1.04248	-1.22672
4833420G17Rik	2.41496	2.70416
4921524J17Rik	-1.61337	-1.39871
4921529L05Rik	1.70184	2.04248
4930470G03Rik	1.33048	1.25
4930486L24Rik	1.29248	2.75559
4930502C15Rik	1.20189	1.36877
4930522L14Rik	-1.00448	-2.03232
4930523C07Rik	3.40582	2.17356
4930526I15Rik	1.20752	1.04248
4930550C14Rik	-1.29248	-1.54248
4930579G18Rik	1.22672	1.34808
4930594M22Rik	1.72672	2.24432
4931406C07Rik	-1.29858	-1.35358
4933426B08Rik	-1.28232	-1.40795
4933431G14Rik	2.03862	2.85696
4933433H22Rik	1.87045	3.18155
4933434E20Rik	2.58611	2.92612
5730552O08Rik	2.20345	2.12296
5830432E09Rik	-2.71755	-1.75464
5830433I10Rik	3.53335	2.51562
6330537M06Rik	1.712	1.62296
6530402F18Rik	6.7578	5.81592
8030453O22Rik	1.37296	2.0572
8430429K09Rik	1.70184	1.04248
9130020K20Rik	-1.47672	-1.33496
9430015G10Rik	-1.3056	-1.0176
9430037G07Rik	4.8686	1.67443
9430038I01Rik	1.09302	1.57928
9430053O09Rik	-2.20433	-3.08899
A230028O05Rik	2.21006	2.45345
A430057M04Rik	-2.45184	-1.84808
AI662270	2.18327	3.04567
AI987944	1.38836	1.52713
AW112010	2.53838	1.97283
AW209491	-1.0572	-2.40528
Aatk	-2.45345	-2.22672
Abca5	-1.51382	-1.63376
Abcb1b	1.99198	2.107
Abcb4	-3.99145	-1.18424
Abcg3	2.402	1.90368
Abhd12b	-2.25	-1.24432
Abhd17c	2.87186	2.07847
Abhd18	1.20184	1.33048
Abhd3	-3.0572	-3.66131
Abhd6	-2.32152	-1.38849
Abl1	-1.65041	-2.17218
Acaa1b	-1.37296	-2.20345
Acad10	-1.38767	-1.55679
Acap1	2.38741	2.13095
Acat1	1.28514	1.87988
Acot13	1.10909	1.3056
Acot7	1.88994	2.8071
Acox3	-1.12973	-1.03344
Adam19	2.52664	1.71958
Adamtsl4	1.14302	1.3074
Adck5	-2.30823	-2.25698
Adcy3	-2.6323	-2.10195
Adcy4	2.12695	1.10413
Adgrf1	-3.27014	-2.61995
Adgrf2	1.14624	1.39624
Adgrl4	-4.54283	-4.49565
Adhfe1	4.62382	4.42736
Adm	1.66191	4.50108
Adora2b	-1.18642	-1.11097
Agfg2	1.81008	1.75542
Agpat4	1.04844	1.47209
Aif1	-1.4757	-1.73842
Aifm2	1.57018	1.66416
Aifm3	4.34305	1.41096
Ak4	-1.0306	-1.20725
Akap7	1.46059	1.53848
Akirin1	4.661	4.16319
Akr1b8	-2.61078	-3.50084
Alad	-3.379	-4.36649
Alcam	-1.42906	-1.47759
Aldh1b1	1.92829	1.52997
Aldh2	1.30699	1.41347
Alkbh3os1	-1.22672	-1.212
Alms1	-2.45911	-1.50405
Alpk1	-1.41729	-1.26203
Alpk2	-1.3345	-1.35113
Amn1	1.58183	2.27117
Angel1	-1.40276	-2.12349
Angptl4	-2.29107	-1.08997
Ank2	-1.56813	-1.50835
Ankib1	1.47751	1.9948
Ankrd24	1.13265	1.38029
Ankrd33b	2.00755	1.5365
Ankrd66	1.88822	1.70345
Ankrd7	1.70184	2.70345
Ankzf1	1.91433	1.21396
Anp32a	-1.22668	-1.1153
Ap2b1	1.95337	1.68088
Apbb1ip	1.55184	1.4863
Apbb3	-1.61823	-1.51357
Aph1a	-1.77722	-2.20786
Aph1b	-2.50966	-2.53768
Aph1c	-1.03946	-1.35052
Apobec3	2.33312	2.01132
Apoc2	1.91096	2.57193
Apol7c	4.25314	2.55738
Aqp3	-6.41225	-6.47179
Aqp9	-1.59951	-1.59754
Areg	1.02322	1.58985
Arfgef2	-1.32579	-1.20893
Arg2	-1.4702	-1.91615
Arhgap22	-2.31325	-1.74432
Arhgef10	-1.39262	-1.88672
Arl11	-2.87045	-3.15967
Arl3	1.1349	2.13608
Arl5b	-1.21717	-1.14257
Armc9	-2.44138	-1.3167
Armcx5	5.54406	3.01175
Arnt	-1.34649	-1.2555
Arpin	-1.42692	-2.00276
Arsi	-3.07097	-4.08835
Asb7	2.31408	1.21925
Atat1	2.36486	2.49298
Atg9a	2.36236	2.21178
Atm	-1.25442	-1.30433
Atp11b	-1.04458	-1.1734
Atp11c	9.35077	1.5616
Atp2a3	-1.08152	-1.7647
Atp2b2	-1.54248	-2.29248
Atp2b4	-3.60843	-1.884
Atp6v0d2	3.01965	1.59158
Atp8b1	1.11186	1.72385
Atp9a	-4.53091	-3.58856
Atpaf1	3.19036	3.01138
Atraid	3.06567	1.91819
Atxn7l2	-2.53961	-2.52746
Auts2	-1.79992	-1.89358
Axl	1.01933	1.09312
B230319C09Rik	1.32032	1.04611
B230354K17Rik	-1.19879	-1.27887
B3gnt3	3.35367	3.23303
BC055324	-7.45468	-6.08959
BC064078	2.43872	1.04248
BC147527	3.09902	3.89718
Bag2	-1.72672	-1.04248
Batf3	-1.29248	-1.06737
Bcas2	-1.34787	-1.73525
Bckdhb	-2.02713	-2.08015
Bcl2a1c	-2.87235	-2.27187
Bcl9l	-1.85235	-1.26233
Bdp1	3.4979	3.78099
Bhlhe22	-1.25	-1.31576
Bivm	-1.21627	-1.51472
Blmh	-1.8296	-1.18943
Boc	-1.25559	-2.26619
Brms1l	-1.48143	-1.63679
Bst1	1.09821	1.03705
Btbd19	3.16544	2.95345
Btbd8	-1.7611	-2.92309
Btd	1.50273	1.17857
Btf3l4	-1.13041	-1.29867
C3	1.23825	1.2544
C330020E22Rik	1.14624	1.22672
C5ar1	1.08891	1.11527
CN725425	-1.64624	-2.25904
Cacna1c	-1.3056	-1.41096
Cacna1e	-1.16327	-1.22223
Cacnb1	-1.33048	-1.47672
Cacnb2	-1.97672	-1.64056
Calcr	-2.42856	-2.09022
Camk2n1	1.97672	3.38406
Camta1	4.28487	5.75338
Capg	1.80314	1.77192
Capn5	1.60513	1.47582
Car13	1.27441	1.25183
Car2	1.65739	1.88312
Card19	1.34752	1.29107
Cass4	1.93845	1.95434
Catspere2	2.24432	1.08048
Cav1	1.5831	1.36479
Cav2	1.76671	1.57801
Cavin1	-2.12735	-2.44832
Cbfa2t3	-1.50497	-1.77173
Cblb	-2.08559	-1.97293
Cbr2	-3.70445	-2.42411
Cc2d1a	1.41284	3.17205
Ccdc149	2.0572	3.34158
Ccdc171	2.75732	1.37296
Ccdc189	2.5748	1.33048
Ccdc82	-1.39072	-1.43323
Ccl6	2.95473	2.31245
Ccl8	1.29248	1.14624
Ccne2	1.72672	1.5556
Ccnl2	-1.60032	-1.4562
Ccr2	-1.29198	-1.48659
Ccr4	-2.30419	-1.62296
Ccr5	-1.36037	-2.56943
Cct3	8.24573	3.40343
Cd14	-1.12665	-1.0206
Cd163	-2.72051	-3.11646
Cd177	-4.38538	-5.38376
Cd1d1	2.36823	2.39511
Cd209a	6.97809	6.33358
Cd209b	1.68883	1.85053
Cd209c	1.01087	2.02177
Cd209e	3.8183	1.72672
Cd247	1.54248	2.33792
Cd24a	2.7734	3.44951
Cd276	-4.18757	-4.62385
Cd300e	-1.28232	-1.08792
Cd300ld	1.12209	1.72802
Cd300ld4	-5.75383	-4.18912
Cd300lf	-1.01405	-1.35459
Cd300lg	3.92896	3.0748
Cd36	-1.49941	-1.09484
Cd72	-1.95822	-1.34359
Cd84	-2.81557	-1.79065
Cd93	-1.6449	-1.59961
Cdc7	-1.34808	-2.0572
Cdk5rap1	-1.17412	-3.22104
Cdk8	-4.96864	-4.42595
Cdt1	-2.08137	-1.96545
Cdv3	3.79691	3.81789
Cdyl	1.7272	1.16215
Ceacam10	-2.28232	-2.99432
Ceacam2	-3.67654	-2.46759
Cecr2	-2.72104	-1.8912
Celf3	1.32798	1.37589
Celsr2	2.22104	1.29248
Cenpl	-1.26636	-1.13405
Cenpu	-1.12296	-1.83048
Cep162	1.35875	2.70558
Cep192	1.08474	1.31159
Cep76	3.14546	2.77788
Cep83os	-2.15795	-1.72593
Cers4	-1.74798	-1.82149
Cetn3	1.09509	4.52434
Cfh	-1.53573	-1.31457
Cgnl1	5.68179	5.03805
Chchd1	-2.55608	-1.3046
Chil3	5.96745	4.5084
Chpt1	-2.59034	-2.36148
Chrm3	-4.88736	-2.3278
Chrna2	1.3628	1.27681
Chst12	2.22584	2.93621
Ciita	-2.99616	-3.11758
Ckap2l	1.5478	2.29019
Clec12a	3.50115	4.29587
Clec2h	-1.62296	-3.5924
Clec2l	1.63608	1.29248
Clec4a1	-1.25521	-1.2131
Clec4a3	-1.31287	-1.18314
Clec4b1	-1.72281	-1.45632
Clec5a	-1.79943	-1.4562
Clic5	1.8248	4.38444
Clip2	1.63311	1.14508
Clmn	1.47599	2.3248
Clspn	-2.17288	-2.84557
Cltb	1.9752	1.36454
Cmklr1	1.11101	1.27501
Cndp2	1.14359	1.23075
Cntln	1.34823	1.05574
Cog8	1.25094	1.40242
Col19a1	-1.94806	-3.81159
Col22a1	-2.83048	-3.87421
Col27a1	6.87701	7.39962
Col4a4	1.47672	1.84808
Col5a1	-5.11566	-5.38275
Col6a1	-1.16096	-1.33048
Colec12	-2.3878	-1.84542
Coq5	-1.50368	-1.15423
Coro2a	2.79213	3.28259
Coro7	-1.13556	-1.10474
Cox17	2.51408	1.47619
Cplane1	1.81129	1.485
Cpm	1.25	1.22672
Cpsf4	-1.26497	-1.18025
Cptp	1.47823	2.54767
Cracr2a	1.12695	1.78232
Crip1	-3.20722	-4.38735
Csf1	2.56969	1.5148
Csf3	-1.1855	-1.10844
Cspg5	-1.54248	-1.0556
Csrp2	2.97364	2.7577
Cst7	2.12197	2.19063
Ctc1	-1.85431	-1.61872
Ctla2b	3.38254	3.14328
Ctsc	-1.44737	-1.09729
Cttn	1.46005	1.96116
Cxcl1	-1.48544	-2.45323
Cxcl3	-1.17044	-1.21362
Cxcl5	-1.52783	-1.23078
Cyp1a1	-1.22672	-1.29248
Cyp26b1	1.26683	3.14342
Cyp2ab1	-1.05161	-1.09364
Cyp4f16	1.14206	1.76669
Cyp4v3	2.50258	2.59982
Cyp7b1	-5.40725	-5.85371
Cystm1	-4.13237	-2.49058
Cyth3	-1.03535	-1.0102
D030028A08Rik	-2.59695	-1.80358
D2hgdh	1.22561	2.49543
Dab2ip	1.73961	1.7983
Dapk1	-1.04842	-1.2131
Dcaf1	2.11161	1.25951
Dcbld1	-2.73782	-1.44438
Ddx55	-1.48703	-1.89984
Decr2	1.43983	2.44373
Dennd11	1.57489	2.12106
Dennd2a	-1.12657	-1.80736
Dennd2c	-1.17112	-1.36486
Dennd6a	2.27483	2.54931
Dexi	-1.02113	-1.52565
Dgcr8	1.48212	1.85557
Dhdh	-2.91889	-2.67505
Dhrs7	1.79568	1.5872
Dipk2a	1.22561	1.16375
Dkk2	1.5572	2.56464
Dlg5	-1.96454	-1.63373
Dll1	-1.4946	-2.37256
Dmac1	1.39646	1.34986
Dmap1	-1.58048	-3.7249
Dna2	2.84808	1.5572
Dnaaf3	3.7237	3.90356
Dnaja4	-1.8072	-1.3248
Dnajc24	-1.10479	-1.37296
Dnajc9	-1.27377	-2.4444
Dok7	-2.67954	-3.37115
Dpcd	1.8796	1.78274
Dph1	1.27368	1.47237
Dph2	1.51472	2.73709
Dpys	-3.69431	-3.2663
Dram1	-1.24864	-1.14519
Dtx3	1.41544	1.54992
Dubr	1.37296	1.96203
Dusp28	1.13152	1.12307
Dvl2	1.27439	1.4656
Dxo	2.41391	1.14773
Dynll1	2.17996	2.47955
Dyrk1b	-1.20038	-1.30535
Dzip3	2.41943	1.90918
Ece1	-4.03053	-2.02807
Echdc1	-1.33959	-1.33918
Edil3	4.15742	3.56142
Ednra	-2.78119	-4.23714
Ednrb	5.68314	4.76751
Egfr	3.00351	3.48531
Egfros	2.99859	2.24432
Egln3	1.35824	1.22672
Egr2	1.80779	4.35871
Ehd2	2.75864	1.84712
Ell2	1.3218	1.2635
Elp2	1.20557	1.12434
Elp3	-1.07881	-1.31304
Emilin1	1.31683	1.71181
Eml6	1.05659	1.2627
Endod1	2.26892	4.55692
Enpp1	2.05832	2.54534
Entpd4	-4.16293	-3.51619
Eny2	-1.76883	-1.12229
Epb41l3	-3.15313	-2.6011
Eps8l1	1.5732	2.12296
Eri2	-2.02251	-1.83895
Erlec1	-3.25815	-4.24127
Espn	-1.48621	-1.8167
Etfbkmt	1.72672	1.5556
Etv1	-1.36574	-2.45793
Etv5	-1.14084	-1.87296
Exosc2	2.32067	1.12997
Exosc7	-1.462	-1.25559
Extl3	-1.20859	-1.03309
F13a1	-2.15916	-1.2568
F7	-1.36356	-1.04193
F830016B08Rik	1.0128	1.03785
Fabp3	1.60747	2.36857
Fabp7	3.35423	3.94918
Fam149b	1.97134	1.302
Fam171a1	3.45345	2.13769
Fam20c	3.06544	3.1747
Fam241a	1.76032	1.26373
Fam32a	1.71878	2.13503
Fam72a	-2.30457	-2.10446
Fam78b	-2.50385	-1.06576
Fancl	1.31737	1.63357
Far2	-1.29248	-1.15051
Farp1	-1.12296	-2.88805
Farp2	-1.08048	-1.32032
Fastkd5	-1.17441	-1.28728
Fblim1	2.1128	1.20184
Fbxl19	-1.26508	-2.16302
Fbxl20	-1.11356	-1.39656
Fbxo4	1.46662	1.49922
Fcor	-2.38119	-1.03232
Fdxr	1.37136	1.43872
Fermt2	-4.69952	-5.60086
Fgd3	1.42624	1.6034
Fgf8	-2.01795	-1.20137
Fgl2	-2.5159	-1.91858
Fkbp14	-1.04248	-2.18122
Fkbp9	1.55406	1.21974
Flnb	1.50864	2.19585
Flrt3	1.99644	1.79829
Fmo5	-3.49032	-1.93805
Fndc7	1.93872	2.8846
Fpr3	-1.21793	-2.34933
Frmd4b	1.90923	2.58047
Fuca1	-1.33303	-1.31453
Fzd3	-1.95345	-3.78296
Gabarap	5.63152	7.09622
Gabrb1	2.3248	2.39624
Galc	1.64366	2.20263
Galnt9	2.29992	1.97672
Gamt	-1.49598	-1.50272
Gan	1.52265	1.55995
Gapdh	1.94669	1.60365
Gar1	-1.56961	-1.55652
Garnl3	2.28216	2.80518
Gas7	1.32827	1.44953
Gatd1	-1.06624	-1.19391
Gbp2b	-5.17718	-7.30006
Gbp5	1.49695	1.36746
Gbp6	-1.28081	-1.31681
Gbp8	1.45184	3.2887
Gcnt1	-1.42768	-2.03791
Gda	1.77778	2.63976
Gfod1	-1.82169	-2.05419
Gfpt2	3.67561	4.22153
Gfra2	-1.96074	-2.41384
Ggct	-2.18246	-1.61031
Ggcx	2.0111	2.27289
Ggn	2.8248	1.18872
Gimap6	2.25161	3.2182
Gimap9	2.7728	2.95345
Gins2	1.50299	1.78232
Gja1	3.43213	1.01035
Glipr1	1.96884	2.43304
Glis3	-3.82225	-5.27043
Glo1	-1.89706	-1.45009
Gm10030	-2.3248	-2.24432
Gm10248	-2.14624	-2.24432
Gm10658	-1.72672	-1.89624
Gm11201	-2.5667	-1.20913
Gm11714	-1.28232	-2.20278
Gm12185	-1.9326	-1.39188
Gm12474	-2.08496	-1.87596
Gm12522	-4.04505	-4.73782
Gm12592	1.14624	1.8072
Gm13479	1.58048	1.14624
Gm13584	2.93966	3.58856
Gm13709	-1.71294	-2.45184
Gm14023	-1.09247	-1.34101
Gm14548	3.74816	2.83569
Gm15337	1.44141	1.20232
Gm15559	1.66096	2.37296
Gm15764	2.25542	1.51159
Gm15991	1.82848	1.30091
Gm1604a	-2.68017	-2.25448
Gm16168	-2.86494	-1.29248
Gm16315	1.66664	1.2868
Gm16638	1.62296	1.33048
Gm16876	2.14056	1.14624
Gm16984	-2.47672	-3.38678
Gm17546	-1.65368	-2.45743
Gm19619	1.08048	1.62296
Gm1976	1.64624	1.25
Gm19897	-1.67856	-1.23984
Gm20517	1.72086	1.7692
Gm20655	1.35551	1.74127
Gm20684	-3.02319	-3.20043
Gm21188	4.39686	3.23892
Gm22146	-1.43872	-1.51472
Gm26008	2.95644	1.7974
Gm26520	3.00904	1.64624
Gm26536	1.21944	1.16096
Gm26679	1.23654	1.17784
Gm26782	2.38754	2.08273
Gm26797	-5.92468	-5.33836
Gm26910	1.88711	2.15948
Gm27177	-3.64806	-3.54342
Gm27197	3.86839	2.91509
Gm28802	1.33048	2.28232
Gm29010	-1.12296	-1.14624
Gm29481	-1.51303	-1.43872
Gm29834	-2.04992	-3.14056
Gm30054	-2.54107	-1.43424
Gm30151	1.13608	1.29248
Gm30273	1.03232	1.6128
Gm30455	1.96294	2.08048
Gm30785	-1.15537	-1.05274
Gm30881	-2.29248	-1.77422
Gm31111	1.14624	1.64624
Gm31290	1.17511	1.56119
Gm31323	2.49432	3.12856
Gm31400	1.05703	1.90196
Gm31527	2.51472	3.04342
Gm31588	-1.41096	-2.2611
Gm31665	-2.13769	-1.78232
Gm31888	1.18424	1.64624
Gm32089	1.99432	1.75
Gm32142	1.33048	1.04248
Gm32249	1.24432	2.50257
Gm32566	-2.67472	-1.04462
Gm32587	-2.36995	-2.29248
Gm32597	-1.78012	-1.34529
Gm32600	1.14624	1.0572
Gm32605	-2.0572	-2.63406
Gm32645	-1.29726	-1.46723
Gm32681	-2.22672	-2.29248
Gm32861	-1.20632	-1.39624
Gm32888	2.27091	1.22531
Gm32908	3.15183	2.35367
Gm33047	-2.396	-2.47492
Gm33272	5.38847	2.68122
Gm33335	-1.86407	-2.0491
Gm33723	1.08048	1.22605
Gm33877	1.51635	1.55864
Gm33887	-4.93043	-4.59878
Gm34065	-1.08048	-1.2868
Gm34076	-1.93983	-1.37935
Gm34148	2.02187	3.46414
Gm34232	1.5572	1.95011
Gm34545	1.15734	1.00811
Gm34589	1.83048	1.14624
Gm34755	-4.41955	-4.01987
Gm34945	1.86995	1.4751
Gm35540	-1.97672	-1.60935
Gm35655	1.92206	3.04807
Gm36079	3.6652	2.92482
Gm36233	-1.25744	-1.26575
Gm36279	1.98195	1.48947
Gm36402	2.59808	1.7055
Gm36496	-1.94595	-1.8479
Gm36551	1.96191	1.54425
Gm36589	-2.31371	-2.29292
Gm38396	2.08496	3.08306
Gm38431	-2.17856	-1.25
Gm38500	1.42808	1.92338
Gm38503	1.71656	1.19534
Gm38553	-2.34808	-1.21908
Gm38604	-1.17762	-1.04593
Gm38787	1.20184	2.2611
Gm38811	-1.33048	-2.3628
Gm38906	-1.37296	-1.90368
Gm38922	1.19414	1.6552
Gm39076	-1.15734	-3.5683
Gm39425	-3.78451	-3.66457
Gm39513	-1.16096	-1.29248
Gm39556	3.27852	4.47547
Gm39573	-4.07935	-4.37143
Gm39584	3.97104	1.78048
Gm39876	-1.0556	-1.79992
Gm40180	1.17856	1.50448
Gm40240	1.8056	1.3056
Gm40324	-1.99432	-1.43872
Gm40448	-1.94069	-1.21433
Gm40469	-2.28306	-2.40163
Gm40491	-1.29248	-1.14624
Gm40531	-2.12113	-2.67887
Gm40636	-1.27187	-1.00861
Gm40645	2	2.29248
Gm40777	-2.03232	-2.04647
Gm41114	-1.22672	-2.64056
Gm41395	1.87127	2.2611
Gm41408	-2.02134	-1.26472
Gm41409	-2.82407	-2.64056
Gm41420	-2.16096	-2.04248
Gm41448	1.42856	1.08048
Gm41461	-1.34908	-1.39076
Gm41498	-1.93914	-2.50433
Gm41532	1.25	1.0556
Gm41561	-3.30358	-3.40528
Gm41595	1.72672	2.54807
Gm41610	2.28634	3.10022
Gm41635	1.54248	1.72672
Gm41696	1.21759	3.25624
Gm41810	1.40195	1.76412
Gm41829	2.87607	1.80041
Gm41846	2.47104	1.7692
Gm42002	1.42176	1.64059
Gm42027	-4.03952	-5.96873
Gm42048	4.33252	4.3852
Gm42073	-1.73782	-2.0667
Gm42085	1.08048	1.08048
Gm42250	-1.3056	-1.22672
Gm43305	-5.2914	-5.00735
Gm43464	2.59158	2.15897
Gm45889	-1.18872	-1.47672
Gm45989	1.64117	1.5195
Gm46124	-1.1368	-2.01641
Gm46126	1.54248	1.5
Gm46347	1.85168	1.87709
Gm46422	2.59808	1.22672
Gm46457	-1.3072	-1.5602
Gm46590	1.09777	1.15034
Gm46731	-1.68872	-1.02062
Gm46811	-1.01472	-1.14624
Gm4924	-1.42856	-1.33048
Gm4951	2.0013	1.77396
Gm50596	2.43979	1.3993
Gm51425	-1.69172	-2.1696
Gm51460	2.03232	2.12296
Gm51491	1.2611	2.12296
Gm5150	3.16293	3.18495
Gm51565	-1.68872	-1.54248
Gm51584	-3.14056	-1.29675
Gm51665	-3.49892	-1.94534
Gm51671	1.60684	1.51122
Gm51678	-1.03232	-2.67856
Gm51715	1.86486	1.10376
Gm51740	-2.43872	-1.84808
Gm51749	-1.67339	-2.47355
Gm51785	-3.37911	-2.6128
Gm51818	-1.53438	-1.29547
Gm51821	-1.18424	-1.43872
Gm51875	1.25744	1.50161
Gm51921	-1.98106	-2.14766
Gm51958	-1.65936	-2.12744
Gm52051	1.07238	1.06288
Gm52095	-1.22672	-1.93872
Gm52097	3.06994	2.25603
Gm52114	-3.40734	-3.21759
Gm52122	1.5192	2.34808
Gm52140	-1.74432	-1.29248
Gm52294	-2.8063	-2.20345
Gm52337	1.3628	1.28232
Gm52363	1.6684	1.58048
Gm52384	-2.03232	-2.37958
Gm52396	-1.72869	-2.8248
Gm52397	-1.90577	-1.81198
Gm52432	1.04248	2.12296
Gm52435	2.0572	2.53232
Gm52441	2.54807	1.97672
Gm52692	-2.54992	-1.462
Gm52723	2.46862	2.39056
Gm52743	3.55945	2.76941
Gm52787	-5.37776	-5.8863
Gm52806	-1.0387	-1.53021
Gm52832	-1.04248	-1.5
Gm52860	-1.90795	-2.15183
Gm52877	1.34872	1.12596
Gm52904	1.53232	2.17856
Gm7030	2.75904	2.83907
Gm8369	2.55419	1.17564
Gm9895	2.54696	3.9542
Gna11	1.8436	3.71072
Gon4l	2.0057	2.01591
Gpank1	2.0176	1.5111
Gpat3	-2.91759	-3.69803
Gpatch8	-1.42498	-1.43778
Gpbp1	3.66182	3.73754
Gpnmb	1.49433	1.46828
Gpr137	-1.88798	-1.82746
Gpr141	1.47119	2.85013
Gpr146	1.75094	1.18872
Gpr155	-1.93235	-1.5818
Gpr35	2.00522	1.10848
Gpr4	1.92856	2.23416
Gpr65	3.41243	1.92206
Gpr84	1.22542	1.40514
Gprc5b	-2.94481	-3.60019
Gps2	1.92167	1.98127
Gpsm2	1.7821	1.21955
Grap	-1.36468	-1.26792
Grk3	1.19062	1.57001
Gsdme	-1.64624	-1.59808
Gstm4	-1.55285	-1.13246
Gstt1	1.37136	1.24432
Gstt2	1.5748	2.88672
Gstt3	1.25	1.26575
Gstz1	-1.15017	-1.10376
Guca1a	2.63711	3.00904
H2-Eb1	6.98008	7.62654
H2-Oa	-4.23577	-1.71294
H2-Q4	8.03619	8.99549
H2-Q6	5.47372	6.11409
H2ac21	-2.09808	-1.70184
H2ac23	1.45705	1.5
H2bc13	-1.35935	-1.34808
H2bc7	-1.17663	-1.58496
H4c17	-4.48307	-4.90528
H4c18	2.46202	2.90601
H4c9	-3.59301	-3.07795
Hapln3	-1.29248	-1.25
Hdac10	-1.77898	-1.36486
Hdac7	1.81325	1.0796
Hdc	1.3217	1.64207
Hddc3	1.58496	2.3278
Heatr3	-1.3385	-1.66658
Hectd2	2.09515	1.73311
Hemk1	2.71529	1.87935
Henmt1	1.11007	1.00345
Hepacam2	3.33496	3.03393
Hexdc	1.60256	1.06576
Hgsnat	3.01022	3.27342
Higd2a	2.32161	2.32082
Hint3	1.87143	1.95092
Hjurp	-1.36312	-1.46751
Hk2	2.16795	2.14467
Hmcn2	2.18872	1.67856
Hmga2	-2.60144	-3.0222
Hnrnpa3	-1.19059	-1.43874
Hps3	1.08037	1.99017
Hrh2	3.1304	3.70959
Hs3st3a1	1.25638	2.43872
Hs3st3b1	1.13394	2.03743
Hsd3b7	-1.94278	-2.28396
Hspa12a	1.74432	2.7868
Hspa4l	2.60571	4.7171
Htra4	4.8725	4.75218
Hunk	-1.54248	-2.13711
Icosl	1.2304	1.13596
Idi1	-3.10745	-3.99218
Ido1	-4.0088	-4.85403
Ifi209	3.24977	3.27183
Ifit1bl2	2.63143	2.00094
Ifit3b	-2.15809	-2.35808
Ifitm1	-3.51718	-3.25544
Ifitm10	1.99432	1.1065
Ifitm2	-1.55935	-1.51047
Ift122	1.56198	2.0111
Igf2bp1	3.20743	2.9357
Igf2bp3	2.39056	2.36486
Igfbp4	1.76382	1.61234
Igsf3	-1.6733	-1.09291
Ikzf2	-1.85398	-1.75611
Il11ra1	2.07	1.74837
Il16	1.70582	1.6574
Il17rd	4.57493	4.8927
Il18	-1.76511	-1.07491
Il18r1	-2.7692	-1.28232
Il1f6	-2.04248	-1.76472
Il1f9	-2.3804	-2.77783
Il20rb	1.65685	2.33958
Il33	2.97608	5.18722
Il6ra	-1.48698	-2.43412
Inafm1	-1.85022	-2.22421
Inhbb	2.29248	3.34969
Inka1	2.8218	4.10813
Ino80dos	1.84521	1.49432
Intu	3.72423	7.2743
Invs	-1.41495	-1.3596
Irak1bp1	-7.24288	-6.43591
Itga2b	-1.22672	-1.22672
Itga4	2.25719	2.51336
Itgal	2.50445	2.15722
Itgax	-1.45287	-1.57422
Itgb1bp1	3.5793	1.64019
Itgb3	-2.79992	-2.09521
Itprip	1.01208	1.31564
Jam2	1.77788	1.97314
Jmjd1c	3.51022	3.6582
Jrk	-1.13814	-1.9211
Jrkl	3.35918	3.50158
Kalrn	1.90603	1.59406
Kat8	1.62538	1.62498
Kcng3	2.9554	2.57006
Kcnh4	2.68621	1.00683
Kcnh6	3.5748	2.17856
Kcnj13	-1.0176	-1.00345
Kcnn3	4.72672	4.18664
Kctd11	3.08083	2.13282
Kdm4a	1.30799	1.76412
Kdr	-1.97924	-1.85935
Kif13b	-2.19916	-1.06604
Kif5c	2.64056	1.5572
Klf10	1.25009	1.52008
Klf12	-2.02422	-1.91811
Klf9	2.09863	2.30304
Klhl22	1.12908	1.92408
Klkb1	1.20184	1.74145
Klrb1b	3.13406	2
Klrk1	-4.85481	-5.14294
Kmo	-2.52302	-2.00314
Krt16	-1.38608	-3.28142
Ksr1	-1.34823	-1.57638
LOC108169029	-1.50864	-1.80875
LOC115486414	1.37997	1.11723
LOC115487798	1.57561	1.50443
LOC115488029	2.2692	1.87695
LOC115488162	-1.11362	-1.20075
LOC115488669	-3.26043	-3.59352
LOC115490200	-1.12136	-1.8628
Lacc1	1.74097	1.98975
Lactb	-1.14352	-1.17876
Lair1	4.75468	1.74432
Lama3	-1.35537	-1.07135
Lamtor4	1.31636	1.04175
Lars2	4.4797	7.4511
Lats2	-1.75003	-1.49019
Layn	-2.21207	-1.70855
Lbp	-1.20719	-1.5163
Ldlrad4	1.00011	1.23662
Ldlrap1	2.9413	1.23904
Leng9	1.67022	2.22181
Lgals12	-1.5111	-2.48231
Lgals3bp	1.7118	1.25526
Lgr4	-1.35994	-1.16043
Lhx2	3.44718	5.38864
Lias	1.78659	1.20327
Lifr	-3.5186	-3.55296
Lig1	1.86653	2.47385
Lilra5	1.83429	2.00559
Lilra6	-4.00584	-4.68576
Limd1	-1.11849	-1.18175
Limk1	-1.12494	-1.26315
Lipg	-1.46413	-1.23965
Lipo3	2.87659	2.268
Lmbrd2	1.87339	2.2147
Lmnb2	1.65286	1.26361
Lmo4	-1.60209	-1.76666
Lox	-3.65183	-3.45093
Loxl2	-6.44798	-4.51138
Lpl	1.96617	2.74414
Lrg1	3.35723	1.5996
Lrig1	-1.64056	-1.5
Lrmda	-3.89833	-2.00463
Lrp12	-1.12882	-2.14921
Lrp2bp	-3.12596	-1.41384
Lrrc1	1.79248	1.90734
Lrrc14	-1.21184	-1.05125
Lrrc45	1.23135	1.28232
Lrrc75a	2.82907	4.13899
Lrrc75aos1	2.34969	3.22672
Lsm11	2.07476	1.10185
Lsm8	2.10295	1.8053
Lta	-1.58768	-3.26954
Ly6c2	1.7611	3.79248
Ly6d	1.58048	1.0556
Ly6i	2.98974	2.02458
Ly75	1.80541	1.33068
Ly86	3.53367	2.83163
Lyrm7	-2.72104	-2.3628
Lyz1	-2.41621	-2.69295
Macc1	1.64322	1.14352
Maf	-3.07435	-3.23275
Magohb	1.69959	1.81264
Maml3	-1.52702	-2.4766
Map1b	2.10918	1.30548
Mapk11	2.14785	2.63467
Marco	1.63266	1.49897
Marveld2	-1.4704	-2.93415
Mb21d2	-4.63549	-3.79406
Mcf2l	-2.74505	-2.75804
Mettl18	-5.38029	-5.45538
Mettl5	1.61329	1.75732
Mex3c	1.01627	1.23059
Mfn2	-1.48667	-3.46633
Mgat1	-2.08234	-2.36556
Mgl2	2.04674	2.67201
Mical3	2.00286	1.39203
Micall2	3.4237	3.83712
Miga2	1.03961	1.22327
Milr1	1.22282	1.61888
Minpp1	1.31036	1.88784
Mir99ahg	-2.67606	-2.9097
Mis18a	1.00904	1.67511
Mis18bp1	-2.84454	-1.84808
Mki67	1.68362	1.84736
Mlh1	1.94063	1.52524
Mmab	-1.90051	-1.0748
Mmp14	-5.99055	-6.0084
Mmp25	-1.10878	-1.62326
Mmp8	5.10402	4.98742
Mmp9	2.47672	2.46759
Morf4l1b	2.5748	2.32907
Mpeg1	-1.41874	-1.17152
Mpp6	1.24773	1.04536
Mpp7	3.9097	4.32551
Mpv17l	1.66096	1.72672
Mreg	1.02488	2.37229
Mrpl14	-1.94827	-1.78232
Mrpl40	1.14561	1.90276
Mrps12	1.08606	1.08048
Mrps16	1.64288	1.43173
Mrps24	-2.0346	-1.38816
Mrrf	1.95822	1.734
Ms4a4a	-8.23818	-3.25389
Ms4a6b	-3.97506	-3.75013
Ms4a6c	-1.68743	-1.3769
Ms4a7	2.89708	3.38286
Mss51	-1.08048	-1.16811
Mst1r	2.00904	1.60292
Mterf1a	-1.14624	-2.20184
Mterf2	-1.03232	-2.25744
Mthfd2l	4.28952	4.06316
Mthfr	1.88638	2.10944
Mtmr12	-1.86773	-2.76927
Mtss1	1.04916	1.58635
Muc6	1.2991	1.87229
Myadm	1.71725	2.06416
Mycl	2.40938	6.86313
Myg1	-1.71421	-2.02063
Mylip	-1.20554	-1.35215
Myo1b	3.47171	3.00652
Myo1e	-1.42479	-2.0587
Myo5b	-1.04248	-1.18872
Myof	-1.16014	-1.66448
Myorg	-4.11331	-2.77995
Mzt2	-1.68831	-1.79951
N4bp1	1.31488	1.13832
Naa38	3.10232	1.60853
Naip2	1.52468	1.57304
Napsa	1.49084	1.35285
Narf	-1.08048	-1.68872
Nat2	1.81995	1.77834
Nbeal2	1.38945	1.28586
Ncapg	-1.04992	-2.34808
Ncaph	-1.82135	-3.19616
Ncbp2	-1.30262	-1.08385
Ncdn	-1.83555	-1.43053
Ncf1	-1.18346	-1.31139
Nck2	2.5748	2.2751
Nckap5l	-2.24975	-1.19804
Nckipsd	1.95743	3.31359
Ncoa7	1.39894	1.6363
Ncs1	1.01472	2.34158
Ndc80	1.18872	1.72672
Ndnf	1.24646	1.13081
Ndufaf3	-2.02633	-1.79865
Ndufb6	3.67002	1.68975
Nelfa	-1.67417	-2.42557
Nelfe	-4.2462	-1.64903
Nenf	1.81687	1.12563
Nes	2.42046	1.95184
Neto2	-1.28438	-3.13635
Nfe2	2.03997	2.51543
Nfix	5.80317	7.92356
Nhsl1	-1.86306	-1.09179
Niban3	-1.04248	-1.04248
Nif3l1	-1.22726	-2.57987
Nipal1	2.96759	2.60794
Nipsnap1	-1.2868	-1.08048
Nit2	-1.05841	-1.46201
Nkiras2	1.79458	1.4038
Nle1	-1.63025	-2.01382
Nlrc3	-1.92188	-1.67255
Nlrc4	-1.25178	-1.14202
Nlrx1	1.51678	1.92856
Nmnat3	1.52488	2.47672
Nod1	-2.01957	-1.42319
Nos2	2.09625	2.41845
Notum	-1.25	-1.14624
Nova1	1.54248	2.6304
Nr1h3	-1.61413	-1.46418
Nr2c2ap	2.17727	1.28246
Nr4a3	1.21428	1.47109
Nrg4	-2.47832	-3.31521
Nsd2	-2.4812	-3.47389
Nsun3	1.80774	3.31027
Nt5c1a	4.96618	6.52593
Nt5dc2	-3.01124	-2.1346
Nt5e	-1.40425	-1.32669
Ntng2	7.31128	7.21731
Nts	2.29992	1.14624
Nubpl	2.32118	1.23984
Nudt16l1	-1.73776	-1.14176
Numbl	1.45123	1.24548
Oas1a	1.43863	1.13794
Oas1c	4.95681	4.60094
Oas1g	1.63121	1.70523
Ocel1	-1.29697	-1.40984
Ocln	-2.69768	-3.05864
Ogg1	2.80817	2.59158
Oit1	-2.42856	-1.66096
Olfr1396	3.30486	3.91729
Olfr56	1.49432	2.94982
Orai3	1.84078	2.22746
Orc6	1.21735	1.44673
Osbpl3	-2.38096	-3.04298
Ovol1	1.39624	1.33496
Oxsm	1.48782	1.64959
P2rx7	-1.44624	-1.67517
P2ry14	1.25572	1.4215
Pabpn1	-4.32177	-1.68512
Pank1	-1.09808	-1.3072
Pank4	-1.04691	-1.71156
Papss2	1.15761	1.71011
Pard3b	1.76358	1.6917
Parvb	1.82003	1.65562
Pax4	1.25	1.47672
Pbxip1	1.6561	1.59972
Pcbp2	2.9614	2.98021
Pcdh17	-2.44328	-2.2692
Pcdhga10	-1.62296	-1.18983
Pck2	1.35918	2.2369
Pclaf	1.04324	2.02062
Pcyox1l	-2.34557	-1.462
Pdcd2	-1.59969	-1.20634
Pdcd7	2.42285	3.06942
Pde10a	6.57154	4.96872
Pde1b	1.10645	1.29996
Pde3b	3.3856	3.2502
Pde5a	-1.39683	-1.18222
Pde8b	-1.08314	-1.28457
Pdlim4	1.17576	1.23129
Pdpn	1.48215	1.33089
Pear1	-2.12439	-1.3248
Pecam1	-1.90044	-1.02592
Perm1	-1.07632	-1.14281
Pex11a	2.13608	1.31961
Pex16	-1.27616	-1.84512
Pglyrp1	-1.30625	-2.16663
Phc2	1.91267	1.88169
Phf10	2.52655	2.51554
Phf11a	1.45154	1.62864
Phf11b	-1.37725	-1.16682
Phf11d	1.08569	1.35137
Phf19	2.13597	1.60125
Phlda1	-1.03599	-1.00539
Phpt1	-1.53975	-1.13101
Phyhd1	-1.21656	-1.87695
Phyhip	-2.09158	-2.47672
Pi16	2.97295	3.2692
Pigc	-1.67194	-1.05448
Pigp	3.57641	3.41904
Pigw	1.47672	1.62296
Pik3c3	1.81408	1.18215
Pilra	2.10688	2.25835
Pin1	1.09085	3.15582
Pkd2	3.07214	2.42077
Pkp4	2.35467	1.90216
Plcb4	1.39114	1.4204
Pld2	1.44678	1.35627
Plekha3	2.32839	1.76155
Plekhg3	1.35174	1.84521
Plekhg5	-2.02713	-1.62056
Plekhn1	-1.91004	-1.90185
Plk4	1.95167	3.05653
Plscr1	-1.81309	-1.6484
Pltp	-1.54498	-1.89469
Plxnd1	-1.74218	-1.97041
Pm20d1	-1.288	-1.24432
Pmepa1	1.95501	1.86789
Pmm1	1.8072	1.14624
Pnp2	-2.09405	-2.90786
Pnpla6	-1.93621	-1.09109
Pole3	-3.95257	-1.48386
Poli	-1.14624	-2.48782
Poll	-2.39056	-1.8628
Polr2g	-1.42557	-2.07135
Pomk	3.89694	3.00162
Pomt2	3.2991	1.25094
Popdc3	2.64718	2.2692
Pot1b	2.98231	3.6662
Pou6f1	-1.51603	-2.03178
Pparg	-1.41384	-1.33048
Ppbp	-4.49325	-3.34577
Ppic	-2.2692	-1.58048
Ppm1f	-1.94675	-1.74467
Ppm1l	-2.72475	-1.55469
Ppp1r14c	-2.34158	-3.02713
Ppp1r15a	-1.25003	-1.55079
Ppp1r3d	1.49559	2.05285
Ppp2r5a	2.14331	2.12445
Pram1	-2.21203	-4.12743
Prc1	-1.79944	-1.85416
Prdm1	1.69461	1.71177
Prdm9	1.38498	1.91906
Prep	1.04294	1.1346
Prickle2	-1.54248	-2.53232
Prkce	-1.53173	-1.9134
Prkn	-1.18334	-1.28946
Prmt9	-3.85908	-3.16066
Prpf19	1.78137	1.60396
Psd	3.18059	2.37557
Psd3	1.85442	1.05908
Psph	1.23506	1.14624
Pstpip1	2.77216	1.57275
Ptger2	-1.06177	-1.7026
Ptges	1.96278	1.58128
Ptgis	1.4974	1.51534
Ptgr1	-1.16616	-1.93976
Ptgs2os	2.12695	2.89624
Ptgs2os2	1.67713	2.06215
Ptpdc1	-1.49087	-1.20184
Ptpn13	-3.98417	-4.63163
Ptprcap	1.74432	1.90368
Ptprd	-1.62296	-1.71656
Ptpre	-1.57153	-1.66667
Pttg1	1.81823	1.40894
Ptx3	6.48802	7.13515
Pum1	2.8609	3.29963
Pus3	-1.08605	-1.09064
Pwp1	2.03565	1.41502
Qsox1	-2.67981	-1.79366
Rab19	1.48639	1.06008
Rab20	1.62782	1.81671
Rab6b	2.74646	1.37296
Rab7b	-1.73635	-1.4839
Rab8a	-4.25933	-6.19198
Rai14	-1.12182	-1.20246
Ramp3	-2.22731	-1.55887
Rapgef2	1.44781	1.75297
Rasgef1c	-1.5192	-1.20184
Rassf1	-1.70618	-3.93287
Rbbp4	2.14594	2.06012
Rbm47	1.2762	1.1124
Rbpjl	-2.16096	-1.22672
Rbx1	2.28937	1.78381
Rcan1	-3.89009	-2.24969
Rdh10	-1.76469	-4.92807
Rdm1	2.86026	3.81421
Rec114	-1.42264	-1.16892
Recql5	-1.03984	-1.01383
Relt	1.68304	1.62864
Rest	1.86923	2.0066
Retnla	-1.55411	-1.65977
Retreg1	3.44211	3.24259
Rfc4	-1.199	-2.53223
Rfx2	-1.59808	-1.79248
Rgl1	-1.47416	-1.90137
Rgs1	2.0613	2.98761
Rhoq	2.47722	3.28319
Rhou	4.90851	4.3248
Rinl	3.34808	3.48843
Riox2	1.20986	1.70746
Ripor2	-1.55793	-1.23538
Rnase10	2.74432	2.8248
Rnase2a	-1.57025	-1.806
Rnaset2b	6.71071	5.34284
Rnf144b	-1.62136	-1.71361
Rnf214	1.32673	1.74329
Rnf217	-1.26106	-1.01892
Rnf225	4.73504	5.3134
Rpgrip1	1.0491	1.42856
Rpia	-2.01242	-2.05708
Rpl18a	-5.67084	-6.65854
Rpl23	2.31776	1.98024
Rpl28	1.20784	1.1098
Rpl35a	1.75783	2.04959
Rprd1a	1.77466	1.13684
Rrp7a	1.18723	1.12802
Rrs1	2.22461	1.90497
Rs1	2.48782	1.01472
Rsad1	-1.03232	-1.95743
Rskr	-1.99145	-1.54248
Rsph4a	1.62695	2.82118
Rspry1	1.63307	5.13515
Rtl6	-1.21862	-2.51854
Rtn2	1.97104	2.63406
Rtn4ip1	1.15488	2.22295
Rtp3	-4.29107	-4.31994
Rundc1	1.5491	1.32498
Ryr2	-4.53191	-5.17412
S100b	-1.22672	-1.37296
Sall2	1.25	3.0748
Samd9l	9.85035	11.396
Satb2	-2.3754	-1.13152
Scamp5	-2.53232	-2.02582
Sccpdh	-1.71719	-3.20882
Schip1	4.23414	1.19189
Scin	-1.70184	-1.35824
Sco1	1.42586	1.91369
Scyl3	-1.30463	-1.24001
Sectm1a	-1.15734	-1.20184
Seh1l	2.02671	2.1027
Sel1l3	2.53399	1.50243
Sele	-7.29032	-6.72389
Selenbp2	-1.75	-2.5572
Sell	-2.06144	-1.09814
Selp	-2.01393	-2.18133
Sema4b	-1.30673	-3.46565
Sema6d	-1.29182	-1.62106
Septin1	-1.19271	-1.67856
Serpinb10	-3.64209	-3.30452
Serpinb6a	1.02914	1.16084
Serpinb9b	2.18621	3.7722
Serpine1	-1.64811	-2.28825
Sesn2	-1.51191	-2.73311
Sf3b6	3.25219	2.92547
Sfrp1	1.41096	1.04248
Sft2d3	1.0491	1.12584
Sgtb	1.75094	1.43872
Sh3bp4	2.58997	2.26932
Sh3pxd2a	-1.34066	-1.12196
Sh3tc1	1.58879	2.36903
Shisa3	4.55452	5.59129
Shld3	1.55358	1.04992
Simc1	-2.30457	-2.23285
Six1	3.97345	3.61749
Slc13a3	2.04248	1.33048
Slc16a10	2.23398	1.50635
Slc1a4	-2.0572	-1.22672
Slc26a1	1.45913	1.213
Slc26a6	-1.83738	-1.45913
Slc27a6	-2.0111	-1.59808
Slc2a13	-4.37657	-4.58371
Slc30a1	-1.1232	-1.05857
Slc30a4	-4.2941	-2.28677
Slc35e1	-1.21984	-1.99698
Slc38a6	1.03595	1.22718
Slc49a4	2.26942	2.47969
Slco3a1	3.79065	2.43494
Slfn4	1.72121	2.02243
Slpi	1.01289	1.83101
Slx4ip	-1.87115	-1.94848
Smagp	-1.27273	-1.0488
Smarca5	2.38992	2.5112
Smyd3	-7.33003	-7.06417
Snhg12	1.33792	1.96862
Snhg14	-2.0556	-1.87176
Snhg4	-1.35824	-1.72672
Snhg6	2.91006	1.2676
Snrpd1	1.14273	1.79336
Sntb1	1.2253	3.0538
Sorbs3	-1.03719	-2.34637
Sorcs2	1.2676	1.35824
Sorl1	5.28824	4.18261
Sox13	-1.40734	-1.0491
Spata2l	2.34808	1.4935
Spata6	1.21099	1.4953
Spats1	-1.5556	-1.29248
Sphk1	4.23846	2.92232
Spice1	-1.13306	-2.84969
Spink2	-1.92856	-1.08048
Spint2	-1.87356	-4.89393
Spn	1.13151	2.31256
Spp1	-1.36355	-1.45068
Spry4	2.46508	2.58496
Srp19	-1.40545	-1.39452
Srpk1	1.11361	1.53746
Ssh3	1.91171	2.57965
Ssx2ip	3.36345	1.19522
St14	3.4237	2.2787
St3gal5	1.60158	2.77611
St6galnac3	1.14624	1.87296
St6galnac6	-1.23477	-2.95681
Stab1	-5.67672	-6.79211
Stard5	2.67983	2.23352
Ston2	1.33948	3.19461
Stxbp3	1.35696	1.63171
Stxbp6	-1.92206	-2.47295
Sulf2	-1.32931	-1.39204
Syde1	-3.00385	-2.43255
Syne1	-1.518	-1.17408
Synpo	1.62946	1.73782
Synpo2	-1.39624	-3.89056
Taf1a	-1.37856	-2.94698
Taf2	-1.11716	-1.01796
Taf4	3.31248	2.88126
Taf5	-3.35589	-1.29623
Taf9	-1.04773	-1.04971
Tagap	-1.42946	-1.0556
Tal1	4.50498	3.09878
Tanc1	3.62015	4.64278
Tango2	2.2387	1.15818
Tarm1	1.68447	2.25293
Tbc1d30	-1.34808	-2.15368
Tbc1d8	-2.30111	-1.93547
Tcaf1	-2.28335	-2.93649
Tcf7	2.0924	2.10367
Tcf7l1	-1.75448	-1.69896
Tcf7l2	-1.00891	-1.06893
Tchp	1.49145	2.10824
Tcp10b	1.04353	4.31896
Tctex1d2	-1.48437	-2.26276
Tctn1	1.23837	1.55068
Tenm4	2.04992	1.16384
Tent5c	1.52899	1.45301
Tepsin	-3.67104	-1.19565
Terf2	2.00694	1.03359
Tesk1	-1.04007	-1.25158
Tet1	1.87296	3.48231
Tfec	-2.0009	-1.62713
Tgfa	-2.62296	-3.29807
Tgfb2	2.0587	3.04752
Tgfbr3	1.60158	1.84017
Tgif2	3.11351	1.37862
Tgtp1	-2.14885	-2.28575
Thada	1.32206	1.13683
Thap1	2.63974	3.48535
Them6	-1.47737	-2.40072
Thumpd2	-1.35836	-2.23135
Thyn1	1.04471	1.31863
Tiam2	1.54992	1.92206
Tifab	-2.9356	-3.18476
Timm10b	-1.53296	-4.64352
Timp3	-4.52976	-4.25955
Tjp2	2.43368	2.76317
Tln2	2.14103	2.42352
Tlr1	-1.91508	-2.23097
Tlr3	2.90797	3.21099
Tlr6	-1.89262	-1.84983
Tm4sf19	-1.90286	-2.0111
Tm7sf3	-1.62739	-1.91434
Tmc3	2.56257	3.87072
Tmco4	-1.44124	-1.05129
Tmem132a	-2.11536	-1.8725
Tmem150a	3.28438	2.15057
Tmem159	-1.27899	-1.95722
Tmem160	-1.39722	-1.44354
Tmem175	-1.60537	-1.50225
Tmem178	1.64624	1.78232
Tmem181a	2.32275	2.07216
Tmem201	1.14624	1.17475
Tmem241	1.44718	1.87695
Tmem243	1.41153	1.84947
Tmem254a	-3.57103	-2.96759
Tmem38b	1.69323	1.62639
Tmem39b	2.19108	4.10545
Tmem51	-2.30234	-1.24378
Tmem65	-2.711	-3.13961
Tmem67	1.56805	3.22846
Tmem79	2.22672	1.25
Tmprss2	4.30358	5.32975
Tmsb10	-1.34989	-3.05642
Tmtc3	6.48698	5.60465
Tnfaip6	1.64718	2.5137
Tnfaip8l3	3.24557	1.93961
Tnfrsf10b	-3.06848	-4.50775
Tnfrsf12a	-1.54222	-3.49235
Tnfrsf1b	-3.69968	-4.37343
Tnfrsf22	3.18155	1.70184
Tnfrsf9	2.30358	2.95398
Tnfsf9	-1.40873	-1.10912
Tnik	-1.70336	-2.37106
Tor1b	-2.80811	-3.33913
Tpbg	1.38942	1.73442
Traf3ip2	1.17463	1.35201
Traf5	-1.28049	-1.08133
Trem1	-1.51527	-1.2769
Trem2	1.79248	2.12296
Trim13	1.35871	1.16595
Trim39	2.30316	1.10047
Trim5	-1.16075	-1.67669
Trim6	-1.94207	-1.58799
Trp53i11	1.61346	1.1791
Tspan13	-1.60847	-2.10841
Tspan15	2.3628	2.53232
Tspan18	1.29248	1.84808
Tspan3	1.2616	1.13949
Tspan32	4.38978	2.09808
Tspoap1	1.74669	2.92265
Tstd3	-1.25878	-2.73305
Ttc21b	-1.88769	-2.58496
Ttll5	1.48334	2.78045
Tuba1b	-1.19155	-1.18257
Tubb2b	-3.0351	-3.08923
Tubd1	1.03232	1.0556
Tusc3	3.44296	3.11253
Twnk	1.45184	2.42206
Txlnb	4.27535	2.99103
Txndc17	1.06427	1.17112
U2af2	2.45887	2.27948
Ubald2	-1.04226	-1.87416
Ube2e2	-1.28814	-1.30275
Ublcp1	-1.12654	-1.10769
Uck2	2.33953	1.49728
Ugdh	-1.12361	-2.01767
Ulk2	3.60425	2.7668
Unc119	-2.68347	-3.34221
Unc13b	-1.21926	-1.14857
Unc5b	1.81198	1.17967
Uqcc3	-1.85935	-1.80358
Usp49	1.5491	1.68368
Ust	-1.16962	-1.12694
Utp14b	2.84521	2.79608
Vamp2	2.37045	1.95994
Vars	2.75386	1.57797
Vash1	-2.7474	-2.66242
Vcam1	1.45081	1.89586
Vgll3	-4.15528	-2.9292
Vill	3.32831	3.63769
Vis1	-2.09186	-1.31252
Vmn2r90	3.12296	2.12296
Vmn2r96	2.5111	2.87744
Vnn3	-4.41285	-3.57703
Vps52	5.50445	5.02565
Vrk2	1.80484	1.2428
Vsig10l	-1.34512	-1.64624
Wdr18	-1.44864	-2.75481
Wdr92	2.72421	2.90368
Xaf1	-1.44017	-1.48646
Xcr1	-1.13587	-1.29248
Xkr8	3.58733	3.65624
Xrcc5	2.19328	1.10376
Xylt2	6.48432	6.58507
Zbed4	1.27067	1.34758
Zbtb14	1.34506	2.48552
Zbtb18	1.61386	1.02334
Zbtb46	1.75239	2.43778
Zbtb7c	2.93518	2.3017
Zcchc14	3.90809	3.14103
Zcchc17	2.67111	2.15265
Zcchc24	1.26024	1.28035
Zcchc3	2.21294	2.22104
Zcwpw1	-2.51647	-1.40976
Zeb1	2.20551	1.51625
Zfand2a	-1.88059	-2.48835
Zfp324	3.45644	4.08039
Zfp33b	2.48782	2.27319
Zfp346	-1.9199	-3.51821
Zfp36l2	1.3131	1.53824
Zfp385a	1.08015	1.63444
Zfp395	-2.77582	-1.57746
Zfp414	1.91006	2.85918
Zfp446	1.21656	1.24432
Zfp449	-1.69534	-3.11728
Zfp558	2.4761	2.55291
Zfp560	1.89624	2.41544
Zfp57	-1.08048	-1.5572
Zfp653	-1.68286	-1.91304
Zfp654	2.66604	1.39798
Zfp658	-1.15842	-1.85719
Zfp677	2.4812	1.33048
Zfp7	1.17112	1.54248
Zfp709	2.91943	3.12019
Zfp719	1.06151	1.09323
Zfp809	-1.44839	-1.17684
Zfp811	1.42856	3.65183
Zfp827	-2.31325	-2.20882
Zfp937	-1.89624	-1.70184
Zfp955a	2.01854	2.33496
Zfp960	-1.69534	-1.08048
Zfp974	1.54248	2.00673
Zmym5	2.76545	2.95812
Zmym6	-2.82694	-2.09712
Zscan25	2.66737	3.84454
Zscan30	1.78232	1.58048
Zswim6	-1.07872	-1.4578
