# Supplementary material for: Allele-specific gene expression in F1 hybrid mice reveals structural variants affecting macrophage characteristics
Source: Sci Rep. 2025 Oct 29;15:37846. doi: 10.1038/s41598-025-21643-w (PMC12572132; doi:10.1038/s41598-025-21643-w)
Supplement: Supplementary file 4 — Supplementary Information 4. [file 41598_2025_21643_MOESM4_ESM.xlsx]

## Sheet: Sheet1
chromosome	start	end	JF1 Gap Name	Size	strand
chr1	3015484	3015707	JF1_Gap_1	224	+
chr1	3015953	3016334	JF1_Gap_2	382	+
chr1	3016696	3017468	JF1_Gap_3	773	+
chr1	3017773	3018188	JF1_Gap_4	416	+
chr1	3018585	3018836	JF1_Gap_5	252	+
chr1	3038321	3039009	JF1_Gap_6	689	+
chr1	3039222	3039890	JF1_Gap_7	669	+
chr1	3050141	3050527	JF1_Gap_8	387	+
chr1	3053059	3053529	JF1_Gap_9	471	+
chr1	3055257	3055724	JF1_Gap_10	468	+
chr1	3056702	3056990	JF1_Gap_11	289	+
chr1	3065276	3065490	JF1_Gap_12	215	+
chr1	3065854	3066160	JF1_Gap_13	307	+
chr1	3068960	3069509	JF1_Gap_14	550	+
chr1	3076716	3076990	JF1_Gap_15	275	+
chr1	3085647	3086178	JF1_Gap_16	532	+
chr1	3087835	3088209	JF1_Gap_17	375	+
chr1	3088801	3089012	JF1_Gap_18	212	+
chr1	3089746	3090069	JF1_Gap_19	324	+
chr1	3090952	3091240	JF1_Gap_20	289	+
chr1	3091449	3091801	JF1_Gap_21	353	+
chr1	3092011	3092569	JF1_Gap_22	559	+
chr1	3096205	3097001	JF1_Gap_23	797	+
chr1	3098716	3098991	JF1_Gap_24	276	+
chr1	3099492	3099954	JF1_Gap_25	463	+
chr1	3108310	3108791	JF1_Gap_26	482	+
chr1	3109885	3110247	JF1_Gap_27	363	+
chr1	3111138	3111449	JF1_Gap_28	312	+
chr1	3136582	3136824	JF1_Gap_29	243	+
chr1	3138819	3139634	JF1_Gap_30	816	+
chr1	3148535	3148796	JF1_Gap_31	262	+
chr1	3150919	3151472	JF1_Gap_32	554	+
chr1	3151738	3152400	JF1_Gap_33	663	+
chr1	3153641	3154238	JF1_Gap_34	598	+
chr1	3155261	3155588	JF1_Gap_35	328	+
chr1	3156561	3156953	JF1_Gap_36	393	+
chr1	3158508	3159218	JF1_Gap_37	711	+
chr1	3159469	3159701	JF1_Gap_38	233	+
chr1	3160114	3160851	JF1_Gap_39	738	+
chr1	3161152	3161530	JF1_Gap_40	379	+
chr1	3177969	3178681	JF1_Gap_41	713	+
chr1	3193478	3193774	JF1_Gap_42	297	+
chr1	3194026	3194232	JF1_Gap_43	207	+
chr1	3230669	3230907	JF1_Gap_44	239	+
chr1	3231823	3232044	JF1_Gap_45	222	+
chr1	3233373	3233758	JF1_Gap_46	386	+
chr1	3233995	3234222	JF1_Gap_47	228	+
chr1	3242552	3243191	JF1_Gap_48	640	+
chr1	3277038	3277805	JF1_Gap_49	768	+
chr1	3278403	3278692	JF1_Gap_50	290	+
chr1	3278886	3279503	JF1_Gap_51	618	+
chr1	3279946	3280249	JF1_Gap_52	304	+
chr1	3287282	3287695	JF1_Gap_53	414	+
chr1	3291465	3292379	JF1_Gap_54	915	+
chr1	3302512	3302846	JF1_Gap_55	335	+
chr1	3302998	3303217	JF1_Gap_56	220	+
chr1	3344788	3345011	JF1_Gap_57	224	+
chr1	3352035	3352439	JF1_Gap_58	405	+
chr1	3390186	3390575	JF1_Gap_59	390	+
chr1	3419676	3420237	JF1_Gap_60	562	+
chr1	3455055	3455843	JF1_Gap_61	789	+
chr1	3509737	3510003	JF1_Gap_62	267	+
chr1	3540101	3540383	JF1_Gap_63	283	+
chr1	3612573	3612776	JF1_Gap_64	204	+
chr1	3612924	3613386	JF1_Gap_65	463	+
chr1	3613618	3613821	JF1_Gap_66	204	+
chr1	3616791	3617157	JF1_Gap_67	367	+
chr1	3617427	3617856	JF1_Gap_68	430	+
chr1	3686290	3686521	JF1_Gap_69	232	+
chr1	3696525	3696885	JF1_Gap_70	361	+
chr1	3697203	3697810	JF1_Gap_71	608	+
chr1	3698238	3698632	JF1_Gap_72	395	+
chr1	3698884	3699502	JF1_Gap_73	619	+
chr1	3700092	3700516	JF1_Gap_74	425	+
chr1	3703623	3703953	JF1_Gap_75	331	+
chr1	3709543	3709782	JF1_Gap_76	240	+
chr1	3736633	3736910	JF1_Gap_77	278	+
chr1	3737122	3737444	JF1_Gap_78	323	+
chr1	3738482	3739165	JF1_Gap_79	684	+
chr1	3739875	3740261	JF1_Gap_80	387	+
chr1	3754260	3754939	JF1_Gap_81	680	+
chr1	3755593	3755873	JF1_Gap_82	281	+
chr1	3756087	3756331	JF1_Gap_83	245	+
chr1	3761560	3762270	JF1_Gap_84	711	+
chr1	3770734	3771587	JF1_Gap_85	854	+
chr1	3779893	3780132	JF1_Gap_86	240	+
chr1	3805405	3805774	JF1_Gap_87	370	+
chr1	3816663	3816935	JF1_Gap_88	273	+
chr1	3823888	3824648	JF1_Gap_89	761	+
chr1	3825983	3826516	JF1_Gap_90	534	+
chr1	3826980	3827529	JF1_Gap_91	550	+
chr1	3845089	3845911	JF1_Gap_92	823	+
chr1	3849854	3850100	JF1_Gap_93	247	+
chr1	3850660	3850891	JF1_Gap_94	232	+
chr1	3851151	3851544	JF1_Gap_95	394	+
chr1	3852081	3852338	JF1_Gap_96	258	+
chr1	3881793	3882075	JF1_Gap_97	283	+
chr1	3928190	3928480	JF1_Gap_98	291	+
chr1	3955715	3955987	JF1_Gap_99	273	+
chr1	3957600	3957846	JF1_Gap_100	247	+
chr1	3963664	3964004	JF1_Gap_101	341	+
chr1	3965102	3965648	JF1_Gap_102	547	+
chr1	3983367	3983759	JF1_Gap_103	393	+
chr1	3984126	3984690	JF1_Gap_104	565	+
chr1	3985020	3985257	JF1_Gap_105	238	+
chr1	3985388	3985656	JF1_Gap_106	269	+
chr1	3985885	3986218	JF1_Gap_107	334	+
chr1	3986622	3986949	JF1_Gap_108	328	+
chr1	3988110	3988504	JF1_Gap_109	395	+
chr1	3997786	3998229	JF1_Gap_110	444	+
chr1	4071376	4071658	JF1_Gap_111	283	+
chr1	4072630	4072898	JF1_Gap_112	269	+
chr1	4075283	4076151	JF1_Gap_113	869	+
chr1	4076448	4076763	JF1_Gap_114	316	+
chr1	4085314	4085531	JF1_Gap_115	218	+
chr1	4085678	4085909	JF1_Gap_116	232	+
chr1	4106100	4106994	JF1_Gap_117	895	+
chr1	4110145	4111067	JF1_Gap_118	923	+
chr1	4118978	4119177	JF1_Gap_119	200	+
chr1	4132161	4132515	JF1_Gap_120	355	+
chr1	4157733	4158089	JF1_Gap_121	357	+
chr1	4159262	4160151	JF1_Gap_122	890	+
chr1	4160280	4160836	JF1_Gap_123	557	+
chr1	4161628	4161843	JF1_Gap_124	216	+
chr1	4203184	4203781	JF1_Gap_125	598	+
chr1	4219929	4220300	JF1_Gap_126	372	+
chr1	4220622	4221551	JF1_Gap_127	930	+
chr1	4229562	4230104	JF1_Gap_128	543	+
chr1	4236840	4237073	JF1_Gap_129	234	+
chr1	4246486	4246808	JF1_Gap_130	323	+
chr1	4249873	4250452	JF1_Gap_131	580	+
chr1	4256677	4256998	JF1_Gap_132	322	+
chr1	4257089	4257293	JF1_Gap_133	205	+
chr1	4257430	4258373	JF1_Gap_134	944	+
chr1	4258600	4258854	JF1_Gap_135	255	+
chr1	4285140	4285372	JF1_Gap_136	233	+
chr1	4306107	4306322	JF1_Gap_137	216	+
chr1	4329535	4330109	JF1_Gap_138	575	+
chr1	4331357	4331586	JF1_Gap_139	230	+
chr1	4340353	4341298	JF1_Gap_140	946	+
chr1	4372841	4373478	JF1_Gap_141	638	+
chr1	4374538	4374764	JF1_Gap_142	227	+
chr1	4375746	4376311	JF1_Gap_143	566	+
chr1	4425092	4425298	JF1_Gap_144	207	+
chr1	4437303	4438046	JF1_Gap_145	744	+
chr1	4440157	4440391	JF1_Gap_146	235	+
chr1	4441249	4441952	JF1_Gap_147	704	+
chr1	4444082	4444521	JF1_Gap_148	440	+
chr1	4444685	4445527	JF1_Gap_149	843	+
chr1	4461193	4461459	JF1_Gap_150	267	+
chr1	4480717	4480991	JF1_Gap_151	275	+
chr1	4517089	4517471	JF1_Gap_152	383	+
chr1	4523596	4524342	JF1_Gap_153	747	+
chr1	4529191	4529803	JF1_Gap_154	613	+
chr1	4573756	4574032	JF1_Gap_155	277	+
chr1	4590315	4590578	JF1_Gap_156	264	+
chr1	4675785	4676156	JF1_Gap_157	372	+
chr1	4721974	4722176	JF1_Gap_158	203	+
chr1	4727117	4727683	JF1_Gap_159	567	+
chr1	4755267	4755855	JF1_Gap_160	589	+
chr1	4765583	4765804	JF1_Gap_161	222	+
chr1	4788776	4789351	JF1_Gap_162	576	+
chr1	4794996	4795222	JF1_Gap_163	227	+
chr1	4860154	4860385	JF1_Gap_164	232	+
chr1	4861731	4861941	JF1_Gap_165	211	+
chr1	4866430	4866856	JF1_Gap_166	427	+
chr1	4879187	4879959	JF1_Gap_167	773	+
chr1	4914087	4914399	JF1_Gap_168	313	+
chr1	4920980	4921204	JF1_Gap_169	225	+
chr1	4924781	4924999	JF1_Gap_170	219	+
chr1	4940622	4940902	JF1_Gap_171	281	+
chr1	4947100	4947414	JF1_Gap_172	315	+
chr1	4947837	4948536	JF1_Gap_173	700	+
chr1	4948858	4949163	JF1_Gap_174	306	+
chr1	4951683	4952644	JF1_Gap_175	962	+
chr1	4953194	4953527	JF1_Gap_176	334	+
chr1	4973278	4973512	JF1_Gap_177	235	+
chr1	4973750	4974028	JF1_Gap_178	279	+
chr1	4974279	4974557	JF1_Gap_179	279	+
chr1	4979672	4979981	JF1_Gap_180	310	+
chr1	4980446	4980681	JF1_Gap_181	236	+
chr1	5023403	5023683	JF1_Gap_182	281	+
chr1	5039641	5039888	JF1_Gap_183	248	+
chr1	5040662	5040945	JF1_Gap_184	284	+
chr1	5049770	5050250	JF1_Gap_185	481	+
chr1	5053078	5053339	JF1_Gap_186	262	+
chr1	5057050	5057261	JF1_Gap_187	212	+
chr1	5060397	5060844	JF1_Gap_188	448	+
chr1	5061076	5061651	JF1_Gap_189	576	+
chr1	5061984	5062467	JF1_Gap_190	484	+
chr1	5066469	5067173	JF1_Gap_191	705	+
chr1	5076708	5076973	JF1_Gap_192	266	+
chr1	5082028	5082513	JF1_Gap_193	486	+
chr1	5132636	5132903	JF1_Gap_194	268	+
chr1	5190432	5191315	JF1_Gap_195	884	+
chr1	5195400	5195722	JF1_Gap_196	323	+
chr1	5207080	5207377	JF1_Gap_197	298	+
chr1	5215409	5215666	JF1_Gap_198	258	+
chr1	5252481	5252706	JF1_Gap_199	226	+
chr1	5252931	5253438	JF1_Gap_200	508	+
chr1	5271421	5272365	JF1_Gap_201	945	+
chr1	5293541	5294098	JF1_Gap_202	558	+
chr1	5296418	5296746	JF1_Gap_203	329	+
chr1	5307921	5308217	JF1_Gap_204	297	+
chr1	5308373	5308794	JF1_Gap_205	422	+
chr1	5309009	5309217	JF1_Gap_206	209	+
chr1	5343342	5344047	JF1_Gap_207	706	+
chr1	5348652	5348866	JF1_Gap_208	215	+
chr1	5348985	5349344	JF1_Gap_209	360	+
chr1	5359043	5359246	JF1_Gap_210	204	+
chr1	5361863	5362136	JF1_Gap_211	274	+
chr1	5372992	5373234	JF1_Gap_212	243	+
chr1	5375223	5376029	JF1_Gap_213	807	+
chr1	5401609	5402077	JF1_Gap_214	469	+
chr1	5409744	5409957	JF1_Gap_215	214	+
chr1	5423166	5423656	JF1_Gap_216	491	+
chr1	5429822	5430032	JF1_Gap_217	211	+
chr1	5430727	5430977	JF1_Gap_218	251	+
chr1	5431224	5432160	JF1_Gap_219	937	+
chr1	5436317	5436854	JF1_Gap_220	538	+
chr1	5440181	5440472	JF1_Gap_221	292	+
chr1	5449796	5450258	JF1_Gap_222	463	+
chr1	5459238	5459460	JF1_Gap_223	223	+
chr1	5463410	5463638	JF1_Gap_224	229	+
chr1	5468505	5469071	JF1_Gap_225	567	+
chr1	5484096	5484736	JF1_Gap_226	641	+
chr1	5485013	5485471	JF1_Gap_227	459	+
chr1	5485920	5486459	JF1_Gap_228	540	+
chr1	5486737	5486937	JF1_Gap_229	201	+
chr1	5486997	5487217	JF1_Gap_230	221	+
chr1	5487323	5487857	JF1_Gap_231	535	+
chr1	5488270	5488816	JF1_Gap_232	547	+
chr1	5518013	5518246	JF1_Gap_233	234	+
chr1	5526324	5526750	JF1_Gap_234	427	+
chr1	5564989	5565203	JF1_Gap_235	215	+
chr1	5567482	5567870	JF1_Gap_236	389	+
chr1	5574725	5575038	JF1_Gap_237	314	+
chr1	5575261	5576179	JF1_Gap_238	919	+
chr1	5646597	5646799	JF1_Gap_239	203	+
chr1	5648241	5648454	JF1_Gap_240	214	+
chr1	5668085	5668715	JF1_Gap_241	631	+
chr1	5669701	5670131	JF1_Gap_242	431	+
chr1	5677279	5678261	JF1_Gap_243	983	+
chr1	5681281	5682234	JF1_Gap_244	954	+
chr1	5733712	5734232	JF1_Gap_245	521	+
chr1	5747611	5747868	JF1_Gap_246	258	+
chr1	5748945	5749195	JF1_Gap_247	251	+
chr1	5757000	5757243	JF1_Gap_248	244	+
chr1	5766882	5767532	JF1_Gap_249	651	+
chr1	5783129	5783329	JF1_Gap_250	201	+
chr1	5788035	5788353	JF1_Gap_251	319	+
chr1	5804342	5804829	JF1_Gap_252	488	+
chr1	5810690	5810995	JF1_Gap_253	306	+
chr1	5838924	5839814	JF1_Gap_254	891	+
chr1	5841657	5842478	JF1_Gap_255	822	+
chr1	5848986	5849309	JF1_Gap_256	324	+
chr1	5849965	5850232	JF1_Gap_257	268	+
chr1	5858037	5858359	JF1_Gap_258	323	+
chr1	5859664	5859918	JF1_Gap_259	255	+
chr1	5862076	5862954	JF1_Gap_260	879	+
chr1	5869649	5870219	JF1_Gap_261	571	+
chr1	5870745	5871284	JF1_Gap_262	540	+
chr1	5872078	5872455	JF1_Gap_263	378	+
chr1	5872803	5873332	JF1_Gap_264	530	+
chr1	5873795	5874055	JF1_Gap_265	261	+
chr1	5883663	5883942	JF1_Gap_266	280	+
chr1	5920227	5920974	JF1_Gap_267	748	+
chr1	5982895	5983436	JF1_Gap_268	542	+
chr1	5993840	5994673	JF1_Gap_269	834	+
chr1	6017392	6017639	JF1_Gap_270	248	+
chr1	6026872	6027084	JF1_Gap_271	213	+
chr1	6039231	6040099	JF1_Gap_272	869	+
chr1	6066346	6066562	JF1_Gap_273	217	+
chr1	6066822	6067272	JF1_Gap_274	451	+
chr1	6091036	6091250	JF1_Gap_275	215	+
chr1	6091879	6092084	JF1_Gap_276	206	+
chr1	6098918	6099270	JF1_Gap_277	353	+
chr1	6105705	6105921	JF1_Gap_278	217	+
chr1	6106596	6106799	JF1_Gap_279	204	+
chr1	6109196	6109416	JF1_Gap_280	221	+
chr1	6116400	6116605	JF1_Gap_281	206	+
chr1	6124345	6124767	JF1_Gap_282	423	+
chr1	6124991	6125272	JF1_Gap_283	282	+
chr1	6131631	6132004	JF1_Gap_284	374	+
chr1	6138418	6139316	JF1_Gap_285	899	+
chr1	6145139	6145930	JF1_Gap_286	792	+
chr1	6149441	6150359	JF1_Gap_287	919	+
chr1	6171686	6172480	JF1_Gap_288	795	+
chr1	6201247	6201758	JF1_Gap_289	512	+
chr1	6273534	6274179	JF1_Gap_290	646	+
chr1	6299022	6299308	JF1_Gap_291	287	+
chr1	6299777	6300041	JF1_Gap_292	265	+
chr1	6314861	6315278	JF1_Gap_293	418	+
chr1	6317246	6317562	JF1_Gap_294	317	+
chr1	6325348	6325603	JF1_Gap_295	256	+
chr1	6334084	6334683	JF1_Gap_296	600	+
chr1	6335458	6335944	JF1_Gap_297	487	+
chr1	6336281	6336579	JF1_Gap_298	299	+
chr1	6338389	6339024	JF1_Gap_299	636	+
chr1	6345982	6346839	JF1_Gap_300	858	+
chr1	6347766	6347993	JF1_Gap_301	228	+
chr1	6364742	6365136	JF1_Gap_302	395	+
chr1	6365558	6365851	JF1_Gap_303	294	+
chr1	6366133	6366416	JF1_Gap_304	284	+
chr1	6367484	6367727	JF1_Gap_305	244	+
chr1	6368310	6368523	JF1_Gap_306	214	+
chr1	6379383	6379624	JF1_Gap_307	242	+
chr1	6380218	6380927	JF1_Gap_308	710	+
chr1	6382995	6383223	JF1_Gap_309	229	+
chr1	6393912	6394196	JF1_Gap_310	285	+
chr1	6407915	6408254	JF1_Gap_311	340	+
chr1	6429013	6429525	JF1_Gap_312	513	+
chr1	6432520	6433352	JF1_Gap_313	833	+
chr1	6462893	6463162	JF1_Gap_314	270	+
chr1	6513730	6514286	JF1_Gap_315	557	+
chr1	6515622	6515987	JF1_Gap_316	366	+
chr1	6516305	6516639	JF1_Gap_317	335	+
chr1	6528331	6528802	JF1_Gap_318	472	+
chr1	6533650	6534018	JF1_Gap_319	369	+
chr1	6534441	6535157	JF1_Gap_320	717	+
chr1	6537371	6537703	JF1_Gap_321	333	+
chr1	6538127	6538376	JF1_Gap_322	250	+
chr1	6542141	6542360	JF1_Gap_323	220	+
chr1	6552026	6552250	JF1_Gap_324	225	+
chr1	6558385	6558891	JF1_Gap_325	507	+
chr1	6562817	6563163	JF1_Gap_326	347	+
chr1	6568661	6569011	JF1_Gap_327	351	+
chr1	6574482	6574718	JF1_Gap_328	237	+
chr1	6587491	6588471	JF1_Gap_329	981	+
chr1	6595331	6595668	JF1_Gap_330	338	+
chr1	6603445	6603764	JF1_Gap_331	320	+
chr1	6620134	6620614	JF1_Gap_332	481	+
chr1	6648130	6648480	JF1_Gap_333	351	+
chr1	6648665	6649650	JF1_Gap_334	986	+
chr1	6652005	6652268	JF1_Gap_335	264	+
chr1	6663098	6663444	JF1_Gap_336	347	+
chr1	6665365	6665997	JF1_Gap_337	633	+
chr1	6671687	6671912	JF1_Gap_338	226	+
chr1	6672536	6673110	JF1_Gap_339	575	+
chr1	6677264	6677677	JF1_Gap_340	414	+
chr1	6686262	6686599	JF1_Gap_341	338	+
chr1	6689823	6690561	JF1_Gap_342	739	+
chr1	6691653	6692166	JF1_Gap_343	514	+
chr1	6692368	6692612	JF1_Gap_344	245	+
chr1	6692823	6693164	JF1_Gap_345	342	+
chr1	6693937	6694252	JF1_Gap_346	316	+
chr1	6695733	6696179	JF1_Gap_347	447	+
chr1	6696405	6696713	JF1_Gap_348	309	+
chr1	6704650	6705173	JF1_Gap_349	524	+
chr1	6879865	6880091	JF1_Gap_350	227	+
chr1	6885615	6885898	JF1_Gap_351	284	+
chr1	6933613	6934127	JF1_Gap_352	515	+
chr1	6945492	6945727	JF1_Gap_353	236	+
chr1	6947281	6947939	JF1_Gap_354	659	+
chr1	6948285	6948959	JF1_Gap_355	675	+
chr1	6949623	6950168	JF1_Gap_356	546	+
chr1	6997238	6997550	JF1_Gap_357	313	+
chr1	7013550	7014150	JF1_Gap_358	601	+
chr1	7032707	7033075	JF1_Gap_359	369	+
chr1	7046500	7046708	JF1_Gap_360	209	+
chr1	7056413	7056846	JF1_Gap_361	434	+
chr1	7056996	7057304	JF1_Gap_362	309	+
chr1	7080923	7081148	JF1_Gap_363	226	+
chr1	7083381	7084094	JF1_Gap_364	714	+
chr1	7084942	7085334	JF1_Gap_365	393	+
chr1	7101876	7102261	JF1_Gap_366	386	+
chr1	7118787	7119186	JF1_Gap_367	400	+
chr1	7124143	7124507	JF1_Gap_368	365	+
chr1	7157240	7157533	JF1_Gap_369	294	+
chr1	7171507	7172178	JF1_Gap_370	672	+
chr1	7182032	7182241	JF1_Gap_371	210	+
chr1	7184698	7185169	JF1_Gap_372	472	+
chr1	7190227	7190518	JF1_Gap_373	292	+
chr1	7192351	7192751	JF1_Gap_374	401	+
chr1	7213855	7214082	JF1_Gap_375	228	+
chr1	7222336	7222661	JF1_Gap_376	326	+
chr1	7226356	7226775	JF1_Gap_377	420	+
chr1	7231106	7231459	JF1_Gap_378	354	+
chr1	7231581	7231844	JF1_Gap_379	264	+
chr1	7231987	7232209	JF1_Gap_380	223	+
chr1	7233164	7233709	JF1_Gap_381	546	+
chr1	7275138	7275619	JF1_Gap_382	482	+
chr1	7275864	7276147	JF1_Gap_383	284	+
chr1	7276617	7277003	JF1_Gap_384	387	+
chr1	7286291	7287282	JF1_Gap_385	992	+
chr1	7287853	7288371	JF1_Gap_386	519	+
chr1	7302103	7302391	JF1_Gap_387	289	+
chr1	7303536	7303812	JF1_Gap_388	277	+
chr1	7321487	7321691	JF1_Gap_389	205	+
chr1	7322436	7322886	JF1_Gap_390	451	+
chr1	7340805	7341287	JF1_Gap_391	483	+
chr1	7348293	7348589	JF1_Gap_392	297	+
chr1	7368303	7368714	JF1_Gap_393	412	+
chr1	7389574	7389890	JF1_Gap_394	317	+
chr1	7391637	7392117	JF1_Gap_395	481	+
chr1	7392495	7392789	JF1_Gap_396	295	+
chr1	7393081	7393329	JF1_Gap_397	249	+
chr1	7396401	7396629	JF1_Gap_398	229	+
chr1	7397074	7397366	JF1_Gap_399	293	+
chr1	7433381	7434112	JF1_Gap_400	732	+
chr1	7434342	7434780	JF1_Gap_401	439	+
chr1	7450542	7450802	JF1_Gap_402	261	+
chr1	7454250	7454503	JF1_Gap_403	254	+
chr1	7455298	7455517	JF1_Gap_404	220	+
chr1	7457633	7458012	JF1_Gap_405	380	+
chr1	7461759	7461985	JF1_Gap_406	227	+
chr1	7486819	7487251	JF1_Gap_407	433	+
chr1	7487679	7487909	JF1_Gap_408	231	+
chr1	7522288	7522599	JF1_Gap_409	312	+
chr1	7523846	7524090	JF1_Gap_410	245	+
chr1	7529975	7530303	JF1_Gap_411	329	+
chr1	7532991	7533202	JF1_Gap_412	212	+
chr1	7536332	7536880	JF1_Gap_413	549	+
chr1	7537064	7537271	JF1_Gap_414	208	+
chr1	7541937	7542504	JF1_Gap_415	568	+
chr1	7544269	7544503	JF1_Gap_416	235	+
chr1	7605797	7606674	JF1_Gap_417	878	+
chr1	7606888	7607093	JF1_Gap_418	206	+
chr1	7608915	7609619	JF1_Gap_419	705	+
chr1	7609859	7610268	JF1_Gap_420	410	+
chr1	7610724	7611140	JF1_Gap_421	417	+
chr1	7615569	7616269	JF1_Gap_422	701	+
chr1	7616461	7616839	JF1_Gap_423	379	+
chr1	7619285	7619685	JF1_Gap_424	401	+
chr1	7620007	7620341	JF1_Gap_425	335	+
chr1	7620568	7621210	JF1_Gap_426	643	+
chr1	7627150	7627844	JF1_Gap_427	695	+
chr1	7628338	7628648	JF1_Gap_428	311	+
chr1	7628812	7629061	JF1_Gap_429	250	+
chr1	7653958	7654735	JF1_Gap_430	778	+
chr1	7668399	7668623	JF1_Gap_431	225	+
chr1	7675394	7676188	JF1_Gap_432	795	+
chr1	7690635	7690842	JF1_Gap_433	208	+
chr1	7695920	7696277	JF1_Gap_434	358	+
chr1	7702029	7702249	JF1_Gap_435	221	+
chr1	7706436	7706830	JF1_Gap_436	395	+
chr1	7707461	7707699	JF1_Gap_437	239	+
chr1	7710612	7711382	JF1_Gap_438	771	+
chr1	7711549	7712452	JF1_Gap_439	904	+
chr1	7730065	7730376	JF1_Gap_440	312	+
chr1	7741992	7742344	JF1_Gap_441	353	+
chr1	7746324	7746601	JF1_Gap_442	278	+
chr1	7803691	7804050	JF1_Gap_443	360	+
chr1	7804317	7804641	JF1_Gap_444	325	+
chr1	7845590	7845969	JF1_Gap_445	380	+
chr1	7857358	7857587	JF1_Gap_446	230	+
chr1	7858049	7858397	JF1_Gap_447	349	+
chr1	7881362	7882006	JF1_Gap_448	645	+
chr1	7888984	7889688	JF1_Gap_449	705	+
chr1	7892355	7892590	JF1_Gap_450	236	+
chr1	7905064	7905363	JF1_Gap_451	300	+
chr1	7905536	7906030	JF1_Gap_452	495	+
chr1	7907500	7907921	JF1_Gap_453	422	+
chr1	7908518	7908829	JF1_Gap_454	312	+
chr1	7909338	7909721	JF1_Gap_455	384	+
chr1	7910372	7910622	JF1_Gap_456	251	+
chr1	7914220	7914645	JF1_Gap_457	426	+
chr1	7933429	7933692	JF1_Gap_458	264	+
chr1	7959984	7960537	JF1_Gap_459	554	+
chr1	7961081	7961296	JF1_Gap_460	216	+
chr1	7961464	7961763	JF1_Gap_461	300	+
chr1	7979093	7980004	JF1_Gap_462	912	+
chr1	7983692	7983893	JF1_Gap_463	202	+
chr1	7998151	7998384	JF1_Gap_464	234	+
chr1	7998925	7999178	JF1_Gap_465	254	+
chr1	8000065	8000810	JF1_Gap_466	746	+
chr1	8027838	8028304	JF1_Gap_467	467	+
chr1	8028829	8029200	JF1_Gap_468	372	+
chr1	8033919	8034400	JF1_Gap_469	482	+
chr1	8069994	8070200	JF1_Gap_470	207	+
chr1	8087303	8087552	JF1_Gap_471	250	+
chr1	8092986	8093250	JF1_Gap_472	265	+
chr1	8096277	8096530	JF1_Gap_473	254	+
chr1	8097396	8097689	JF1_Gap_474	294	+
chr1	8152095	8152862	JF1_Gap_475	768	+
chr1	8156133	8157120	JF1_Gap_476	988	+
chr1	8157369	8157601	JF1_Gap_477	233	+
chr1	8157810	8158607	JF1_Gap_478	798	+
chr1	8158828	8159219	JF1_Gap_479	392	+
chr1	8159448	8159656	JF1_Gap_480	209	+
chr1	8161645	8161927	JF1_Gap_481	283	+
chr1	8162167	8162636	JF1_Gap_482	470	+
chr1	8162837	8163244	JF1_Gap_483	408	+
chr1	8178773	8179257	JF1_Gap_484	485	+
chr1	8180774	8181021	JF1_Gap_485	248	+
chr1	8190013	8190231	JF1_Gap_486	219	+
chr1	8193006	8193318	JF1_Gap_487	313	+
chr1	8194938	8195683	JF1_Gap_488	746	+
chr1	8195906	8196581	JF1_Gap_489	676	+
chr1	8210623	8210970	JF1_Gap_490	348	+
chr1	8211497	8211808	JF1_Gap_491	312	+
chr1	8217689	8218667	JF1_Gap_492	979	+
chr1	8219875	8220400	JF1_Gap_493	526	+
chr1	8221374	8221663	JF1_Gap_494	290	+
chr1	8232516	8232938	JF1_Gap_495	423	+
chr1	8236877	8237703	JF1_Gap_496	827	+
chr1	8237884	8238358	JF1_Gap_497	475	+
chr1	8249970	8250560	JF1_Gap_498	591	+
chr1	8251486	8252123	JF1_Gap_499	638	+
chr1	8254470	8255296	JF1_Gap_500	827	+
chr1	8255559	8255930	JF1_Gap_501	372	+
chr1	8276911	8277559	JF1_Gap_502	649	+
chr1	8295379	8295666	JF1_Gap_503	288	+
chr1	8307137	8307484	JF1_Gap_504	348	+
chr1	8309659	8309955	JF1_Gap_505	297	+
chr1	8313492	8313700	JF1_Gap_506	209	+
chr1	8314483	8314810	JF1_Gap_507	328	+
chr1	8353430	8353694	JF1_Gap_508	265	+
chr1	8373042	8373437	JF1_Gap_509	396	+
chr1	8380830	8381049	JF1_Gap_510	220	+
chr1	8385143	8385715	JF1_Gap_511	573	+
chr1	8388442	8388895	JF1_Gap_512	454	+
chr1	8407442	8407656	JF1_Gap_513	215	+
chr1	8410981	8411291	JF1_Gap_514	311	+
chr1	8419120	8419945	JF1_Gap_515	826	+
chr1	8424520	8424765	JF1_Gap_516	246	+
chr1	8435752	8436213	JF1_Gap_517	462	+
chr1	8441655	8441919	JF1_Gap_518	265	+
chr1	8442515	8442988	JF1_Gap_519	474	+
chr1	8451980	8452724	JF1_Gap_520	745	+
chr1	8456266	8456568	JF1_Gap_521	303	+
chr1	8514093	8514347	JF1_Gap_522	255	+
chr1	8525486	8525806	JF1_Gap_523	321	+
chr1	8616212	8616424	JF1_Gap_524	213	+
chr1	8639896	8640605	JF1_Gap_525	710	+
chr1	8643342	8643740	JF1_Gap_526	399	+
chr1	8646844	8647838	JF1_Gap_527	995	+
chr1	8681484	8681717	JF1_Gap_528	234	+
chr1	8689253	8689733	JF1_Gap_529	481	+
chr1	8690166	8690660	JF1_Gap_530	495	+
chr1	8703384	8703603	JF1_Gap_531	220	+
chr1	8723393	8724033	JF1_Gap_532	641	+
chr1	8750361	8750586	JF1_Gap_533	226	+
chr1	8756268	8756511	JF1_Gap_534	244	+
chr1	8762999	8763606	JF1_Gap_535	608	+
chr1	8766516	8767276	JF1_Gap_536	761	+
chr1	8769075	8769800	JF1_Gap_537	726	+
chr1	8776908	8777113	JF1_Gap_538	206	+
chr1	8792008	8792229	JF1_Gap_539	222	+
chr1	8794612	8794859	JF1_Gap_540	248	+
chr1	8798283	8798795	JF1_Gap_541	513	+
chr1	8822903	8823325	JF1_Gap_542	423	+
chr1	8827688	8828084	JF1_Gap_543	397	+
chr1	8829065	8829889	JF1_Gap_544	825	+
chr1	8830757	8831001	JF1_Gap_545	245	+
chr1	8832064	8832345	JF1_Gap_546	282	+
chr1	8838528	8839062	JF1_Gap_547	535	+
chr1	8840224	8840837	JF1_Gap_548	614	+
chr1	8845842	8846094	JF1_Gap_549	253	+
chr1	8848160	8848419	JF1_Gap_550	260	+
chr1	8852499	8852718	JF1_Gap_551	220	+
chr1	8858654	8858950	JF1_Gap_552	297	+
chr1	8873720	8873947	JF1_Gap_553	228	+
chr1	8878706	8879001	JF1_Gap_554	296	+
chr1	8879264	8879477	JF1_Gap_555	214	+
chr1	8879857	8880236	JF1_Gap_556	380	+
chr1	8880621	8881012	JF1_Gap_557	392	+
chr1	8900988	8901266	JF1_Gap_558	279	+
chr1	8903758	8903960	JF1_Gap_559	203	+
chr1	8930615	8931500	JF1_Gap_560	886	+
chr1	8953115	8953325	JF1_Gap_561	211	+
chr1	8954314	8954584	JF1_Gap_562	271	+
chr1	8955992	8956321	JF1_Gap_563	330	+
chr1	8964990	8965207	JF1_Gap_564	218	+
chr1	8968952	8969667	JF1_Gap_565	716	+
chr1	8974735	8975114	JF1_Gap_566	380	+
chr1	8983358	8983564	JF1_Gap_567	207	+
chr1	8983703	8983970	JF1_Gap_568	268	+
chr1	8996737	8996976	JF1_Gap_569	240	+
chr1	8997764	8998063	JF1_Gap_570	300	+
chr1	9028655	9029273	JF1_Gap_571	619	+
chr1	9044831	9045097	JF1_Gap_572	267	+
chr1	9049184	9050054	JF1_Gap_573	871	+
chr1	9050320	9051193	JF1_Gap_574	874	+
chr1	9097591	9097900	JF1_Gap_575	310	+
chr1	9120862	9121141	JF1_Gap_576	280	+
chr1	9125056	9125310	JF1_Gap_577	255	+
chr1	9131206	9131467	JF1_Gap_578	262	+
chr1	9135256	9135523	JF1_Gap_579	268	+
chr1	9135670	9136401	JF1_Gap_580	732	+
chr1	9169596	9169853	JF1_Gap_581	258	+
chr1	9176025	9176292	JF1_Gap_582	268	+
chr1	9176542	9177502	JF1_Gap_583	961	+
chr1	9181090	9181970	JF1_Gap_584	881	+
chr1	9211998	9212259	JF1_Gap_585	262	+
chr1	9221943	9222176	JF1_Gap_586	234	+
chr1	9223645	9223868	JF1_Gap_587	224	+
chr1	9231773	9231998	JF1_Gap_588	226	+
chr1	9232245	9232580	JF1_Gap_589	336	+
chr1	9233023	9233363	JF1_Gap_590	341	+
chr1	9235029	9235580	JF1_Gap_591	552	+
chr1	9236066	9236985	JF1_Gap_592	920	+
chr1	9240588	9240854	JF1_Gap_593	267	+
chr1	9241541	9242469	JF1_Gap_594	929	+
chr1	9276885	9277323	JF1_Gap_595	439	+
chr1	9303626	9304051	JF1_Gap_596	426	+
chr1	9328157	9328597	JF1_Gap_597	441	+
chr1	9344057	9344436	JF1_Gap_598	380	+
chr1	9345942	9346349	JF1_Gap_599	408	+
chr1	9370157	9371128	JF1_Gap_600	972	+
chr1	9378889	9379287	JF1_Gap_601	399	+
chr1	9384405	9384625	JF1_Gap_602	221	+
chr1	9384840	9385145	JF1_Gap_603	306	+
chr1	9385442	9385692	JF1_Gap_604	251	+
chr1	9386476	9386810	JF1_Gap_605	335	+
chr1	9387042	9387256	JF1_Gap_606	215	+
chr1	9388479	9388865	JF1_Gap_607	387	+
chr1	9394984	9395449	JF1_Gap_608	466	+
chr1	9396054	9396416	JF1_Gap_609	363	+
chr1	9410616	9410947	JF1_Gap_610	332	+
chr1	9411248	9411703	JF1_Gap_611	456	+
chr1	9412360	9412746	JF1_Gap_612	387	+
chr1	9414663	9414876	JF1_Gap_613	214	+
chr1	9426054	9427030	JF1_Gap_614	977	+
chr1	9444080	9445014	JF1_Gap_615	935	+
chr1	9448708	9448916	JF1_Gap_616	209	+
chr1	9453560	9454270	JF1_Gap_617	711	+
chr1	9466802	9467039	JF1_Gap_618	238	+
chr1	9477410	9477664	JF1_Gap_619	255	+
chr1	9480258	9480570	JF1_Gap_620	313	+
chr1	9491800	9492162	JF1_Gap_621	363	+
chr1	9493132	9493494	JF1_Gap_622	363	+
chr1	9493695	9493954	JF1_Gap_623	260	+
chr1	9494871	9495115	JF1_Gap_624	245	+
chr1	9531176	9531436	JF1_Gap_625	261	+
chr1	9581684	9581897	JF1_Gap_626	214	+
chr1	9605494	9605823	JF1_Gap_627	330	+
chr1	9611146	9611407	JF1_Gap_628	262	+
chr1	9614818	9615026	JF1_Gap_629	209	+
chr1	9635410	9635815	JF1_Gap_630	406	+
chr1	9705308	9705916	JF1_Gap_631	609	+
chr1	9710703	9711014	JF1_Gap_632	312	+
chr1	9714954	9715166	JF1_Gap_633	213	+
chr1	9715385	9716055	JF1_Gap_634	671	+
chr1	9740659	9740896	JF1_Gap_635	238	+
chr1	9759157	9759569	JF1_Gap_636	413	+
chr1	9762313	9762521	JF1_Gap_637	209	+
chr1	9784399	9784753	JF1_Gap_638	355	+
chr1	9786246	9786449	JF1_Gap_639	204	+
chr1	9809633	9809880	JF1_Gap_640	248	+
chr1	9836622	9837227	JF1_Gap_641	606	+
chr1	9875426	9875664	JF1_Gap_642	239	+
chr1	9879258	9879559	JF1_Gap_643	302	+
chr1	9934190	9934391	JF1_Gap_644	202	+
chr1	9983613	9983867	JF1_Gap_645	255	+
chr1	9984354	9984584	JF1_Gap_646	231	+
chr1	9995703	9995944	JF1_Gap_647	242	+
chr1	9996672	9996886	JF1_Gap_648	215	+
chr1	10052208	10052423	JF1_Gap_649	216	+
chr1	10092107	10092380	JF1_Gap_650	274	+
chr1	10109503	10109802	JF1_Gap_651	300	+
chr1	10118117	10119113	JF1_Gap_652	997	+
chr1	10124415	10124615	JF1_Gap_653	201	+
chr1	10134801	10135016	JF1_Gap_654	216	+
chr1	10221176	10221886	JF1_Gap_655	711	+
chr1	10227619	10227863	JF1_Gap_656	245	+
chr1	10285851	10286155	JF1_Gap_657	305	+
chr1	10288907	10289242	JF1_Gap_658	336	+
chr1	10316932	10317199	JF1_Gap_659	268	+
chr1	10341247	10341489	JF1_Gap_660	243	+
chr1	10351084	10351576	JF1_Gap_661	493	+
chr1	10374313	10374629	JF1_Gap_662	317	+
chr1	10374969	10375184	JF1_Gap_663	216	+
chr1	10376109	10376739	JF1_Gap_664	631	+
chr1	10390252	10391096	JF1_Gap_665	845	+
chr1	10392537	10392820	JF1_Gap_666	284	+
chr1	10410549	10410804	JF1_Gap_667	256	+
chr1	10419065	10419299	JF1_Gap_668	235	+
chr1	10419839	10420393	JF1_Gap_669	555	+
chr1	10434785	10435775	JF1_Gap_670	991	+
chr1	10445592	10446262	JF1_Gap_671	671	+
chr1	10446741	10446980	JF1_Gap_672	240	+
chr1	10467881	10468211	JF1_Gap_673	331	+
chr1	10470183	10470613	JF1_Gap_674	431	+
chr1	10478534	10479122	JF1_Gap_675	589	+
chr1	10496149	10497127	JF1_Gap_676	979	+
chr1	10506569	10506880	JF1_Gap_677	312	+
chr1	10515662	10515955	JF1_Gap_678	294	+
chr1	10528836	10529751	JF1_Gap_679	916	+
chr1	10534679	10535402	JF1_Gap_680	724	+
chr1	10543049	10543389	JF1_Gap_681	341	+
chr1	10601904	10602119	JF1_Gap_682	216	+
chr1	10610664	10611022	JF1_Gap_683	359	+
chr1	10612865	10613097	JF1_Gap_684	233	+
chr1	10624736	10624935	JF1_Gap_685	200	+
chr1	10640793	10640994	JF1_Gap_686	202	+
chr1	10663584	10663845	JF1_Gap_687	262	+
chr1	10675609	10676494	JF1_Gap_688	886	+
chr1	10714686	10715474	JF1_Gap_689	789	+
chr1	10715732	10716002	JF1_Gap_690	271	+
chr1	10737006	10737278	JF1_Gap_691	273	+
chr1	10742523	10742779	JF1_Gap_692	257	+
chr1	10746906	10747119	JF1_Gap_693	214	+
chr1	10758848	10759307	JF1_Gap_694	460	+
chr1	10760888	10761190	JF1_Gap_695	303	+
chr1	10762101	10762496	JF1_Gap_696	396	+
chr1	10763364	10763666	JF1_Gap_697	303	+
chr1	10786849	10787710	JF1_Gap_698	862	+
chr1	10792276	10792631	JF1_Gap_699	356	+
chr1	10803162	10803526	JF1_Gap_700	365	+
chr1	10803738	10804114	JF1_Gap_701	377	+
chr1	10807045	10807710	JF1_Gap_702	666	+
chr1	10857171	10857799	JF1_Gap_703	629	+
chr1	10860262	10860500	JF1_Gap_704	239	+
chr1	10865141	10865435	JF1_Gap_705	295	+
chr1	10865651	10865941	JF1_Gap_706	291	+
chr1	10867763	10868194	JF1_Gap_707	432	+
chr1	10868539	10869380	JF1_Gap_708	842	+
chr1	10870594	10870988	JF1_Gap_709	395	+
chr1	10888483	10888687	JF1_Gap_710	205	+
chr1	10889636	10889922	JF1_Gap_711	287	+
chr1	10906388	10906729	JF1_Gap_712	342	+
chr1	10917583	10917982	JF1_Gap_713	400	+
chr1	10922377	10923204	JF1_Gap_714	828	+
chr1	10923699	10924157	JF1_Gap_715	459	+
chr1	10924639	10925111	JF1_Gap_716	473	+
chr1	10925277	10925638	JF1_Gap_717	362	+
chr1	10930254	10930502	JF1_Gap_718	249	+
chr1	10945808	10946085	JF1_Gap_719	278	+
chr1	10960595	10960890	JF1_Gap_720	296	+
chr1	10976936	10977874	JF1_Gap_721	939	+
chr1	10982027	10982424	JF1_Gap_722	398	+
chr1	10982627	10983139	JF1_Gap_723	513	+
chr1	10983397	10983943	JF1_Gap_724	547	+
chr1	10987921	10988513	JF1_Gap_725	593	+
chr1	11015036	11015247	JF1_Gap_726	212	+
chr1	11016079	11016315	JF1_Gap_727	237	+
chr1	11029567	11029877	JF1_Gap_728	311	+
chr1	11030119	11031108	JF1_Gap_729	990	+
chr1	11032280	11032880	JF1_Gap_730	601	+
chr1	11040571	11041184	JF1_Gap_731	614	+
chr1	11041488	11042360	JF1_Gap_732	873	+
chr1	11042636	11042997	JF1_Gap_733	362	+
chr1	11048826	11049670	JF1_Gap_734	845	+
chr1	11052225	11053012	JF1_Gap_735	788	+
chr1	11069478	11069678	JF1_Gap_736	201	+
chr1	11069906	11070814	JF1_Gap_737	909	+
chr1	11080177	11080544	JF1_Gap_738	368	+
chr1	11100255	11100473	JF1_Gap_739	219	+
chr1	11107192	11107393	JF1_Gap_740	202	+
chr1	11127494	11127933	JF1_Gap_741	440	+
chr1	11128469	11128715	JF1_Gap_742	247	+
chr1	11128950	11129298	JF1_Gap_743	349	+
chr1	11164013	11164314	JF1_Gap_744	302	+
chr1	11194410	11194880	JF1_Gap_745	471	+
chr1	11205441	11205704	JF1_Gap_746	264	+
chr1	11232645	11233197	JF1_Gap_747	553	+
chr1	11235613	11236268	JF1_Gap_748	656	+
chr1	11237343	11237616	JF1_Gap_749	274	+
chr1	11238953	11239549	JF1_Gap_750	597	+
chr1	11240889	11241217	JF1_Gap_751	329	+
chr1	11257595	11257881	JF1_Gap_752	287	+
chr1	11292541	11292842	JF1_Gap_753	302	+
chr1	11313359	11314110	JF1_Gap_754	752	+
chr1	11314501	11314768	JF1_Gap_755	268	+
chr1	11315261	11315557	JF1_Gap_756	297	+
chr1	11320570	11320800	JF1_Gap_757	231	+
chr1	11367493	11367993	JF1_Gap_758	501	+
chr1	11369321	11370209	JF1_Gap_759	889	+
chr1	11374080	11374506	JF1_Gap_760	427	+
chr1	11374653	11375150	JF1_Gap_761	498	+
chr1	11375377	11375732	JF1_Gap_762	356	+
chr1	11376796	11377553	JF1_Gap_763	758	+
chr1	11438868	11439103	JF1_Gap_764	236	+
chr1	11441792	11442003	JF1_Gap_765	212	+
chr1	11468241	11468542	JF1_Gap_766	302	+
chr1	11470546	11470889	JF1_Gap_767	344	+
chr1	11478497	11478711	JF1_Gap_768	215	+
chr1	11478937	11479414	JF1_Gap_769	478	+
chr1	11479691	11480003	JF1_Gap_770	313	+
chr1	11486076	11487027	JF1_Gap_771	952	+
chr1	11549421	11549720	JF1_Gap_772	300	+
chr1	11553415	11553628	JF1_Gap_773	214	+
chr1	11556572	11556772	JF1_Gap_774	201	+
chr1	11564214	11564617	JF1_Gap_775	404	+
chr1	11609199	11609497	JF1_Gap_776	299	+
chr1	11620012	11620225	JF1_Gap_777	214	+
chr1	11623043	11624015	JF1_Gap_778	973	+
chr1	11637494	11638244	JF1_Gap_779	751	+
chr1	11639222	11639756	JF1_Gap_780	535	+
chr1	11641399	11642199	JF1_Gap_781	801	+
chr1	11646075	11646311	JF1_Gap_782	237	+
chr1	11662037	11662367	JF1_Gap_783	331	+
chr1	11662561	11662897	JF1_Gap_784	337	+
chr1	11663052	11663685	JF1_Gap_785	634	+
chr1	11672819	11673123	JF1_Gap_786	305	+
chr1	11673400	11674016	JF1_Gap_787	617	+
chr1	11682700	11683571	JF1_Gap_788	872	+
chr1	11685316	11685708	JF1_Gap_789	393	+
chr1	11686600	11686809	JF1_Gap_790	210	+
chr1	11707021	11707661	JF1_Gap_791	641	+
chr1	11708039	11708353	JF1_Gap_792	315	+
chr1	11719165	11720114	JF1_Gap_793	950	+
chr1	11720380	11720711	JF1_Gap_794	332	+
chr1	11722084	11722590	JF1_Gap_795	507	+
chr1	11728014	11728293	JF1_Gap_796	280	+
chr1	11728452	11728776	JF1_Gap_797	325	+
chr1	11729169	11729411	JF1_Gap_798	243	+
chr1	11753052	11753333	JF1_Gap_799	282	+
chr1	11776042	11776459	JF1_Gap_800	418	+
chr1	11797910	11798138	JF1_Gap_801	229	+
chr1	11798800	11799140	JF1_Gap_802	341	+
chr1	11805984	11806830	JF1_Gap_803	847	+
chr1	11812438	11812933	JF1_Gap_804	496	+
chr1	11831053	11831449	JF1_Gap_805	397	+
chr1	11842048	11842428	JF1_Gap_806	381	+
chr1	11849135	11849690	JF1_Gap_807	556	+
chr1	11849989	11850254	JF1_Gap_808	266	+
chr1	11854535	11854985	JF1_Gap_809	451	+
chr1	11855319	11855700	JF1_Gap_810	382	+
chr1	11882958	11883343	JF1_Gap_811	386	+
chr1	11887012	11887723	JF1_Gap_812	712	+
chr1	11892009	11892364	JF1_Gap_813	356	+
chr1	11905490	11905966	JF1_Gap_814	477	+
chr1	11906928	11907205	JF1_Gap_815	278	+
chr1	11917281	11918121	JF1_Gap_816	841	+
chr1	11948685	11949018	JF1_Gap_817	334	+
chr1	11949597	11949893	JF1_Gap_818	297	+
chr1	11964938	11965180	JF1_Gap_819	243	+
chr1	12004661	12005056	JF1_Gap_820	396	+
chr1	12015178	12015789	JF1_Gap_821	612	+
chr1	12017904	12018246	JF1_Gap_822	343	+
chr1	12033572	12033822	JF1_Gap_823	251	+
chr1	12038477	12038720	JF1_Gap_824	244	+
chr1	12039151	12039352	JF1_Gap_825	202	+
chr1	12039855	12040369	JF1_Gap_826	515	+
chr1	12041203	12041593	JF1_Gap_827	391	+
chr1	12045124	12045389	JF1_Gap_828	266	+
chr1	12046004	12046901	JF1_Gap_829	898	+
chr1	12065943	12066201	JF1_Gap_830	259	+
chr1	12076457	12076811	JF1_Gap_831	355	+
chr1	12095343	12095667	JF1_Gap_832	325	+
chr1	12106260	12106588	JF1_Gap_833	329	+
chr1	12107391	12107797	JF1_Gap_834	407	+
chr1	12128886	12129698	JF1_Gap_835	813	+
chr1	12136499	12136858	JF1_Gap_836	360	+
chr1	12154170	12154553	JF1_Gap_837	384	+
chr1	12155485	12156050	JF1_Gap_838	566	+
chr1	12156254	12156677	JF1_Gap_839	424	+
chr1	12159081	12159367	JF1_Gap_840	287	+
chr1	12173770	12173971	JF1_Gap_841	202	+
chr1	12176077	12176395	JF1_Gap_842	319	+
chr1	12176745	12177728	JF1_Gap_843	984	+
chr1	12198332	12199040	JF1_Gap_844	709	+
chr1	12199572	12199992	JF1_Gap_845	421	+
chr1	12201809	12202164	JF1_Gap_846	356	+
chr1	12204172	12204526	JF1_Gap_847	355	+
chr1	12214473	12214919	JF1_Gap_848	447	+
chr1	12216932	12217273	JF1_Gap_849	342	+
chr1	12224888	12225091	JF1_Gap_850	204	+
chr1	12225336	12225931	JF1_Gap_851	596	+
chr1	12227520	12227933	JF1_Gap_852	414	+
chr1	12263950	12264411	JF1_Gap_853	462	+
chr1	12264743	12265695	JF1_Gap_854	953	+
chr1	12267656	12268123	JF1_Gap_855	468	+
chr1	12268389	12269097	JF1_Gap_856	709	+
chr1	12271213	12271464	JF1_Gap_857	252	+
chr1	12272290	12272617	JF1_Gap_858	328	+
chr1	12283343	12283714	JF1_Gap_859	372	+
chr1	12324682	12325189	JF1_Gap_860	508	+
chr1	12331486	12332461	JF1_Gap_861	976	+
chr1	12332832	12333392	JF1_Gap_862	561	+
chr1	12365976	12366425	JF1_Gap_863	450	+
chr1	12374930	12375657	JF1_Gap_864	728	+
chr1	12376127	12376614	JF1_Gap_865	488	+
chr1	12378872	12379642	JF1_Gap_866	771	+
chr1	12379926	12380320	JF1_Gap_867	395	+
chr1	12394954	12395323	JF1_Gap_868	370	+
chr1	12434931	12435163	JF1_Gap_869	233	+
chr1	12440992	12441264	JF1_Gap_870	273	+
chr1	12442007	12442747	JF1_Gap_871	741	+
chr1	12444062	12444542	JF1_Gap_872	481	+
chr1	12445478	12445734	JF1_Gap_873	257	+
chr1	12459181	12459452	JF1_Gap_874	272	+
chr1	12459980	12460369	JF1_Gap_875	390	+
chr1	12461197	12461463	JF1_Gap_876	267	+
chr1	12468728	12469056	JF1_Gap_877	329	+
chr1	12486868	12487197	JF1_Gap_878	330	+
chr1	12487532	12487813	JF1_Gap_879	282	+
chr1	12495868	12496068	JF1_Gap_880	201	+
chr1	12506496	12506862	JF1_Gap_881	367	+
chr1	12513468	12513667	JF1_Gap_882	200	+
chr1	12515288	12515576	JF1_Gap_883	289	+
chr1	12522588	12522812	JF1_Gap_884	225	+
chr1	12528037	12528396	JF1_Gap_885	360	+
chr1	12536144	12536603	JF1_Gap_886	460	+
chr1	12542685	12542912	JF1_Gap_887	228	+
chr1	12544135	12544692	JF1_Gap_888	558	+
chr1	12545345	12545974	JF1_Gap_889	630	+
chr1	12550058	12550836	JF1_Gap_890	779	+
chr1	12602599	12602921	JF1_Gap_891	323	+
chr1	12628066	12628523	JF1_Gap_892	458	+
chr1	12629332	12629681	JF1_Gap_893	350	+
chr1	12642275	12642521	JF1_Gap_894	247	+
chr1	12642828	12643028	JF1_Gap_895	201	+
chr1	12644790	12645021	JF1_Gap_896	232	+
chr1	12646146	12646876	JF1_Gap_897	731	+
chr1	12651927	12652414	JF1_Gap_898	488	+
chr1	12677279	12677578	JF1_Gap_899	300	+
chr1	12706097	12706337	JF1_Gap_900	241	+
chr1	12716253	12716502	JF1_Gap_901	250	+
chr1	12723937	12724191	JF1_Gap_902	255	+
chr1	12737841	12738255	JF1_Gap_903	415	+
chr1	12746061	12746280	JF1_Gap_904	220	+
chr1	12759329	12759602	JF1_Gap_905	274	+
chr1	12774224	12774501	JF1_Gap_906	278	+
chr1	12794588	12794817	JF1_Gap_907	230	+
chr1	12824501	12824907	JF1_Gap_908	407	+
chr1	12828363	12829211	JF1_Gap_909	849	+
chr1	12829686	12830417	JF1_Gap_910	732	+
chr1	12849773	12850164	JF1_Gap_911	392	+
chr1	12856464	12856694	JF1_Gap_912	231	+
chr1	12863760	12864130	JF1_Gap_913	371	+
chr1	12899418	12899922	JF1_Gap_914	505	+
chr1	12900387	12900853	JF1_Gap_915	467	+
chr1	12902738	12903004	JF1_Gap_916	267	+
chr1	12910850	12911094	JF1_Gap_917	245	+
chr1	12957849	12958126	JF1_Gap_918	278	+
chr1	12963126	12963486	JF1_Gap_919	361	+
chr1	12988297	12988647	JF1_Gap_920	351	+
chr1	13000707	13000920	JF1_Gap_921	214	+
chr1	13034796	13035186	JF1_Gap_922	391	+
chr1	13035666	13035980	JF1_Gap_923	315	+
chr1	13040938	13041146	JF1_Gap_924	209	+
chr1	13041524	13041898	JF1_Gap_925	375	+
chr1	13051677	13051877	JF1_Gap_926	201	+
chr1	13054255	13054521	JF1_Gap_927	267	+
chr1	13066673	13066997	JF1_Gap_928	325	+
chr1	13069949	13070229	JF1_Gap_929	281	+
chr1	13082527	13083396	JF1_Gap_930	870	+
chr1	13092246	13092503	JF1_Gap_931	258	+
chr1	13092760	13093198	JF1_Gap_932	439	+
chr1	13099229	13099580	JF1_Gap_933	352	+
chr1	13099820	13100169	JF1_Gap_934	350	+
chr1	13108951	13109285	JF1_Gap_935	335	+
chr1	13110363	13110576	JF1_Gap_936	214	+
chr1	13118187	13118397	JF1_Gap_937	211	+
chr1	13158131	13158507	JF1_Gap_938	377	+
chr1	13213728	13214006	JF1_Gap_939	279	+
chr1	13255002	13255298	JF1_Gap_940	297	+
chr1	13260085	13260289	JF1_Gap_941	205	+
chr1	13318191	13318596	JF1_Gap_942	406	+
chr1	13324288	13324497	JF1_Gap_943	210	+
chr1	13327628	13327880	JF1_Gap_944	253	+
chr1	13337695	13337958	JF1_Gap_945	264	+
chr1	13338320	13338848	JF1_Gap_946	529	+
chr1	13338882	13339107	JF1_Gap_947	226	+
chr1	13344530	13344812	JF1_Gap_948	283	+
chr1	13385006	13385218	JF1_Gap_949	213	+
chr1	13408062	13408298	JF1_Gap_950	237	+
chr1	13429640	13430160	JF1_Gap_951	521	+
chr1	13430708	13430992	JF1_Gap_952	285	+
chr1	13445262	13445502	JF1_Gap_953	241	+
chr1	13471927	13472237	JF1_Gap_954	311	+
chr1	13472508	13472814	JF1_Gap_955	307	+
chr1	13473445	13474164	JF1_Gap_956	720	+
chr1	13474648	13475258	JF1_Gap_957	611	+
chr1	13475528	13475945	JF1_Gap_958	418	+
chr1	13476095	13477089	JF1_Gap_959	995	+
chr1	13498956	13499501	JF1_Gap_960	546	+
chr1	13513495	13514104	JF1_Gap_961	610	+
chr1	13551494	13551794	JF1_Gap_962	301	+
chr1	13554681	13555559	JF1_Gap_963	879	+
chr1	13555792	13556324	JF1_Gap_964	533	+
chr1	13573441	13573741	JF1_Gap_965	301	+
chr1	13578600	13578814	JF1_Gap_966	215	+
chr1	13600937	13601154	JF1_Gap_967	218	+
chr1	13642550	13642758	JF1_Gap_968	209	+
chr1	13648654	13648999	JF1_Gap_969	346	+
chr1	13654934	13655181	JF1_Gap_970	248	+
chr1	13665794	13666031	JF1_Gap_971	238	+
chr1	13681225	13681548	JF1_Gap_972	324	+
chr1	13683248	13683989	JF1_Gap_973	742	+
chr1	13694008	13694456	JF1_Gap_974	449	+
chr1	13708915	13709131	JF1_Gap_975	217	+
chr1	13711003	13711464	JF1_Gap_976	462	+
chr1	13718038	13718249	JF1_Gap_977	212	+
chr1	13744018	13744303	JF1_Gap_978	286	+
chr1	13744423	13744636	JF1_Gap_979	214	+
chr1	13758008	13758361	JF1_Gap_980	354	+
chr1	13762532	13762822	JF1_Gap_981	291	+
chr1	13763633	13763964	JF1_Gap_982	332	+
chr1	13768128	13769114	JF1_Gap_983	987	+
chr1	13769820	13770359	JF1_Gap_984	540	+
chr1	13785144	13785382	JF1_Gap_985	239	+
chr1	13801195	13801502	JF1_Gap_986	308	+
chr1	13802084	13802286	JF1_Gap_987	203	+
chr1	13815081	13815454	JF1_Gap_988	374	+
chr1	13815676	13816382	JF1_Gap_989	707	+
chr1	13818623	13819237	JF1_Gap_990	615	+
chr1	13820067	13820667	JF1_Gap_991	601	+
chr1	13831224	13831430	JF1_Gap_992	207	+
chr1	13852634	13852986	JF1_Gap_993	353	+
chr1	13883451	13884293	JF1_Gap_994	843	+
chr1	13884410	13884727	JF1_Gap_995	318	+
chr1	13884906	13885168	JF1_Gap_996	263	+
chr1	13885351	13885973	JF1_Gap_997	623	+
chr1	13891035	13891895	JF1_Gap_998	861	+
chr1	13895691	13896612	JF1_Gap_999	922	+
chr1	13897008	13897282	JF1_Gap_1000	275	+
chr1	13905788	13906004	JF1_Gap_1001	217	+
chr1	13906819	13907405	JF1_Gap_1002	587	+
chr1	13908055	13908954	JF1_Gap_1003	900	+
chr1	13913122	13913476	JF1_Gap_1004	355	+
chr1	13940486	13941221	JF1_Gap_1005	736	+
chr1	13941658	13941887	JF1_Gap_1006	230	+
chr1	13943403	13943767	JF1_Gap_1007	365	+
chr1	13943890	13944368	JF1_Gap_1008	479	+
chr1	13947866	13948306	JF1_Gap_1009	441	+
chr1	13954502	13954915	JF1_Gap_1010	414	+
chr1	13959569	13959827	JF1_Gap_1011	259	+
chr1	13964512	13965142	JF1_Gap_1012	631	+
chr1	13965460	13965972	JF1_Gap_1013	513	+
chr1	13975879	13976140	JF1_Gap_1014	262	+
chr1	13976735	13977281	JF1_Gap_1015	547	+
chr1	13994818	13995155	JF1_Gap_1016	338	+
chr1	13998574	13998917	JF1_Gap_1017	344	+
chr1	14005307	14005617	JF1_Gap_1018	311	+
chr1	14008471	14008728	JF1_Gap_1019	258	+
chr1	14028737	14029613	JF1_Gap_1020	877	+
chr1	14031930	14032665	JF1_Gap_1021	736	+
chr1	14050556	14050908	JF1_Gap_1022	353	+
chr1	14067392	14067969	JF1_Gap_1023	578	+
chr1	14085043	14085257	JF1_Gap_1024	215	+
chr1	14085509	14085787	JF1_Gap_1025	279	+
chr1	14087488	14087793	JF1_Gap_1026	306	+
chr1	14087921	14088515	JF1_Gap_1027	595	+
chr1	14092764	14092977	JF1_Gap_1028	214	+
chr1	14094555	14095056	JF1_Gap_1029	502	+
chr1	14155976	14156347	JF1_Gap_1030	372	+
chr1	14157010	14157264	JF1_Gap_1031	255	+
chr1	14167929	14168193	JF1_Gap_1032	265	+
chr1	14197002	14197652	JF1_Gap_1033	651	+
chr1	14210186	14210913	JF1_Gap_1034	728	+
chr1	14227917	14228224	JF1_Gap_1035	308	+
chr1	14234715	14234947	JF1_Gap_1036	233	+
chr1	14327901	14328194	JF1_Gap_1037	294	+
chr1	14340671	14340961	JF1_Gap_1038	291	+
chr1	14388025	14388617	JF1_Gap_1039	593	+
chr1	14389587	14389833	JF1_Gap_1040	247	+
chr1	14392647	14392892	JF1_Gap_1041	246	+
chr1	14395877	14396216	JF1_Gap_1042	340	+
chr1	14397991	14398704	JF1_Gap_1043	714	+
chr1	14398860	14399140	JF1_Gap_1044	281	+
chr1	14400465	14400703	JF1_Gap_1045	239	+
chr1	14438911	14439323	JF1_Gap_1046	413	+
chr1	14441237	14441827	JF1_Gap_1047	591	+
chr1	14442339	14442608	JF1_Gap_1048	270	+
chr1	14445888	14446659	JF1_Gap_1049	772	+
chr1	14446957	14447548	JF1_Gap_1050	592	+
chr1	14449565	14450384	JF1_Gap_1051	820	+
chr1	14455430	14455673	JF1_Gap_1052	244	+
chr1	14482054	14482504	JF1_Gap_1053	451	+
chr1	14493742	14494373	JF1_Gap_1054	632	+
chr1	14530545	14531426	JF1_Gap_1055	882	+
chr1	14539130	14539902	JF1_Gap_1056	773	+
chr1	14598146	14598362	JF1_Gap_1057	217	+
chr1	14602047	14602273	JF1_Gap_1058	227	+
chr1	14614337	14614603	JF1_Gap_1059	267	+
chr1	14618381	14619067	JF1_Gap_1060	687	+
chr1	14643731	14644031	JF1_Gap_1061	301	+
chr1	14649344	14649771	JF1_Gap_1062	428	+
chr1	14653108	14653352	JF1_Gap_1063	245	+
chr1	14664665	14664882	JF1_Gap_1064	218	+
chr1	14665365	14665614	JF1_Gap_1065	250	+
chr1	14683756	14684204	JF1_Gap_1066	449	+
chr1	14700875	14701244	JF1_Gap_1067	370	+
chr1	14703092	14703857	JF1_Gap_1068	766	+
chr1	14704082	14704382	JF1_Gap_1069	301	+
chr1	14724990	14725227	JF1_Gap_1070	238	+
chr1	14740971	14741193	JF1_Gap_1071	223	+
chr1	14763912	14764360	JF1_Gap_1072	449	+
chr1	14783993	14784550	JF1_Gap_1073	558	+
chr1	14787441	14787688	JF1_Gap_1074	248	+
chr1	14797561	14797781	JF1_Gap_1075	221	+
chr1	14811981	14812222	JF1_Gap_1076	242	+
chr1	14813700	14814440	JF1_Gap_1077	741	+
chr1	14819559	14819894	JF1_Gap_1078	336	+
chr1	14821325	14821552	JF1_Gap_1079	228	+
chr1	14821928	14822692	JF1_Gap_1080	765	+
chr1	14827943	14828229	JF1_Gap_1081	287	+
chr1	14849378	14849664	JF1_Gap_1082	287	+
chr1	14856462	14857040	JF1_Gap_1083	579	+
chr1	14862904	14863112	JF1_Gap_1084	209	+
chr1	14863337	14863549	JF1_Gap_1085	213	+
chr1	14863930	14864402	JF1_Gap_1086	473	+
chr1	14868729	14868944	JF1_Gap_1087	216	+
chr1	14881099	14881417	JF1_Gap_1088	319	+
chr1	14889893	14890380	JF1_Gap_1089	488	+
chr1	14891077	14891297	JF1_Gap_1090	221	+
chr1	14895694	14896133	JF1_Gap_1091	440	+
chr1	14915450	14915813	JF1_Gap_1092	364	+
chr1	14921759	14922416	JF1_Gap_1093	658	+
chr1	14949650	14949883	JF1_Gap_1094	234	+
chr1	14953989	14954367	JF1_Gap_1095	379	+
chr1	14956396	14957318	JF1_Gap_1096	923	+
chr1	14961344	14961577	JF1_Gap_1097	234	+
chr1	14963422	14963723	JF1_Gap_1098	302	+
chr1	14975703	14976350	JF1_Gap_1099	648	+
chr1	14977599	14977995	JF1_Gap_1100	397	+
chr1	14984049	14984496	JF1_Gap_1101	448	+
chr1	14985190	14985458	JF1_Gap_1102	269	+
chr1	14993246	14993767	JF1_Gap_1103	522	+
chr1	14994222	14994503	JF1_Gap_1104	282	+
chr1	15000944	15001284	JF1_Gap_1105	341	+
chr1	15003551	15003770	JF1_Gap_1106	220	+
chr1	15004363	15005053	JF1_Gap_1107	691	+
chr1	15033374	15034014	JF1_Gap_1108	641	+
chr1	15035411	15035684	JF1_Gap_1109	274	+
chr1	15035891	15036389	JF1_Gap_1110	499	+
chr1	15036623	15037551	JF1_Gap_1111	929	+
chr1	15063799	15064332	JF1_Gap_1112	534	+
chr1	15080420	15080701	JF1_Gap_1113	282	+
chr1	15080752	15081142	JF1_Gap_1114	391	+
chr1	15081486	15081699	JF1_Gap_1115	214	+
chr1	15095570	15096123	JF1_Gap_1116	554	+
chr1	15096351	15097316	JF1_Gap_1117	966	+
chr1	15102795	15103762	JF1_Gap_1118	968	+
chr1	15108939	15109783	JF1_Gap_1119	845	+
chr1	15127419	15127683	JF1_Gap_1120	265	+
chr1	15139019	15139977	JF1_Gap_1121	959	+
chr1	15141586	15141786	JF1_Gap_1122	201	+
chr1	15144247	15145027	JF1_Gap_1123	781	+
chr1	15173645	15173964	JF1_Gap_1124	320	+
chr1	15183619	15183855	JF1_Gap_1125	237	+
chr1	15190867	15191317	JF1_Gap_1126	451	+
chr1	15198298	15198526	JF1_Gap_1127	229	+
chr1	15228948	15229251	JF1_Gap_1128	304	+
chr1	15229440	15229999	JF1_Gap_1129	560	+
chr1	15240250	15240589	JF1_Gap_1130	340	+
chr1	15244702	15245200	JF1_Gap_1131	499	+
chr1	15245416	15245836	JF1_Gap_1132	421	+
chr1	15246187	15246605	JF1_Gap_1133	419	+
chr1	15269057	15269644	JF1_Gap_1134	588	+
chr1	15276626	15276988	JF1_Gap_1135	363	+
chr1	15280233	15280439	JF1_Gap_1136	207	+
chr1	15337623	15337898	JF1_Gap_1137	276	+
chr1	15341482	15341740	JF1_Gap_1138	259	+
chr1	15363596	15363858	JF1_Gap_1139	263	+
chr1	15365180	15365408	JF1_Gap_1140	229	+
chr1	15367553	15367949	JF1_Gap_1141	397	+
chr1	15368937	15369623	JF1_Gap_1142	687	+
chr1	15373844	15374646	JF1_Gap_1143	803	+
chr1	15399519	15399763	JF1_Gap_1144	245	+
chr1	15422007	15422407	JF1_Gap_1145	401	+
chr1	15453072	15453283	JF1_Gap_1146	212	+
chr1	15486473	15486971	JF1_Gap_1147	499	+
chr1	15497471	15497702	JF1_Gap_1148	232	+
chr1	15501494	15501964	JF1_Gap_1149	471	+
chr1	15502195	15502620	JF1_Gap_1150	426	+
chr1	15502856	15503146	JF1_Gap_1151	291	+
chr1	15508562	15508793	JF1_Gap_1152	232	+
chr1	15509678	15510070	JF1_Gap_1153	393	+
chr1	15510321	15510933	JF1_Gap_1154	613	+
chr1	15513210	15513441	JF1_Gap_1155	232	+
chr1	15514951	15515232	JF1_Gap_1156	282	+
chr1	15516558	15516871	JF1_Gap_1157	314	+
chr1	15522926	15523509	JF1_Gap_1158	584	+
chr1	15525312	15525789	JF1_Gap_1159	478	+
chr1	15528587	15528909	JF1_Gap_1160	323	+
chr1	15548290	15548617	JF1_Gap_1161	328	+
chr1	15554552	15555103	JF1_Gap_1162	552	+
chr1	15556591	15556918	JF1_Gap_1163	328	+
chr1	15574730	15575008	JF1_Gap_1164	279	+
chr1	15587266	15587568	JF1_Gap_1165	303	+
chr1	15588808	15589020	JF1_Gap_1166	213	+
chr1	15589759	15589993	JF1_Gap_1167	235	+
chr1	15594890	15595156	JF1_Gap_1168	267	+
chr1	15618768	15619409	JF1_Gap_1169	642	+
chr1	15706256	15706457	JF1_Gap_1170	202	+
chr1	15707049	15707297	JF1_Gap_1171	249	+
chr1	15707628	15707904	JF1_Gap_1172	277	+
chr1	15732988	15733233	JF1_Gap_1173	246	+
chr1	15734368	15734607	JF1_Gap_1174	240	+
chr1	15743303	15743582	JF1_Gap_1175	280	+
chr1	15761904	15762815	JF1_Gap_1176	912	+
chr1	15763330	15764085	JF1_Gap_1177	756	+
chr1	15764756	15765116	JF1_Gap_1178	361	+
chr1	15765333	15766173	JF1_Gap_1179	841	+
chr1	15766434	15766764	JF1_Gap_1180	331	+
chr1	15772888	15773218	JF1_Gap_1181	331	+
chr1	15785667	15786325	JF1_Gap_1182	659	+
chr1	15804374	15804989	JF1_Gap_1183	616	+
chr1	15812789	15813007	JF1_Gap_1184	219	+
chr1	15837158	15837474	JF1_Gap_1185	317	+
chr1	15847198	15847668	JF1_Gap_1186	471	+
chr1	15863881	15864359	JF1_Gap_1187	479	+
chr1	15864610	15864872	JF1_Gap_1188	263	+
chr1	15865274	15865691	JF1_Gap_1189	418	+
chr1	15865939	15866252	JF1_Gap_1190	314	+
chr1	15866619	15867412	JF1_Gap_1191	794	+
chr1	15867622	15867876	JF1_Gap_1192	255	+
chr1	15869920	15870370	JF1_Gap_1193	451	+
chr1	15876165	15876554	JF1_Gap_1194	390	+
chr1	15901488	15901753	JF1_Gap_1195	266	+
chr1	15915229	15915465	JF1_Gap_1196	237	+
chr1	15918285	15918496	JF1_Gap_1197	212	+
chr1	15922341	15922599	JF1_Gap_1198	259	+
chr1	15934098	15934685	JF1_Gap_1199	588	+
chr1	15947220	15947442	JF1_Gap_1200	223	+
chr1	15947877	15948304	JF1_Gap_1201	428	+
chr1	15948885	15949215	JF1_Gap_1202	331	+
chr1	15956241	15957071	JF1_Gap_1203	831	+
chr1	15959152	15959465	JF1_Gap_1204	314	+
chr1	16010288	16010563	JF1_Gap_1205	276	+
chr1	16027188	16027418	JF1_Gap_1206	231	+
chr1	16031215	16031624	JF1_Gap_1207	410	+
chr1	16034903	16035354	JF1_Gap_1208	452	+
chr1	16035572	16035920	JF1_Gap_1209	349	+
chr1	16072543	16073081	JF1_Gap_1210	539	+
chr1	16073376	16074121	JF1_Gap_1211	746	+
chr1	16089755	16090196	JF1_Gap_1212	442	+
chr1	16151608	16152067	JF1_Gap_1213	460	+
chr1	16190163	16190742	JF1_Gap_1214	580	+
chr1	16195573	16195802	JF1_Gap_1215	230	+
chr1	16250955	16251270	JF1_Gap_1216	316	+
chr1	16255536	16255934	JF1_Gap_1217	399	+
chr1	16287161	16287391	JF1_Gap_1218	231	+
chr1	16314778	16315433	JF1_Gap_1219	656	+
chr1	16316906	16317355	JF1_Gap_1220	450	+
chr1	16317930	16318201	JF1_Gap_1221	272	+
chr1	16327591	16328460	JF1_Gap_1222	870	+
chr1	16336248	16336480	JF1_Gap_1223	233	+
chr1	16380010	16380416	JF1_Gap_1224	407	+
chr1	16381142	16381485	JF1_Gap_1225	344	+
chr1	16382100	16383040	JF1_Gap_1226	941	+
chr1	16386358	16386568	JF1_Gap_1227	211	+
chr1	16386775	16387047	JF1_Gap_1228	273	+
chr1	16404067	16404520	JF1_Gap_1229	454	+
chr1	16418272	16418530	JF1_Gap_1230	259	+
chr1	16423242	16423685	JF1_Gap_1231	444	+
chr1	16424666	16425153	JF1_Gap_1232	488	+
chr1	16425496	16425807	JF1_Gap_1233	312	+
chr1	16427748	16428287	JF1_Gap_1234	540	+
chr1	16432584	16432813	JF1_Gap_1235	230	+
chr1	16445285	16445494	JF1_Gap_1236	210	+
chr1	16448778	16449207	JF1_Gap_1237	430	+
chr1	16450436	16450736	JF1_Gap_1238	301	+
chr1	16453003	16453253	JF1_Gap_1239	251	+
chr1	16467559	16468381	JF1_Gap_1240	823	+
chr1	16472718	16473077	JF1_Gap_1241	360	+
chr1	16477834	16478074	JF1_Gap_1242	241	+
chr1	16479881	16480529	JF1_Gap_1243	649	+
chr1	16497046	16497353	JF1_Gap_1244	308	+
chr1	16503447	16503722	JF1_Gap_1245	276	+
chr1	16506349	16506690	JF1_Gap_1246	342	+
chr1	16516306	16516651	JF1_Gap_1247	346	+
chr1	16519225	16519704	JF1_Gap_1248	480	+
chr1	16531531	16531753	JF1_Gap_1249	223	+
chr1	16532203	16532404	JF1_Gap_1250	202	+
chr1	16549360	16549767	JF1_Gap_1251	408	+
chr1	16590677	16591006	JF1_Gap_1252	330	+
chr1	16629558	16629905	JF1_Gap_1253	348	+
chr1	16676283	16676902	JF1_Gap_1254	620	+
chr1	16709897	16710298	JF1_Gap_1255	402	+
chr1	16710993	16711313	JF1_Gap_1256	321	+
chr1	16711866	16712166	JF1_Gap_1257	301	+
chr1	16729113	16729408	JF1_Gap_1258	296	+
chr1	16730073	16730548	JF1_Gap_1259	476	+
chr1	16731014	16731375	JF1_Gap_1260	362	+
chr1	16732156	16732482	JF1_Gap_1261	327	+
chr1	16732727	16733214	JF1_Gap_1262	488	+
chr1	16744392	16744623	JF1_Gap_1263	232	+
chr1	16744833	16745086	JF1_Gap_1264	254	+
chr1	16750747	16751084	JF1_Gap_1265	338	+
chr1	16754860	16755139	JF1_Gap_1266	280	+
chr1	16762132	16762947	JF1_Gap_1267	816	+
chr1	16763987	16764334	JF1_Gap_1268	348	+
chr1	16770095	16770380	JF1_Gap_1269	286	+
chr1	16770904	16771256	JF1_Gap_1270	353	+
chr1	16776977	16777293	JF1_Gap_1271	317	+
chr1	16777477	16777834	JF1_Gap_1272	358	+
chr1	16778199	16778575	JF1_Gap_1273	377	+
chr1	16778703	16778905	JF1_Gap_1274	203	+
chr1	16786659	16786882	JF1_Gap_1275	224	+
chr1	16789535	16789824	JF1_Gap_1276	290	+
chr1	16792509	16793203	JF1_Gap_1277	695	+
chr1	16801710	16802114	JF1_Gap_1278	405	+
chr1	16803421	16804173	JF1_Gap_1279	753	+
chr1	16805109	16805337	JF1_Gap_1280	229	+
chr1	16815091	16815378	JF1_Gap_1281	288	+
chr1	16827980	16828257	JF1_Gap_1282	278	+
chr1	16828737	16829114	JF1_Gap_1283	378	+
chr1	16829935	16830167	JF1_Gap_1284	233	+
chr1	16830372	16831110	JF1_Gap_1285	739	+
chr1	16831345	16831826	JF1_Gap_1286	482	+
chr1	16833754	16834609	JF1_Gap_1287	856	+
chr1	16837422	16837627	JF1_Gap_1288	206	+
chr1	16837806	16838290	JF1_Gap_1289	485	+
chr1	16841799	16842105	JF1_Gap_1290	307	+
chr1	16843161	16843461	JF1_Gap_1291	301	+
chr1	16844047	16844453	JF1_Gap_1292	407	+
chr1	16845688	16846161	JF1_Gap_1293	474	+
chr1	16848136	16848486	JF1_Gap_1294	351	+
chr1	16862378	16862632	JF1_Gap_1295	255	+
chr1	16863980	16864188	JF1_Gap_1296	209	+
chr1	16868823	16869076	JF1_Gap_1297	254	+
chr1	16869438	16870061	JF1_Gap_1298	624	+
chr1	16881118	16881428	JF1_Gap_1299	311	+
chr1	16914716	16915299	JF1_Gap_1300	584	+
chr1	16936785	16937056	JF1_Gap_1301	272	+
chr1	16938561	16938760	JF1_Gap_1302	200	+
chr1	16939011	16939376	JF1_Gap_1303	366	+
chr1	16945561	16946146	JF1_Gap_1304	586	+
chr1	16947024	16947979	JF1_Gap_1305	956	+
chr1	16954358	16954768	JF1_Gap_1306	411	+
chr1	16971072	16971905	JF1_Gap_1307	834	+
chr1	16981737	16982573	JF1_Gap_1308	837	+
chr1	16982686	16982908	JF1_Gap_1309	223	+
chr1	16991579	16991860	JF1_Gap_1310	282	+
chr1	17007975	17008214	JF1_Gap_1311	240	+
chr1	17016960	17017265	JF1_Gap_1312	306	+
chr1	17018216	17018520	JF1_Gap_1313	305	+
chr1	17018837	17019058	JF1_Gap_1314	222	+
chr1	17019402	17019909	JF1_Gap_1315	508	+
chr1	17061301	17061946	JF1_Gap_1316	646	+
chr1	17072091	17072486	JF1_Gap_1317	396	+
chr1	17108603	17108837	JF1_Gap_1318	235	+
chr1	17112168	17112401	JF1_Gap_1319	234	+
chr1	17115520	17115740	JF1_Gap_1320	221	+
chr1	17118467	17118722	JF1_Gap_1321	256	+
chr1	17142568	17143154	JF1_Gap_1322	587	+
chr1	17143547	17143944	JF1_Gap_1323	398	+
chr1	17152233	17152806	JF1_Gap_1324	574	+
chr1	17158752	17158953	JF1_Gap_1325	202	+
chr1	17167643	17167900	JF1_Gap_1326	258	+
chr1	17168244	17168456	JF1_Gap_1327	213	+
chr1	17187552	17187847	JF1_Gap_1328	296	+
chr1	17192374	17193118	JF1_Gap_1329	745	+
chr1	17208457	17208679	JF1_Gap_1330	223	+
chr1	17209951	17210170	JF1_Gap_1331	220	+
chr1	17224563	17225211	JF1_Gap_1332	649	+
chr1	17225621	17226372	JF1_Gap_1333	752	+
chr1	17227177	17227596	JF1_Gap_1334	420	+
chr1	17227816	17228175	JF1_Gap_1335	360	+
chr1	17228956	17229238	JF1_Gap_1336	283	+
chr1	17230234	17230848	JF1_Gap_1337	615	+
chr1	17231719	17232041	JF1_Gap_1338	323	+
chr1	17234584	17234996	JF1_Gap_1339	413	+
chr1	17246069	17246288	JF1_Gap_1340	220	+
chr1	17264763	17265030	JF1_Gap_1341	268	+
chr1	17280968	17281332	JF1_Gap_1342	365	+
chr1	17294606	17295027	JF1_Gap_1343	422	+
chr1	17311377	17311790	JF1_Gap_1344	414	+
chr1	17319704	17319999	JF1_Gap_1345	296	+
chr1	17324392	17325035	JF1_Gap_1346	644	+
chr1	17333228	17334089	JF1_Gap_1347	862	+
chr1	17357641	17357863	JF1_Gap_1348	223	+
chr1	17376724	17377034	JF1_Gap_1349	311	+
chr1	17382840	17383080	JF1_Gap_1350	241	+
chr1	17392781	17393246	JF1_Gap_1351	466	+
chr1	17394015	17394215	JF1_Gap_1352	201	+
chr1	17397970	17398650	JF1_Gap_1353	681	+
chr1	17399621	17400044	JF1_Gap_1354	424	+
chr1	17400442	17400651	JF1_Gap_1355	210	+
chr1	17435049	17435347	JF1_Gap_1356	299	+
chr1	17436424	17436731	JF1_Gap_1357	308	+
chr1	17437104	17437679	JF1_Gap_1358	576	+
chr1	17438355	17438809	JF1_Gap_1359	455	+
chr1	17451919	17452209	JF1_Gap_1360	291	+
chr1	17452498	17452729	JF1_Gap_1361	232	+
chr1	17452949	17453374	JF1_Gap_1362	426	+
chr1	17454974	17455948	JF1_Gap_1363	975	+
chr1	17462273	17462522	JF1_Gap_1364	250	+
chr1	17466833	17467632	JF1_Gap_1365	800	+
chr1	17474325	17475092	JF1_Gap_1366	768	+
chr1	17475227	17475606	JF1_Gap_1367	380	+
chr1	17545659	17546012	JF1_Gap_1368	354	+
chr1	17554583	17555002	JF1_Gap_1369	420	+
chr1	17555775	17556076	JF1_Gap_1370	302	+
chr1	17619977	17620194	JF1_Gap_1371	218	+
chr1	17668069	17668324	JF1_Gap_1372	256	+
chr1	17670458	17670719	JF1_Gap_1373	262	+
chr1	17671784	17672037	JF1_Gap_1374	254	+
chr1	17672463	17672670	JF1_Gap_1375	208	+
chr1	17674074	17674489	JF1_Gap_1376	416	+
chr1	17675530	17675741	JF1_Gap_1377	212	+
chr1	17684524	17684813	JF1_Gap_1378	290	+
chr1	17684929	17685668	JF1_Gap_1379	740	+
chr1	17692445	17692778	JF1_Gap_1380	334	+
chr1	17705270	17705531	JF1_Gap_1381	262	+
chr1	17713243	17713562	JF1_Gap_1382	320	+
chr1	17715425	17716030	JF1_Gap_1383	606	+
chr1	17722419	17722681	JF1_Gap_1384	263	+
chr1	17738131	17738406	JF1_Gap_1385	276	+
chr1	17749888	17750112	JF1_Gap_1386	225	+
chr1	17760380	17760804	JF1_Gap_1387	425	+
chr1	17769722	17770140	JF1_Gap_1388	419	+
chr1	17771714	17771938	JF1_Gap_1389	225	+
chr1	17787958	17788697	JF1_Gap_1390	740	+
chr1	17793311	17793510	JF1_Gap_1391	200	+
chr1	17795105	17795578	JF1_Gap_1392	474	+
chr1	17801494	17801781	JF1_Gap_1393	288	+
chr1	17808063	17808282	JF1_Gap_1394	220	+
chr1	17822575	17822805	JF1_Gap_1395	231	+
chr1	17826499	17826786	JF1_Gap_1396	288	+
chr1	17830122	17830352	JF1_Gap_1397	231	+
chr1	17830736	17831137	JF1_Gap_1398	402	+
chr1	17832209	17832472	JF1_Gap_1399	264	+
chr1	17833610	17834445	JF1_Gap_1400	836	+
chr1	17867221	17867498	JF1_Gap_1401	278	+
chr1	17867710	17867939	JF1_Gap_1402	230	+
chr1	17868483	17868739	JF1_Gap_1403	257	+
chr1	17897600	17897856	JF1_Gap_1404	257	+
chr1	17902061	17902581	JF1_Gap_1405	521	+
chr1	17903021	17903338	JF1_Gap_1406	318	+
chr1	17903554	17904101	JF1_Gap_1407	548	+
chr1	17941845	17942139	JF1_Gap_1408	295	+
chr1	17953658	17954097	JF1_Gap_1409	440	+
chr1	17957365	17958150	JF1_Gap_1410	786	+
chr1	17958501	17958945	JF1_Gap_1411	445	+
chr1	17959191	17959705	JF1_Gap_1412	515	+
chr1	17961207	17961964	JF1_Gap_1413	758	+
chr1	17962873	17963465	JF1_Gap_1414	593	+
chr1	17974822	17975134	JF1_Gap_1415	313	+
chr1	17976460	17976826	JF1_Gap_1416	367	+
chr1	17976960	17977254	JF1_Gap_1417	295	+
chr1	17978829	17979040	JF1_Gap_1418	212	+
chr1	17990542	17990945	JF1_Gap_1419	404	+
chr1	17994938	17995434	JF1_Gap_1420	497	+
chr1	18010161	18010497	JF1_Gap_1421	337	+
chr1	18011599	18012028	JF1_Gap_1422	430	+
chr1	18013964	18014287	JF1_Gap_1423	324	+
chr1	18019480	18019706	JF1_Gap_1424	227	+
chr1	18027236	18027559	JF1_Gap_1425	324	+
chr1	18029661	18030148	JF1_Gap_1426	488	+
chr1	18031141	18031597	JF1_Gap_1427	457	+
chr1	18054248	18054537	JF1_Gap_1428	290	+
chr1	18054980	18055219	JF1_Gap_1429	240	+
chr1	18071439	18071773	JF1_Gap_1430	335	+
chr1	18072079	18072286	JF1_Gap_1431	208	+
chr1	18079648	18080544	JF1_Gap_1432	897	+
chr1	18090409	18090990	JF1_Gap_1433	582	+
chr1	18091358	18091876	JF1_Gap_1434	519	+
chr1	18108479	18108908	JF1_Gap_1435	430	+
chr1	18109527	18110300	JF1_Gap_1436	774	+
chr1	18111537	18112356	JF1_Gap_1437	820	+
chr1	18113523	18113854	JF1_Gap_1438	332	+
chr1	18138364	18138642	JF1_Gap_1439	279	+
chr1	18140333	18140532	JF1_Gap_1440	200	+
chr1	18147234	18147469	JF1_Gap_1441	236	+
chr1	18155941	18156373	JF1_Gap_1442	433	+
chr1	18157005	18157317	JF1_Gap_1443	313	+
chr1	18157544	18158021	JF1_Gap_1444	478	+
chr1	18171089	18171730	JF1_Gap_1445	642	+
chr1	18175302	18175528	JF1_Gap_1446	227	+
chr1	18178193	18178445	JF1_Gap_1447	253	+
chr1	18182392	18182763	JF1_Gap_1448	372	+
chr1	18216815	18217366	JF1_Gap_1449	552	+
chr1	18250506	18250726	JF1_Gap_1450	221	+
chr1	18252479	18252727	JF1_Gap_1451	249	+
chr1	18254288	18255141	JF1_Gap_1452	854	+
chr1	18277726	18278138	JF1_Gap_1453	413	+
chr1	18293762	18294651	JF1_Gap_1454	890	+
chr1	18296906	18297123	JF1_Gap_1455	218	+
chr1	18298909	18299907	JF1_Gap_1456	999	+
chr1	18324228	18324561	JF1_Gap_1457	334	+
chr1	18325927	18326143	JF1_Gap_1458	217	+
chr1	18329838	18330056	JF1_Gap_1459	219	+
chr1	18344636	18344960	JF1_Gap_1460	325	+
chr1	18346800	18347416	JF1_Gap_1461	617	+
chr1	18368366	18368674	JF1_Gap_1462	309	+
chr1	18374196	18374849	JF1_Gap_1463	654	+
chr1	18380308	18380511	JF1_Gap_1464	204	+
chr1	18391297	18391510	JF1_Gap_1465	214	+
chr1	18391916	18392167	JF1_Gap_1466	252	+
chr1	18393986	18394933	JF1_Gap_1467	948	+
chr1	18395525	18396117	JF1_Gap_1468	593	+
chr1	18398630	18398849	JF1_Gap_1469	220	+
chr1	18399240	18399441	JF1_Gap_1470	202	+
chr1	18432480	18432745	JF1_Gap_1471	266	+
chr1	18433422	18433798	JF1_Gap_1472	377	+
chr1	18437426	18437927	JF1_Gap_1473	502	+
chr1	18439066	18439432	JF1_Gap_1474	367	+
chr1	18439927	18440133	JF1_Gap_1475	207	+
chr1	18444189	18444566	JF1_Gap_1476	378	+
chr1	18472770	18473063	JF1_Gap_1477	294	+
chr1	18473971	18474605	JF1_Gap_1478	635	+
chr1	18482793	18483039	JF1_Gap_1479	247	+
chr1	18500042	18500415	JF1_Gap_1480	374	+
chr1	18516839	18517600	JF1_Gap_1481	762	+
chr1	18526102	18526329	JF1_Gap_1482	228	+
chr1	18526942	18527492	JF1_Gap_1483	551	+
chr1	18544939	18545170	JF1_Gap_1484	232	+
chr1	18555067	18555400	JF1_Gap_1485	334	+
chr1	18556067	18556267	JF1_Gap_1486	201	+
chr1	18580350	18580960	JF1_Gap_1487	611	+
chr1	18601566	18601771	JF1_Gap_1488	206	+
chr1	18621675	18621972	JF1_Gap_1489	298	+
chr1	18626609	18627069	JF1_Gap_1490	461	+
chr1	18628566	18628821	JF1_Gap_1491	256	+
chr1	18630696	18631294	JF1_Gap_1492	599	+
chr1	18632865	18633122	JF1_Gap_1493	258	+
chr1	18635811	18636057	JF1_Gap_1494	247	+
chr1	18643043	18643454	JF1_Gap_1495	412	+
chr1	18648297	18648507	JF1_Gap_1496	211	+
chr1	18654355	18654779	JF1_Gap_1497	425	+
chr1	18655382	18655941	JF1_Gap_1498	560	+
chr1	18656161	18656531	JF1_Gap_1499	371	+
chr1	18658904	18659182	JF1_Gap_1500	279	+
chr1	18659710	18660597	JF1_Gap_1501	888	+
chr1	18679947	18680681	JF1_Gap_1502	735	+
chr1	18681845	18682178	JF1_Gap_1503	334	+
chr1	18718011	18718366	JF1_Gap_1504	356	+
chr1	18719317	18719650	JF1_Gap_1505	334	+
chr1	18723223	18723773	JF1_Gap_1506	551	+
chr1	18732081	18732650	JF1_Gap_1507	570	+
chr1	18732916	18733122	JF1_Gap_1508	207	+
chr1	18733416	18733781	JF1_Gap_1509	366	+
chr1	18760625	18761132	JF1_Gap_1510	508	+
chr1	18761753	18762013	JF1_Gap_1511	261	+
chr1	18762573	18763391	JF1_Gap_1512	819	+
chr1	18774981	18775520	JF1_Gap_1513	540	+
chr1	18793941	18794151	JF1_Gap_1514	211	+
chr1	18807445	18807789	JF1_Gap_1515	345	+
chr1	18810684	18810999	JF1_Gap_1516	316	+
chr1	18813077	18813310	JF1_Gap_1517	234	+
chr1	18814953	18815313	JF1_Gap_1518	361	+
chr1	18819643	18820479	JF1_Gap_1519	837	+
chr1	18864615	18864988	JF1_Gap_1520	374	+
chr1	18879201	18879404	JF1_Gap_1521	204	+
chr1	18887813	18888061	JF1_Gap_1522	249	+
chr1	18891868	18892092	JF1_Gap_1523	225	+
chr1	18892465	18892883	JF1_Gap_1524	419	+
chr1	18892996	18893213	JF1_Gap_1525	218	+
chr1	18909231	18909538	JF1_Gap_1526	308	+
chr1	18914148	18914498	JF1_Gap_1527	351	+
chr1	18923976	18924383	JF1_Gap_1528	408	+
chr1	18924672	18925108	JF1_Gap_1529	437	+
chr1	18925669	18926303	JF1_Gap_1530	635	+
chr1	18927569	18928108	JF1_Gap_1531	540	+
chr1	18937947	18938611	JF1_Gap_1532	665	+
chr1	18943417	18944337	JF1_Gap_1533	921	+
chr1	18946469	18946704	JF1_Gap_1534	236	+
chr1	18950154	18950367	JF1_Gap_1535	214	+
chr1	18951813	18952672	JF1_Gap_1536	860	+
chr1	18983794	18984071	JF1_Gap_1537	278	+
chr1	18993383	18993707	JF1_Gap_1538	325	+
chr1	18995506	18996082	JF1_Gap_1539	577	+
chr1	18996741	18997120	JF1_Gap_1540	380	+
chr1	18997395	18997635	JF1_Gap_1541	241	+
chr1	18998241	18998639	JF1_Gap_1542	399	+
chr1	19000514	19000864	JF1_Gap_1543	351	+
chr1	19006856	19007247	JF1_Gap_1544	392	+
chr1	19007838	19008086	JF1_Gap_1545	249	+
chr1	19008473	19008792	JF1_Gap_1546	320	+
chr1	19009172	19009690	JF1_Gap_1547	519	+
chr1	19022894	19023319	JF1_Gap_1548	426	+
chr1	19050323	19050601	JF1_Gap_1549	279	+
chr1	19050874	19051667	JF1_Gap_1550	794	+
chr1	19052792	19053106	JF1_Gap_1551	315	+
chr1	19053816	19054101	JF1_Gap_1552	286	+
chr1	19067947	19068301	JF1_Gap_1553	355	+
chr1	19081909	19082385	JF1_Gap_1554	477	+
chr1	19083583	19083979	JF1_Gap_1555	397	+
chr1	19147171	19147844	JF1_Gap_1556	674	+
chr1	19153219	19153525	JF1_Gap_1557	307	+
chr1	19158093	19158549	JF1_Gap_1558	457	+
chr1	19165049	19165345	JF1_Gap_1559	297	+
chr1	19176581	19176824	JF1_Gap_1560	244	+
chr1	19183607	19183911	JF1_Gap_1561	305	+
chr1	19184577	19185289	JF1_Gap_1562	713	+
chr1	19190755	19191261	JF1_Gap_1563	507	+
chr1	19191555	19192088	JF1_Gap_1564	534	+
chr1	19192654	19192877	JF1_Gap_1565	224	+
chr1	19213625	19213899	JF1_Gap_1566	275	+
chr1	19257527	19257756	JF1_Gap_1567	230	+
chr1	19265469	19265696	JF1_Gap_1568	228	+
chr1	19271977	19272600	JF1_Gap_1569	624	+
chr1	19275325	19275606	JF1_Gap_1570	282	+
chr1	19276721	19277188	JF1_Gap_1571	468	+
chr1	19283586	19283847	JF1_Gap_1572	262	+
chr1	19285362	19285924	JF1_Gap_1573	563	+
chr1	19312755	19313194	JF1_Gap_1574	440	+
chr1	19319517	19319898	JF1_Gap_1575	382	+
chr1	19337911	19338196	JF1_Gap_1576	286	+
chr1	19341094	19341747	JF1_Gap_1577	654	+
chr1	19345740	19346336	JF1_Gap_1578	597	+
chr1	19393704	19394231	JF1_Gap_1579	528	+
chr1	19395443	19395883	JF1_Gap_1580	441	+
chr1	19398616	19399104	JF1_Gap_1581	489	+
chr1	19439079	19439897	JF1_Gap_1582	819	+
chr1	19447033	19447952	JF1_Gap_1583	920	+
chr1	19449963	19450260	JF1_Gap_1584	298	+
chr1	19457032	19457250	JF1_Gap_1585	219	+
chr1	19470645	19471017	JF1_Gap_1586	373	+
chr1	19471203	19472112	JF1_Gap_1587	910	+
chr1	19486149	19486510	JF1_Gap_1588	362	+
chr1	19488403	19488750	JF1_Gap_1589	348	+
chr1	19492489	19492713	JF1_Gap_1590	225	+
chr1	19495098	19495524	JF1_Gap_1591	427	+
chr1	19495664	19495931	JF1_Gap_1592	268	+
chr1	19496879	19497147	JF1_Gap_1593	269	+
chr1	19497373	19497574	JF1_Gap_1594	202	+
chr1	19523160	19523394	JF1_Gap_1595	235	+
chr1	19530310	19530621	JF1_Gap_1596	312	+
chr1	19539620	19539840	JF1_Gap_1597	221	+
chr1	19554099	19554787	JF1_Gap_1598	689	+
chr1	19579507	19579839	JF1_Gap_1599	333	+
chr1	19582002	19582518	JF1_Gap_1600	517	+
chr1	19592126	19592383	JF1_Gap_1601	258	+
chr1	19598209	19598682	JF1_Gap_1602	474	+
chr1	19599201	19599414	JF1_Gap_1603	214	+
chr1	19600134	19600774	JF1_Gap_1604	641	+
chr1	19628984	19629570	JF1_Gap_1605	587	+
chr1	19629907	19630259	JF1_Gap_1606	353	+
chr1	19630494	19630698	JF1_Gap_1607	205	+
chr1	19656628	19657380	JF1_Gap_1608	753	+
chr1	19666740	19666943	JF1_Gap_1609	204	+
chr1	19686654	19686939	JF1_Gap_1610	286	+
chr1	19694792	19695105	JF1_Gap_1611	314	+
chr1	19706883	19707177	JF1_Gap_1612	295	+
chr1	19712990	19713436	JF1_Gap_1613	447	+
chr1	19720849	19721297	JF1_Gap_1614	449	+
chr1	19722403	19723100	JF1_Gap_1615	698	+
chr1	19724182	19724492	JF1_Gap_1616	311	+
chr1	19799583	19799899	JF1_Gap_1617	317	+
chr1	19815610	19816226	JF1_Gap_1618	617	+
chr1	19822048	19822295	JF1_Gap_1619	248	+
chr1	19839743	19840176	JF1_Gap_1620	434	+
chr1	19840444	19840965	JF1_Gap_1621	522	+
chr1	19860528	19860762	JF1_Gap_1622	235	+
chr1	19886059	19886269	JF1_Gap_1623	211	+
chr1	19889910	19890167	JF1_Gap_1624	258	+
chr1	19903545	19903818	JF1_Gap_1625	274	+
chr1	19907018	19907246	JF1_Gap_1626	229	+
chr1	19915600	19916183	JF1_Gap_1627	584	+
chr1	19930684	19930931	JF1_Gap_1628	248	+
chr1	19994282	19994828	JF1_Gap_1629	547	+
chr1	19994998	19995249	JF1_Gap_1630	252	+
chr1	19997696	19998501	JF1_Gap_1631	806	+
chr1	19998964	19999201	JF1_Gap_1632	238	+
chr1	19999365	19999838	JF1_Gap_1633	474	+
chr1	20001942	20002328	JF1_Gap_1634	387	+
chr1	20003267	20003675	JF1_Gap_1635	409	+
chr1	20004529	20005058	JF1_Gap_1636	530	+
chr1	20023498	20023999	JF1_Gap_1637	502	+
chr1	20024982	20025370	JF1_Gap_1638	389	+
chr1	20026101	20026450	JF1_Gap_1639	350	+
chr1	20027608	20027919	JF1_Gap_1640	312	+
chr1	20044716	20045155	JF1_Gap_1641	440	+
chr1	20053654	20053969	JF1_Gap_1642	316	+
chr1	20070723	20071026	JF1_Gap_1643	304	+
chr1	20072220	20072598	JF1_Gap_1644	379	+
chr1	20087695	20087938	JF1_Gap_1645	244	+
chr1	20089291	20089833	JF1_Gap_1646	543	+
chr1	20090505	20090954	JF1_Gap_1647	450	+
chr1	20115153	20116105	JF1_Gap_1648	953	+
chr1	20116354	20116678	JF1_Gap_1649	325	+
chr1	20126624	20127034	JF1_Gap_1650	411	+
chr1	20127260	20128109	JF1_Gap_1651	850	+
chr1	20146416	20146807	JF1_Gap_1652	392	+
chr1	20153969	20154241	JF1_Gap_1653	273	+
chr1	20162237	20162525	JF1_Gap_1654	289	+
chr1	20186646	20187165	JF1_Gap_1655	520	+
chr1	20202324	20202633	JF1_Gap_1656	310	+
chr1	20225110	20225394	JF1_Gap_1657	285	+
chr1	20227014	20227351	JF1_Gap_1658	338	+
chr1	20233668	20234215	JF1_Gap_1659	548	+
chr1	20236322	20236533	JF1_Gap_1660	212	+
chr1	20245817	20246472	JF1_Gap_1661	656	+
chr1	20246590	20246810	JF1_Gap_1662	221	+
chr1	20262232	20262849	JF1_Gap_1663	618	+
chr1	20295655	20296003	JF1_Gap_1664	349	+
chr1	20323934	20324219	JF1_Gap_1665	286	+
chr1	20336354	20336555	JF1_Gap_1666	202	+
chr1	20369945	20370270	JF1_Gap_1667	326	+
chr1	20371342	20372301	JF1_Gap_1668	960	+
chr1	20379177	20379725	JF1_Gap_1669	549	+
chr1	20386499	20386879	JF1_Gap_1670	381	+
chr1	20388061	20388426	JF1_Gap_1671	366	+
chr1	20392989	20393408	JF1_Gap_1672	420	+
chr1	20396542	20396841	JF1_Gap_1673	300	+
chr1	20399035	20399259	JF1_Gap_1674	225	+
chr1	20422865	20423106	JF1_Gap_1675	242	+
chr1	20423393	20423818	JF1_Gap_1676	426	+
chr1	20439116	20439615	JF1_Gap_1677	500	+
chr1	20469514	20469933	JF1_Gap_1678	420	+
chr1	20479642	20479869	JF1_Gap_1679	228	+
chr1	20480404	20481016	JF1_Gap_1680	613	+
chr1	20487510	20488444	JF1_Gap_1681	935	+
chr1	20488645	20489148	JF1_Gap_1682	504	+
chr1	20493175	20493615	JF1_Gap_1683	441	+
chr1	20495342	20495562	JF1_Gap_1684	221	+
chr1	20500497	20500703	JF1_Gap_1685	207	+
chr1	20509225	20509671	JF1_Gap_1686	447	+
chr1	20514199	20514509	JF1_Gap_1687	311	+
chr1	20524682	20525651	JF1_Gap_1688	970	+
chr1	20526201	20526570	JF1_Gap_1689	370	+
chr1	20526705	20526952	JF1_Gap_1690	248	+
chr1	20560644	20561092	JF1_Gap_1691	449	+
chr1	20564601	20564910	JF1_Gap_1692	310	+
chr1	20571070	20571309	JF1_Gap_1693	240	+
chr1	20587936	20588237	JF1_Gap_1694	302	+
chr1	20594953	20595317	JF1_Gap_1695	365	+
chr1	20609109	20609480	JF1_Gap_1696	372	+
chr1	20624113	20624326	JF1_Gap_1697	214	+
chr1	20632729	20633293	JF1_Gap_1698	565	+
chr1	20639202	20639813	JF1_Gap_1699	612	+
chr1	20649204	20649407	JF1_Gap_1700	204	+
chr1	20651708	20651959	JF1_Gap_1701	252	+
chr1	20660795	20661451	JF1_Gap_1702	657	+
chr1	20662221	20662420	JF1_Gap_1703	200	+
chr1	20664292	20664640	JF1_Gap_1704	349	+
chr1	20678364	20678629	JF1_Gap_1705	266	+
chr1	20702178	20702881	JF1_Gap_1706	704	+
chr1	20704005	20704238	JF1_Gap_1707	234	+
chr1	20705412	20705843	JF1_Gap_1708	432	+
chr1	20719485	20719715	JF1_Gap_1709	231	+
chr1	20719954	20720263	JF1_Gap_1710	310	+
chr1	20741523	20741842	JF1_Gap_1711	320	+
chr1	20741980	20742536	JF1_Gap_1712	557	+
chr1	20790541	20790977	JF1_Gap_1713	437	+
chr1	20794245	20794451	JF1_Gap_1714	207	+
chr1	20798517	20798869	JF1_Gap_1715	353	+
chr1	20799377	20799577	JF1_Gap_1716	201	+
chr1	20830131	20830615	JF1_Gap_1717	485	+
chr1	20834208	20834453	JF1_Gap_1718	246	+
chr1	20847318	20847526	JF1_Gap_1719	209	+
chr1	20868602	20868851	JF1_Gap_1720	250	+
chr1	20902909	20903147	JF1_Gap_1721	239	+
chr1	20918751	20919405	JF1_Gap_1722	655	+
chr1	20929855	20930668	JF1_Gap_1723	814	+
chr1	20958940	20959163	JF1_Gap_1724	224	+
chr1	20962937	20963411	JF1_Gap_1725	475	+
chr1	20965728	20966028	JF1_Gap_1726	301	+
chr1	20968085	20968307	JF1_Gap_1727	223	+
chr1	20982493	20982692	JF1_Gap_1728	200	+
chr1	21017036	21017425	JF1_Gap_1729	390	+
chr1	21018032	21018879	JF1_Gap_1730	848	+
chr1	21108473	21108731	JF1_Gap_1731	259	+
chr1	21137423	21137962	JF1_Gap_1732	540	+
chr1	21138071	21138412	JF1_Gap_1733	342	+
chr1	21148474	21148807	JF1_Gap_1734	334	+
chr1	21152363	21152694	JF1_Gap_1735	332	+
chr1	21172965	21173448	JF1_Gap_1736	484	+
chr1	21174187	21174579	JF1_Gap_1737	393	+
chr1	21181417	21181978	JF1_Gap_1738	562	+
chr1	21210314	21210706	JF1_Gap_1739	393	+
chr1	21210944	21211669	JF1_Gap_1740	726	+
chr1	21269088	21269594	JF1_Gap_1741	507	+
chr1	21274472	21274900	JF1_Gap_1742	429	+
chr1	21282553	21283111	JF1_Gap_1743	559	+
chr1	21283707	21283990	JF1_Gap_1744	284	+
chr1	21284922	21285349	JF1_Gap_1745	428	+
chr1	21287022	21287331	JF1_Gap_1746	310	+
chr1	21287572	21287977	JF1_Gap_1747	406	+
chr1	21314497	21314772	JF1_Gap_1748	276	+
chr1	21331312	21331566	JF1_Gap_1749	255	+
chr1	21334983	21335271	JF1_Gap_1750	289	+
chr1	21406326	21406602	JF1_Gap_1751	277	+
chr1	21466972	21467374	JF1_Gap_1752	403	+
chr1	21472205	21472525	JF1_Gap_1753	321	+
chr1	21481465	21481716	JF1_Gap_1754	252	+
chr1	21497764	21498610	JF1_Gap_1755	847	+
chr1	21508513	21508723	JF1_Gap_1756	211	+
chr1	21518997	21519384	JF1_Gap_1757	388	+
chr1	21526432	21527084	JF1_Gap_1758	653	+
chr1	21541373	21541590	JF1_Gap_1759	218	+
chr1	21547404	21547852	JF1_Gap_1760	449	+
chr1	21548452	21549276	JF1_Gap_1761	825	+
chr1	21583115	21583531	JF1_Gap_1762	417	+
chr1	21586878	21587127	JF1_Gap_1763	250	+
chr1	21587365	21588005	JF1_Gap_1764	641	+
chr1	21588502	21588991	JF1_Gap_1765	490	+
chr1	21596806	21597325	JF1_Gap_1766	520	+
chr1	21625475	21625696	JF1_Gap_1767	222	+
chr1	21626105	21626737	JF1_Gap_1768	633	+
chr1	21628356	21628729	JF1_Gap_1769	374	+
chr1	21629122	21629384	JF1_Gap_1770	263	+
chr1	21632771	21632972	JF1_Gap_1771	202	+
chr1	21647645	21647870	JF1_Gap_1772	226	+
chr1	21657542	21657749	JF1_Gap_1773	208	+
chr1	21674280	21674547	JF1_Gap_1774	268	+
chr1	21695199	21695577	JF1_Gap_1775	379	+
chr1	21717571	21717795	JF1_Gap_1776	225	+
chr1	21722867	21723247	JF1_Gap_1777	381	+
chr1	21740153	21740375	JF1_Gap_1778	223	+
chr1	21779329	21779603	JF1_Gap_1779	275	+
chr1	21834108	21834371	JF1_Gap_1780	264	+
chr1	21840609	21840888	JF1_Gap_1781	280	+
chr1	21849534	21849814	JF1_Gap_1782	281	+
chr1	21869008	21869257	JF1_Gap_1783	250	+
chr1	21873178	21874085	JF1_Gap_1784	908	+
chr1	21898548	21898748	JF1_Gap_1785	201	+
chr1	21925352	21925705	JF1_Gap_1786	354	+
chr1	21983456	21983691	JF1_Gap_1787	236	+
chr1	21987537	21988343	JF1_Gap_1788	807	+
chr1	21988545	21988843	JF1_Gap_1789	299	+
chr1	21996175	21996511	JF1_Gap_1790	337	+
chr1	21998826	21999152	JF1_Gap_1791	327	+
chr1	21999372	21999682	JF1_Gap_1792	311	+
chr1	22001784	22002078	JF1_Gap_1793	295	+
chr1	22006523	22007252	JF1_Gap_1794	730	+
chr1	22029165	22029498	JF1_Gap_1795	334	+
chr1	22049833	22050537	JF1_Gap_1796	705	+
chr1	22079317	22079737	JF1_Gap_1797	421	+
chr1	22079974	22080390	JF1_Gap_1798	417	+
chr1	22084704	22085286	JF1_Gap_1799	583	+
chr1	22106540	22106837	JF1_Gap_1800	298	+
chr1	22107593	22108285	JF1_Gap_1801	693	+
chr1	22126265	22126537	JF1_Gap_1802	273	+
chr1	22130680	22130945	JF1_Gap_1803	266	+
chr1	22133725	22133950	JF1_Gap_1804	226	+
chr1	22148561	22149208	JF1_Gap_1805	648	+
chr1	22154930	22155473	JF1_Gap_1806	544	+
chr1	22158807	22159178	JF1_Gap_1807	372	+
chr1	22159418	22159761	JF1_Gap_1808	344	+
chr1	22191050	22191598	JF1_Gap_1809	549	+
chr1	22218887	22219089	JF1_Gap_1810	203	+
chr1	22225519	22225733	JF1_Gap_1811	215	+
chr1	22257764	22258161	JF1_Gap_1812	398	+
chr1	22271152	22271362	JF1_Gap_1813	211	+
chr1	22278378	22278629	JF1_Gap_1814	252	+
chr1	22280957	22281553	JF1_Gap_1815	597	+
chr1	22281915	22282457	JF1_Gap_1816	543	+
chr1	22282974	22283457	JF1_Gap_1817	484	+
chr1	22295862	22296559	JF1_Gap_1818	698	+
chr1	22298784	22299091	JF1_Gap_1819	308	+
chr1	22301279	22301527	JF1_Gap_1820	249	+
chr1	22327593	22327975	JF1_Gap_1821	383	+
chr1	22328741	22329645	JF1_Gap_1822	905	+
chr1	22373906	22374319	JF1_Gap_1823	414	+
chr1	22375910	22376173	JF1_Gap_1824	264	+
chr1	22381438	22381809	JF1_Gap_1825	372	+
chr1	22402027	22402453	JF1_Gap_1826	427	+
chr1	22427824	22428087	JF1_Gap_1827	264	+
chr1	22486734	22487078	JF1_Gap_1828	345	+
chr1	22492418	22492792	JF1_Gap_1829	375	+
chr1	22504823	22505232	JF1_Gap_1830	410	+
chr1	22539472	22539827	JF1_Gap_1831	356	+
chr1	22553864	22554392	JF1_Gap_1832	529	+
chr1	22562090	22562555	JF1_Gap_1833	466	+
chr1	22565762	22565978	JF1_Gap_1834	217	+
chr1	22569739	22569943	JF1_Gap_1835	205	+
chr1	22574668	22574889	JF1_Gap_1836	222	+
chr1	22588208	22588475	JF1_Gap_1837	268	+
chr1	22601837	22602561	JF1_Gap_1838	725	+
chr1	22644309	22644544	JF1_Gap_1839	236	+
chr1	22646595	22646997	JF1_Gap_1840	403	+
chr1	22649912	22650126	JF1_Gap_1841	215	+
chr1	22697426	22697754	JF1_Gap_1842	329	+
chr1	22701372	22702354	JF1_Gap_1843	983	+
chr1	22774588	22774890	JF1_Gap_1844	303	+
chr1	22783113	22783478	JF1_Gap_1845	366	+
chr1	22827323	22827637	JF1_Gap_1846	315	+
chr1	22836003	22836374	JF1_Gap_1847	372	+
chr1	22838953	22839194	JF1_Gap_1848	242	+
chr1	22871787	22872409	JF1_Gap_1849	623	+
chr1	22872648	22873099	JF1_Gap_1850	452	+
chr1	22887609	22887906	JF1_Gap_1851	298	+
chr1	22894265	22894469	JF1_Gap_1852	205	+
chr1	22908510	22908733	JF1_Gap_1853	224	+
chr1	22908878	22909238	JF1_Gap_1854	361	+
chr1	22933062	22933424	JF1_Gap_1855	363	+
chr1	22933651	22933951	JF1_Gap_1856	301	+
chr1	22935886	22936159	JF1_Gap_1857	274	+
chr1	22947021	22947761	JF1_Gap_1858	741	+
chr1	22949191	22949520	JF1_Gap_1859	330	+
chr1	22963364	22963571	JF1_Gap_1860	208	+
chr1	22985523	22985930	JF1_Gap_1861	408	+
chr1	23012725	23013046	JF1_Gap_1862	322	+
chr1	23032923	23033604	JF1_Gap_1863	682	+
chr1	23055047	23055658	JF1_Gap_1864	612	+
chr1	23081605	23081824	JF1_Gap_1865	220	+
chr1	23088441	23088839	JF1_Gap_1866	399	+
chr1	23142954	23143301	JF1_Gap_1867	348	+
chr1	23144381	23144694	JF1_Gap_1868	314	+
chr1	23155095	23155381	JF1_Gap_1869	287	+
chr1	23175844	23176244	JF1_Gap_1870	401	+
chr1	23206051	23206282	JF1_Gap_1871	232	+
chr1	23220424	23220675	JF1_Gap_1872	252	+
chr1	23222613	23223058	JF1_Gap_1873	446	+
chr1	23236365	23236758	JF1_Gap_1874	394	+
chr1	23244351	23244603	JF1_Gap_1875	253	+
chr1	23252948	23253172	JF1_Gap_1876	225	+
chr1	23327336	23327887	JF1_Gap_1877	552	+
chr1	23339599	23340069	JF1_Gap_1878	471	+
chr1	23419764	23420288	JF1_Gap_1879	525	+
chr1	23427259	23427469	JF1_Gap_1880	211	+
chr1	23431845	23432062	JF1_Gap_1881	218	+
chr1	23438692	23439177	JF1_Gap_1882	486	+
chr1	23440164	23440696	JF1_Gap_1883	533	+
chr1	23440859	23441761	JF1_Gap_1884	903	+
chr1	23441991	23442351	JF1_Gap_1885	361	+
chr1	23457774	23458037	JF1_Gap_1886	264	+
chr1	23459357	23459599	JF1_Gap_1887	243	+
chr1	23461715	23462097	JF1_Gap_1888	383	+
chr1	23482915	23483154	JF1_Gap_1889	240	+
chr1	23496033	23496364	JF1_Gap_1890	332	+
chr1	23508481	23508726	JF1_Gap_1891	246	+
chr1	23530344	23530984	JF1_Gap_1892	641	+
chr1	23533230	23533753	JF1_Gap_1893	524	+
chr1	23533864	23534229	JF1_Gap_1894	366	+
chr1	23536734	23537228	JF1_Gap_1895	495	+
chr1	23543966	23544231	JF1_Gap_1896	266	+
chr1	23556244	23556835	JF1_Gap_1897	592	+
chr1	23557440	23557676	JF1_Gap_1898	237	+
chr1	23561995	23562603	JF1_Gap_1899	609	+
chr1	23562869	23563581	JF1_Gap_1900	713	+
chr1	23565477	23565865	JF1_Gap_1901	389	+
chr1	23573000	23573224	JF1_Gap_1902	225	+
chr1	23581911	23582343	JF1_Gap_1903	433	+
chr1	23584006	23584371	JF1_Gap_1904	366	+
chr1	23600358	23600571	JF1_Gap_1905	214	+
chr1	23614967	23615521	JF1_Gap_1906	555	+
chr1	23619715	23620475	JF1_Gap_1907	761	+
chr1	23644549	23645022	JF1_Gap_1908	474	+
chr1	23673728	23673948	JF1_Gap_1909	221	+
chr1	23678179	23678537	JF1_Gap_1910	359	+
chr1	23681953	23682328	JF1_Gap_1911	376	+
chr1	23684421	23684845	JF1_Gap_1912	425	+
chr1	23694250	23694463	JF1_Gap_1913	214	+
chr1	23695463	23695792	JF1_Gap_1914	330	+
chr1	23698084	23698355	JF1_Gap_1915	272	+
chr1	23698790	23699321	JF1_Gap_1916	532	+
chr1	23709091	23709556	JF1_Gap_1917	466	+
chr1	23710093	23710497	JF1_Gap_1918	405	+
chr1	23712260	23712481	JF1_Gap_1919	222	+
chr1	23717484	23717709	JF1_Gap_1920	226	+
chr1	23724361	23724740	JF1_Gap_1921	380	+
chr1	23731680	23731890	JF1_Gap_1922	211	+
chr1	23735327	23735657	JF1_Gap_1923	331	+
chr1	23752593	23753100	JF1_Gap_1924	508	+
chr1	23779307	23779517	JF1_Gap_1925	211	+
chr1	23779859	23780196	JF1_Gap_1926	338	+
chr1	23780484	23780734	JF1_Gap_1927	251	+
chr1	23782737	23783431	JF1_Gap_1928	695	+
chr1	23795431	23795650	JF1_Gap_1929	220	+
chr1	23795825	23796123	JF1_Gap_1930	299	+
chr1	23809899	23810246	JF1_Gap_1931	348	+
chr1	23816336	23817182	JF1_Gap_1932	847	+
chr1	23817409	23817792	JF1_Gap_1933	384	+
chr1	23862514	23862727	JF1_Gap_1934	214	+
chr1	23900978	23901190	JF1_Gap_1935	213	+
chr1	23901422	23902164	JF1_Gap_1936	743	+
chr1	23904539	23905499	JF1_Gap_1937	961	+
chr1	23973636	23973994	JF1_Gap_1938	359	+
chr1	23982223	23982513	JF1_Gap_1939	291	+
chr1	23989586	23990232	JF1_Gap_1940	647	+
chr1	23990402	23990760	JF1_Gap_1941	359	+
chr1	24036313	24037066	JF1_Gap_1942	754	+
chr1	24057744	24058322	JF1_Gap_1943	579	+
chr1	24075200	24075496	JF1_Gap_1944	297	+
chr1	24075645	24075941	JF1_Gap_1945	297	+
chr1	24076388	24077325	JF1_Gap_1946	938	+
chr1	24088515	24089311	JF1_Gap_1947	797	+
chr1	24095635	24095851	JF1_Gap_1948	217	+
chr1	24146199	24146704	JF1_Gap_1949	506	+
chr1	24147530	24147950	JF1_Gap_1950	421	+
chr1	24148213	24148438	JF1_Gap_1951	226	+
chr1	24151221	24151702	JF1_Gap_1952	482	+
chr1	24151921	24152406	JF1_Gap_1953	486	+
chr1	24153523	24154282	JF1_Gap_1954	760	+
chr1	24171748	24171992	JF1_Gap_1955	245	+
chr1	24215564	24215852	JF1_Gap_1956	289	+
chr1	24247193	24247441	JF1_Gap_1957	249	+
chr1	24256815	24257104	JF1_Gap_1958	290	+
chr1	24268455	24268950	JF1_Gap_1959	496	+
chr1	24278150	24278359	JF1_Gap_1960	210	+
chr1	24280926	24281536	JF1_Gap_1961	611	+
chr1	24284026	24284434	JF1_Gap_1962	409	+
chr1	24326868	24327110	JF1_Gap_1963	243	+
chr1	24331059	24331773	JF1_Gap_1964	715	+
chr1	24334123	24334364	JF1_Gap_1965	242	+
chr1	24359687	24359941	JF1_Gap_1966	255	+
chr1	24377157	24377417	JF1_Gap_1967	261	+
chr1	24431855	24432129	JF1_Gap_1968	275	+
chr1	24432348	24432838	JF1_Gap_1969	491	+
chr1	24433910	24434203	JF1_Gap_1970	294	+
chr1	24444976	24445709	JF1_Gap_1971	734	+
chr1	24464207	24464540	JF1_Gap_1972	334	+
chr1	24467508	24467784	JF1_Gap_1973	277	+
chr1	24477591	24477990	JF1_Gap_1974	400	+
chr1	24478621	24478826	JF1_Gap_1975	206	+
chr1	24483332	24483611	JF1_Gap_1976	280	+
chr1	24502461	24503269	JF1_Gap_1977	809	+
chr1	24527912	24528206	JF1_Gap_1978	295	+
chr1	24535251	24535744	JF1_Gap_1979	494	+
chr1	24559867	24560079	JF1_Gap_1980	213	+
chr1	24579469	24579707	JF1_Gap_1981	239	+
chr1	24593134	24593390	JF1_Gap_1982	257	+
chr1	24601119	24601503	JF1_Gap_1983	385	+
chr1	24611218	24611533	JF1_Gap_1984	316	+
chr1	24616116	24616891	JF1_Gap_1985	776	+
chr1	24626321	24627110	JF1_Gap_1986	790	+
chr1	24627911	24628463	JF1_Gap_1987	553	+
chr1	24632197	24632443	JF1_Gap_1988	247	+
chr1	24649202	24649402	JF1_Gap_1989	201	+
chr1	24667265	24667502	JF1_Gap_1990	238	+
chr1	24754412	24754724	JF1_Gap_1991	313	+
chr1	24802375	24803103	JF1_Gap_1992	729	+
chr1	24805490	24806367	JF1_Gap_1993	878	+
chr1	24835032	24835316	JF1_Gap_1994	285	+
chr1	24840542	24841324	JF1_Gap_1995	783	+
chr1	24843026	24843396	JF1_Gap_1996	371	+
chr1	24853000	24853725	JF1_Gap_1997	726	+
chr1	24881708	24881984	JF1_Gap_1998	277	+
chr1	24888186	24888606	JF1_Gap_1999	421	+
[truncated: 152,809 more rows]
