# Supplementary material for: Allele-specific gene expression in F1 hybrid mice reveals structural variants affecting macrophage characteristics
Source: Sci Rep. 2025 Oct 29;15:37846. doi: 10.1038/s41598-025-21643-w (PMC12572132; doi:10.1038/s41598-025-21643-w)
Supplement: Supplementary file 5 — Supplementary Information 5. [file 41598_2025_21643_MOESM5_ESM.xlsx]

## Sheet: Sheet1
	Number of reads
	B6_#1	B6_#2	B6_#3	B6_#4	JF1_#1	JF1_#2	JF1_#3	JF1_#4	BxJ_#1	BxJ_#2	BxJ_#3	BxJ_#4	JxB_#1	JxB_#2	JxB_#3	JxB_#4
Reads mapped in pairs	31484076	34256572	29939300	36227016	38028566	30547796	34475938	33055742	28915836	39851796	32349454	36683074	29415140	39281410	33245198	27991490
Reads mapped in broken pairs	879563	1069610	828275	997134	970646	946087	966931	888024	886887	1123374	955739	1068101	841460	1098464	972177	744175
Reads not mapped	1106779	1143408	1046817	1304882	1314170	1111367	1225669	1168938	1121475	1404332	1179971	1388801	955458	1351326	1080537	918155
- from broken pairs	283619	302274	276971	344328	299610	285067	295055	283024	300397	356158	304379	363107	229156	331482	274627	215045
- both reads from a pair	823160	841134	769846	960554	1014560	826300	930614	885914	821078	1048174	875592	1025694	726302	1019844	805910	703110
Total	33470418	36469590	31814392	38529032	40313382	32605250	36668538	35112704	30924198	42379502	34485164	39139976	31212058	41731200	35297912	29653820
	Percentage in total reads
	B6_#1	B6_#2	B6_#3	B6_#4	JF1_#1	JF1_#2	JF1_#3	JF1_#4	BxJ_#1	BxJ_#2	BxJ_#3	BxJ_#4	JxB_#1	JxB_#2	JxB_#3	JxB_#4
Reads mapped in pairs	94.0654	93.9319	94.1062	94.0252	94.3324	93.6898	94.0205	94.1418	93.5055	94.0355	93.8069	93.7228	94.2429	94.1296	94.1846	94.3942
Reads mapped in broken pairs	2.62788	2.93288	2.60346	2.58801	2.40775	2.90164	2.63695	2.52907	2.86794	2.65075	2.77145	2.72893	2.69595	2.63224	2.75421	2.50954
Reads not mapped	3.30674	3.13524	3.29039	3.38675	3.25989	3.40855	3.34256	3.3291	3.62653	3.31371	3.42168	3.54829	3.06118	3.23817	3.06119	3.09625
- from broken pairs	0.847372	0.828838	0.870584	0.893685	0.743202	0.874298	0.804654	0.806044	0.971398	0.840402	0.882638	0.927714	0.734191	0.794327	0.778026	0.725185
- both reads from a pair	2.45937	2.3064	2.4198	2.49307	2.51668	2.53425	2.53791	2.52306	2.65513	2.4733	2.53904	2.62058	2.32699	2.44384	2.28317	2.37106
Total	100	100	100	100	100	100	100	100	100	100	100	100	100	100	100	100
